# Supplementary material for: Capture of MicroRNA–Bound mRNAs Identifies the Tumor Suppressor miR-34a as a Regulator of Growth Factor Signaling
Source: PLoS Genet. 2011 Nov 10;7(11):e1002363. doi: 10.1371/journal.pgen.1002363 (PMC3213160; doi:10.1371/journal.pgen.1002363)
Supplement: Table S1 — Genes enriched in Bi-miR-34a pull-downs or down-regulated by miR-34a over-expression in HCT116 and K562 cells. (XLS) [file pgen.1002363.s006.xls]

## Sheet: HCT116 fold enrichment
Table S1. Genes enriched in Bi-miR-34a pull-downs or down-regulated by miR-34a over-expression in HCT116 and K562 cells.
		GENES ENRICHED IN Bi-miR-34a Pull-downs in HCT116 cells
Probe	EntrezID	Symbol	Pulldown ratio_1	Pulldown ratio_2	Input ratio_1	Input ratio_2	Fold enrichment ratio_1	Fold enrichment ratio_2	Average fold enrichment ratio
205439_at	2953	GSTT2	152.825	37.2348	0.713153	0.723016	214.295	51.4993	132.897
1566303_s_at	6992	PPP1R11	42.0864	20.8928	0.26135	0.225224	161.035	92.7648	126.9
217891_at	64755	C16orf58	44.9538	14.0108	0.340869	0.370195	131.88	37.847	84.8635
225400_at	116461	TSEN15	33.831	14.8421	0.364823	0.233639	92.7326	63.5258	78.1292
205655_at	4194	MDM4	12.573	7.60798	0.209586	0.100278	59.9897	75.869	67.9294
212647_at	6237	RRAS	15.5483	19.8773	0.309127	0.256736	50.2973	77.4231	63.8602
212741_at	4128	MAOA	54.4824	9.27148	0.593952	0.543068	91.7287	17.0724	54.4006
226982_at	22936	ELL2	31.9734	6.40551	0.367657	0.406272	86.9651	15.7665	51.3658
212531_at	3934	LCN2	100.079	16.362	1.16242	1.40218	86.0951	11.6689	48.882
1556033_at	388685	FLJ39739	33.1406	18.6892	0.577319	0.54355	57.4043	34.3836	45.894
244214_at	246330	PELI3	52.7253	20.5351	0.923025	0.753247	57.1223	27.2621	42.1922
205821_at	22914	KLRK1	20.969	15.9934	0.352801	0.70027	59.4358	22.8389	41.1374
201288_at	397	ARHGDIB	8.9916	12.67	0.271554	0.265879	33.1117	47.6533	40.3825
205756_s_at	2157	F8	23.4093	6.90171	0.357862	0.480266	65.4143	14.3706	39.8925
203369_x_at	9260	PDLIM7	34.8584	23.2106	0.923779	0.633752	37.7346	36.6241	37.1793
1568613_at	83861	RSPH3	44.0817	4.43254	0.649372	0.735515	67.8837	6.02644	36.9551
224929_at	340061	TMEM173	35.4885	6.49574	0.670328	0.48009	52.9419	13.5303	33.2361
227709_at	100190939	LOC100190939	32.3834	27.0094	0.971369	0.854631	33.3379	31.6036	32.4707
219582_at	79627	OGFRL1	27.0572	12.0673	0.623072	0.598645	43.4255	20.1577	31.7916
213126_at	112950	MED8	22.6106	8.92538	0.542406	0.471208	41.6857	18.9415	30.3136
233337_s_at	26470	SEZ6L2	22.7159	22.0027	0.784953	0.707274	28.9392	31.1092	30.0242
1554006_a_at	3993	LLGL2	31.1487	42.1268	1.23045	1.22084	25.3148	34.5064	29.9106
209931_s_at	2281	FKBP1B	29.1063	7.01657	0.671568	0.536716	43.3408	13.0731	28.207
235076_at	10241	CALCOCO2	32.9444	1.84985	0.62618	0.522114	52.6117	3.543	28.0773
1569144_a_at	375791	C9orf169	58.6444	7.06983	1.21163	0.922495	48.4013	7.66382	28.0326
205627_at	978	CDA	30.7207	10.6594	0.806564	0.612507	38.0884	17.403	27.7457
222113_s_at	58513	EPS15L1	30.446	12.0968	0.787428	0.766895	38.6651	15.7737	27.2194
241754_at	286205	SCAI	27.43	6.90114	0.640837	0.785534	42.8034	8.78528	25.7943
238975_at	326625	MMAB	15.1795	2.01401	0.32796	0.466556	46.2844	4.31677	25.3006
242053_at	80705	TSGA10	23.2842	6.97371	0.542186	0.920275	42.945	7.57785	25.2614
240294_at	28996	HIPK2	29.9696	3.66922	0.678136	0.648946	44.1941	5.65412	24.9241
1554886_a_at	22877	MLXIP	12.4576	24.7252	0.673289	0.793032	18.5026	31.1781	24.8403
1554429_a_at	1762	DMWD	19.6429	2.5161	0.445835	0.455184	44.0588	5.52766	24.7932
224836_at	58476	TP53INP2	12.7719	9.03538	0.473057	0.483768	26.9986	18.6771	22.8379
224851_at	1021	CDK6	12.3834	4.2277	0.345893	0.431365	35.8013	9.80075	22.801
235558_at	5939	RBMS2	24.036	3.60594	0.614692	0.587921	39.1025	6.13337	22.6179
201556_s_at	6844	VAMP2	10.5348	7.63868	0.381014	0.448178	27.6494	17.0439	22.3466
219273_at	8812	CCNK	18.2884	10.1178	0.724455	0.533198	25.2444	18.9757	22.1101
207771_at	6524	SLC5A2	9.8634	12.211	0.498136	0.509154	19.8006	23.9829	21.8917
238679_at	23184	MESDC2	14.3342	2.35767	0.415894	0.271455	34.466	8.68532	21.5756
213547_at	23066	CAND2	6.74477	5.10227	0.321177	0.24018	21.0001	21.2435	21.1218
228892_at	153769	SH3RF2	19.627	3.8757	0.543284	0.696183	36.1266	5.56708	20.8468
228193_s_at	28984	C13orf15	22.5914	40.825	1.40444	1.61305	16.0857	25.3091	20.6974
56256_at	51092	SIDT2	5.98794	9.72348	0.412579	0.363375	14.5134	26.7588	20.6361
203669_s_at	8694	DGAT1	7.92106	9.59023	0.480395	0.392037	16.4886	24.4625	20.4756
213274_s_at	1508	CTSB	10.0848	3.99522	0.374113	0.288837	26.9565	13.8321	20.3943
207419_s_at	5880	RAC2	6.71369	17.4104	0.876175	0.528263	7.6625	32.9579	20.3102
226369_at	338799	LOC338799	14.4268	17.9355	0.787062	0.818266	18.3299	21.9189	20.1244
213256_at	115123	MARCH3	26.177	4.43717	0.799421	0.606822	32.7449	7.31215	20.0285
207458_at	78998	C8orf51	44.5952	3.00353	1.19196	1.40447	37.4134	2.13856	19.776
1569827_at	10533	ATG7	14.2258	1.16905	0.382889	0.61233	37.1539	1.90919	19.5315
201801_s_at	2030	SLC29A1	8.62193	12.4707	0.662916	0.479922	13.0061	25.9849	19.4955
204549_at	9641	IKBKE	9.02133	11.7272	0.51263	0.554237	17.5981	21.1592	19.3787
227449_at	2043	EPHA4	10.7332	1.34668	0.296064	0.609026	36.2531	2.21121	19.2321
239187_at	54876	DCAF16	17.36	5.04002	0.600989	0.555655	28.8857	9.07042	18.9781
205068_s_at	23092	ARHGAP26	27.8959	3.27493	0.815398	0.899305	34.2114	3.64163	18.9265
216041_x_at	2896	GRN	11.5558	5.92116	0.512546	0.408109	22.5458	14.5088	18.5273
208343_s_at	2494	NR5A2	3.13957	0.3284	0.0861285	0.654454	36.4521	0.501793	18.477
1554193_s_at	79694	MANEA	19.0485	3.87982	0.617306	0.675913	30.8575	5.74012	18.2988
205418_at	2242	FES	19.2602	6.16837	0.709482	0.656175	27.1468	9.4005	18.2737
212676_at	4763	NF1	15.4818	20.1549	0.896812	1.07943	17.2632	18.6718	17.9675
213669_at	23149	FCHO1	11.779	8.92691	0.60674	0.546512	19.4135	16.3343	17.8739
228638_at	199870	FAM76A	5.45379	11.7015	0.500773	0.481956	10.8907	24.2792	17.585
220784_s_at	10911	UTS2	23.8142	9.60443	0.888969	1.16632	26.7885	8.23485	17.5117
207159_x_at	23373	CRTC1	21.5214	13.5267	0.915629	1.19652	23.5045	11.305	17.4048
235836_at	439921	MXRA7	16.7424	1.64096	0.523861	0.653058	31.9596	2.51274	17.2362
210284_s_at	23118	TAB2	15.4016	3.1985	0.527598	0.620874	29.1919	5.15161	17.1718
219901_at	55785	FGD6	14.1034	5.60351	0.642507	0.454238	21.9506	12.3361	17.1433
224838_at	27086	FOXP1	15.029	2.71527	0.520116	0.536543	28.8955	5.06067	16.9781
202685_s_at	558	AXL	6.51789	3.60625	0.306762	0.284346	21.2474	12.6826	16.965
200685_at	9295	SFRS11	11.8144	3.70896	0.45563	0.470081	25.9299	7.89004	16.91
1554538_at	54509	RHOF	31.4609	9.027	1.29641	0.968662	24.2678	9.31904	16.7934
223473_at	84769	MPV17L2	5.73096	5.75776	0.364308	0.323665	15.7311	17.7893	16.7602
222173_s_at	55357	TBC1D2	13.0149	6.89599	0.5682	0.667651	22.9054	10.3287	16.6171
204313_s_at	1385	CREB1	14.3962	5.24098	0.5636	0.690686	25.5433	7.58809	16.5657
236213_at	100286920	LOC100286920	19.4566	4.322	0.677144	0.993461	28.7333	4.35045	16.5419
226338_at	55529	TMEM55A	6.28747	18.9055	0.893587	0.734399	7.03621	25.7428	16.3895
226614_s_at	83648	FAM167A	6.23466	3.56938	0.343762	0.244115	18.1365	14.6217	16.3791
239145_at	84330	ZNF414	28.1136	6.19086	1.03783	1.0956	27.0889	5.65065	16.3698
242617_at	283578	TMED8	4.97958	8.87228	0.57144	0.369374	8.71409	24.0197	16.3669
218260_at	79016	DDA1	26.1483	6.5756	1.00885	1.02477	25.9189	6.41665	16.1678
204420_at	8061	FOSL1	3.98558	4.13945	0.286798	0.227543	13.8968	18.1919	16.0444
229873_at	283219	KCTD21	23.265	2.34049	0.794482	0.884522	29.2832	2.64604	15.9646
205942_s_at	6296	ACSM3	17.7394	19.9056	1.81328	0.899091	9.78305	22.1397	15.9614
228024_at	137492	VPS37A	20.012	9.28102	0.963986	0.866254	20.7596	10.714	15.7368
218045_x_at	5763	PTMS	14.5897	7.42893	0.76003	0.607225	19.1962	12.2342	15.7152
235566_at	7110	TMF1	34.6188	0.65206	1.12024	1.25066	30.9031	0.521372	15.7122
239319_at	728342	LOC728342	11.28	19.7991	0.897482	1.06125	12.5685	18.6563	15.6124
1557119_a_at	284346	ZNF575	23.5242	4.65059	1.01674	0.583472	23.137	7.97054	15.5538
214482_at	7597	ZBTB25	34.8238	2.16199	1.2168	0.887478	28.6191	2.4361	15.5276
1552740_at	150590	C2orf15	13.3651	13.6108	1.00394	0.783084	13.3126	17.3811	15.3468
1569723_a_at	84501	SPIRE2	7.97189	6.57444	0.516381	0.437479	15.438	15.028	15.233
208510_s_at	5468	PPARG	9.34894	6.33015	0.552099	0.475177	16.9335	13.3217	15.1276
203421_at	9537	TP53I11	7.83882	10.2324	0.704877	0.534986	11.1208	19.1265	15.1237
228253_at	84695	LOXL3	6.44192	5.86857	0.397109	0.419357	16.2221	13.9942	15.1081
223108_s_at	51538	ZCCHC17	9.55926	6.15283	0.545482	0.505961	17.5244	12.1607	14.8426
1557114_a_at	284385	LOC284385	23.6966	14.0814	1.49509	1.0238	15.8496	13.754	14.8018
238131_at	1912	PHC2	9.70747	6.30443	0.747271	0.382543	12.9906	16.4803	14.7354
1554039_at	80017	C14orf159	22.5354	10.9764	1.43797	0.795467	15.6717	13.7987	14.7352
223223_at	64801	ARV1	13.7292	11.5377	0.863335	0.856654	15.9025	13.4683	14.6854
204477_at	5877	RABIF	12.8229	2.58281	0.528454	0.550482	24.265	4.69192	14.4784
221016_s_at	83439	TCF7L1	2.54402	7.35025	0.370551	0.333111	6.86552	22.0655	14.4655
220615_s_at	55711	FAR2	20.7166	1.35094	0.75151	1.09118	27.5666	1.23805	14.4023
1560068_a_at	729870	LOC729870	1.9106	0.03	0.0669225	0.355594	28.5494	0.0843659	14.3169
214364_at	130916	MTERFD2	5.03028	19.3322	0.720332	0.896199	6.98328	21.5713	14.2773
209643_s_at	5338	PLD2	4.96882	9.53997	0.685489	0.450478	7.24858	21.1774	14.213
242015_x_at	327	APEH	20.9828	4.48775	0.965904	0.687367	21.7235	6.5289	14.1262
218500_at	51337	C8orf55	7.90058	6.56547	0.62003	0.424752	12.7423	15.4572	14.0997
221586_s_at	1875	E2F5	8.19844	8.5705	0.550551	0.645696	14.8913	13.2733	14.0823
211672_s_at	10093	ARPC4	11.2211	17.6732	1.27687	0.923198	8.78799	19.1435	13.9657
218577_at	55631	LRRC40	5.71054	6.14416	0.461403	0.395247	12.3765	15.5451	13.9608
212657_s_at	3557	IL1RN	5.11217	7.3466	0.436316	0.453972	11.7167	16.1829	13.9498
201321_s_at	6601	SMARCC2	13.3653	8.33678	0.884473	0.652577	15.1111	12.7752	13.9431
222078_at	5313	PKLR	4.23187	10.4398	0.531918	0.529021	7.95586	19.7343	13.8451
211299_s_at	2319	FLOT2	2.168	6.18804	0.324398	0.296265	6.68315	20.8868	13.785
227096_at	126119	JOSD2	11.5146	10.7121	0.760836	0.861517	15.1341	12.434	13.7841
218921_at	59307	SIGIRR	18.9092	6.77115	0.984936	0.816876	19.1984	8.28908	13.7437
1560007_at	645984	LOC645984	19.3949	5.37854	1.04648	0.610543	18.5334	8.80945	13.6714
221268_s_at	81537	SGPP1	3.32521	6.956	0.332148	0.403626	10.0113	17.2338	13.6225
1557867_s_at	286207	C9orf117	26.8906	1.41146	1.0457	0.930558	25.7155	1.51679	13.6161
218479_s_at	64328	XPO4	13.3322	8.75778	0.851769	0.758287	15.6523	11.5494	13.6009
1569555_at	9615	GDA	15.3466	7.23774	0.855612	0.801177	17.9364	9.03388	13.4851
205508_at	6324	SCN1B	4.60979	5.56427	0.374228	0.380854	12.3181	14.61	13.4641
224846_at	92799	SHKBP1	10.451	6.87298	0.652619	0.636317	16.014	10.8012	13.4076
222075_s_at	51686	OAZ3	17.3368	12.4168	1.02691	1.27199	16.8824	9.76169	13.322
201688_s_at	7163	TPD52	4.08064	7.98619	0.455151	0.452441	8.96545	17.6513	13.3084
218987_at	55729	ATF7IP	20.0232	2.05463	0.835585	0.814718	23.9631	2.52189	13.2425
210816_s_at	1534	CYB561	6.423	3.14486	0.277537	0.951536	23.1428	3.30503	13.2239
203874_s_at	6594	SMARCA1	16.6605	14.8981	1.29919	1.10957	12.8238	13.4269	13.1253
1557141_at	84182	FAM188B	26.3992	14.8492	1.73968	1.34304	15.1747	11.0565	13.1156
203998_s_at	6857	SYT1	4.07175	3.63983	0.336737	0.258215	12.0918	14.0962	13.094
231930_at	55531	ELMOD1	6.91022	7.05355	0.579672	0.494647	11.9209	14.2598	13.0903
56821_at	55238	SLC38A7	5.796	4.0946	0.283356	0.718785	20.4548	5.69656	13.0757
230038_at	127002	ATXN7L2	8.36672	4.7596	0.412101	0.843953	20.3026	5.63965	12.9711
214083_at	5527	PPP2R5C	19.2455	3.934	0.888526	0.92471	21.66	4.25431	12.9572
223960_s_at	29965	C16orf5	8.69292	5.21938	0.621807	0.443614	13.9801	11.7656	12.8728
1552632_a_at	22901	ARSG	21.2055	2.57025	0.925967	0.906319	22.9009	2.83592	12.8684
209365_s_at	1893	ECM1	11.6472	6.5106	0.791272	0.592043	14.7196	10.9968	12.8582
1557567_a_at	148987	LOC148987	12.8934	2.475	0.559467	0.932562	23.0459	2.65398	12.8499
206487_at	23353	SUN1	6.3028	5.9038	0.449343	0.506259	14.0267	11.6616	12.8442
238542_at	80328	ULBP2	9.77172	2.72806	0.553364	0.344561	17.6588	7.9175	12.7881
202286_s_at	4070	TACSTD2	6.79866	1.59435	0.32745	0.341123	20.7624	4.67383	12.7181
203027_s_at	4597	MVD	5.8122	8.48848	0.574557	0.554339	10.116	15.3128	12.7144
212316_at	23225	NUP210	1.9474	3.24356	0.236541	0.18874	8.23284	17.1853	12.7091
207993_s_at	11261	CHP	15.9304	13.0612	1.32347	0.981	12.0369	13.3142	12.6755
217630_at	90806	ANGEL2	14.2536	6.67201	0.792316	0.927809	17.9898	7.19115	12.5905
215192_at	5382	PMS2L4	13.4198	2.7522	0.651911	0.610565	20.5853	4.50763	12.5465
1554849_at	1861	TOR1A	17.0766	3.95471	0.855658	0.776953	19.9573	5.09002	12.5236
205571_at	51601	LIPT1	15.658	3.67069	0.755555	0.874899	20.7238	4.19555	12.4597
239024_at	7707	ZNF148	14.5964	1.08605	0.619951	0.892671	23.5444	1.21663	12.3805
223849_s_at	4343	MOV10	2.9422	6.16329	0.453448	0.337342	6.4885	18.2702	12.3793
230608_at	128229	C1orf182	11.2851	22.0023	1.33987	1.34883	8.42254	16.3121	12.3673
205142_x_at	215	ABCD1	3.8027	5.60237	0.601443	0.30464	6.32264	18.3901	12.3564
228646_at	151242	PPP1R1C	11.0982	5.84761	0.710028	0.644897	15.6307	9.06751	12.3491
227448_at	55082	ARGLU1	5.68722	5.06702	0.411418	0.470402	13.8235	10.7717	12.2976
1554608_at	10618	TGOLN2	16.6843	1.35553	0.743677	0.63756	22.4349	2.12612	12.2805
205015_s_at	7039	TGFA	8.69987	1.93931	0.383991	1.14287	22.6564	1.69688	12.1767
205741_s_at	1837	DTNA	17.2434	11.0206	1.39266	0.930838	12.3816	11.8394	12.1105
226786_at	5989	RFX1	11.9181	5.52616	0.732033	0.696258	16.2809	7.93694	12.1089
210764_s_at	3491	CYR61	12.2034	11.3682	0.932455	1.02375	13.0874	11.1044	12.0959
200787_s_at	8682	PEA15	7.91685	5.89921	0.601222	0.542322	13.1679	10.8777	12.0228
203792_x_at	7703	PCGF2	9.5169	7.03972	0.705097	0.679663	13.4973	10.3577	11.9275
209210_s_at	10979	FERMT2	6.06604	5.36011	0.496806	0.463254	12.2101	11.5706	11.8903
203417_at	4237	MFAP2	6.75569	10.2381	0.76013	0.68991	8.88754	14.8398	11.8637
203329_at	5797	PTPRM	4.35611	5.68271	0.403132	0.439975	10.8057	12.916	11.8608
219569_s_at	80723	TMEM22	7.6184	3.64255	0.561354	0.360966	13.5715	10.0911	11.8313
226798_at	23786	BCL2L13	16.4352	5.02131	0.863537	1.08627	19.0324	4.62253	11.8275
225926_at	10490	VTI1B	3.60158	4.62003	0.424714	0.304823	8.48	15.1564	11.8182
221944_at	645644	FLJ42627	6.77746	0.81617	0.309307	0.494181	21.9118	1.65156	11.7817
223309_x_at	50640	PNPLA8	6.86689	5.35633	0.463865	0.613305	14.8036	8.73356	11.7686
207984_s_at	4355	MPP2	2.51159	4.73451	0.410578	0.272801	6.11721	17.3552	11.7362
208358_s_at	7368	UGT8	17.6424	0.269125	0.780061	0.576935	22.6167	0.466473	11.5416
217923_at	553115	PEF1	7.79333	5.38657	0.626347	0.514672	12.4425	10.466	11.4543
1553778_at	155368	WBSCR27	4.73429	25.498	1.1945	1.35186	3.96342	18.8614	11.4124
1558761_a_at	158293	FAM120AOS	20.426	2.98055	1.09236	0.728608	18.699	4.09074	11.3949
231863_at	54556	ING3	2.39131	8.25623	0.53759	0.451767	4.4482	18.2754	11.3618
205096_at	9883	POM121	3.86361	2.71955	0.228949	0.465946	16.8754	5.83663	11.356
210814_at	7222	TRPC3	7.001	0.878862	0.324028	0.825137	21.6061	1.06511	11.3356
226307_at	200186	CRTC2	4.14568	7.59223	0.584047	0.489862	7.09819	15.4987	11.2984
209231_s_at	84516	DCTN5	11.6915	3.86693	0.73119	0.595038	15.9897	6.49862	11.2442
221010_s_at	23408	SIRT5	9.0876	2.10545	0.481016	0.590228	18.8925	3.56718	11.2299
227808_at	29103	DNAJC15	17.9319	4.24563	0.979434	1.03345	18.3085	4.10821	11.2083
202867_s_at	54788	DNAJB12	13.8648	3.04116	0.732093	0.875159	18.9386	3.47498	11.2068
212949_at	23397	NCAPH	7.6884	7.86214	0.732831	0.660825	10.4914	11.8975	11.1944
204785_x_at	3455	IFNAR2	11.2656	8.23643	0.824712	0.944996	13.6601	8.71583	11.188
1552531_a_at	204801	NLRP11	17.1576	4.4482	0.944421	1.05872	18.1673	4.2015	11.1844
230172_at	122509	IFI27L1	15.0159	4.35279	0.880635	0.827981	17.0512	5.25712	11.1542
227409_at	90673	PPP1R3E	8.63479	0.80144	0.41883	0.508424	20.6165	1.57632	11.0964
207749_s_at	5523	PPP2R3A	12.3696	1.34198	0.620651	0.633671	19.93	2.11779	11.0239
201361_at	79073	TMEM109	4.26806	5.11976	0.548319	0.360156	7.78389	14.2154	10.9996
230193_at	144406	WDR66	4.3184	1.4656	0.203976	1.9749	21.1711	0.742112	10.9566
218417_s_at	55652	SLC48A1	5.57308	2.62317	0.366256	0.393435	15.2163	6.66737	10.9418
223362_s_at	55964	SEPT3	2.41186	5.33841	0.393717	0.339242	6.12588	15.7363	10.9311
205673_s_at	140462	ASB9	15.97	7.8192	1.1957	0.926189	13.3562	8.44233	10.8993
209791_at	11240	PADI2	14.4734	1.46817	0.711657	1.0242	20.3376	1.43348	10.8855
1555114_at	23545	ATP6V0A2	6.3148	2.9734	0.376764	0.603803	16.7606	4.92445	10.8425
205493_s_at	10570	DPYSL4	3.11268	3.92629	0.288001	0.362091	10.8079	10.8434	10.8256
225701_at	80709	AKNA	6.48278	2.28963	0.448288	0.31977	14.4612	7.16023	10.8107
1566671_a_at	8566	PDXK	8.41585	2.18138	0.429384	1.08525	19.5998	2.01003	10.8049
222671_s_at	65094	JMJD4	16.2362	6.70437	1.06226	1.06135	15.2846	6.31683	10.8007
236050_at	256329	C11orf35	16.7194	11.7403	1.14935	1.67666	14.5468	7.00219	10.7745
224982_at	84335	AKT1S1	6.6306	9.937	0.825408	0.735686	8.03312	13.5071	10.7701
226570_at	483	ATP1B3	7.90679	5.69247	0.64853	0.61625	12.1919	9.23728	10.7146
1554003_at	64283	RGNEF	9.6582	2.24229	0.497128	1.14123	19.428	1.9648	10.6964
228278_at	4784	NFIX	7.3466	9.6924	1.14047	0.651024	6.44173	14.8879	10.6648
226597_at	92840	REEP6	8.22697	13.3175	1.0497	0.991477	7.83746	13.4319	10.6347
236533_at	50807	ASAP1	6.99658	4.48266	0.564516	0.506749	12.3939	8.84593	10.6199
206027_at	6274	S100A3	16.366	6.24469	1.09028	1.02718	15.0108	6.07944	10.5451
228615_at	286161	LOC286161	3.2944	1.70671	0.186493	0.510137	17.665	3.3456	10.5053
205090_s_at	51172	NAGPA	4.36207	2.16936	0.307635	0.319949	14.1794	6.78033	10.4798
227434_at	64409	WBSCR17	0.6694	0.0988	0.0324115	0.406901	20.6531	0.242811	10.448
235472_at	84750	FUT10	7.61386	3.06773	0.490146	0.58525	15.5338	5.24174	10.3878
215116_s_at	1759	DNM1	17.7667	3.10733	0.999205	1.04081	17.7809	2.98549	10.3832
224469_s_at	64423	INF2	12.5314	2.16712	0.695705	0.790444	18.0125	2.74164	10.3771
218999_at	55281	TMEM140	6.54681	2.43934	0.357133	1.00707	18.3316	2.42222	10.3769
209391_at	8818	DPM2	8.84606	8.3374	0.927475	0.747286	9.53779	11.1569	10.3474
222238_s_at	27434	POLM	13.0863	7.97024	1.0053	1.04264	13.0173	7.64425	10.3308
213501_at	51	ACOX1	14.2002	8.93012	1.0557	1.25944	13.4509	7.09057	10.2707
206273_at	10650	SLMO1	9.19197	8.23748	0.792631	0.925364	11.5968	8.90188	10.2493
243309_at	145788	FLJ27352	11.6162	8.06863	0.997631	0.912528	11.6438	8.84207	10.2429
204609_at	11007	CCDC85B	9.0822	3.889	0.757996	0.457726	11.9819	8.49635	10.2391
225533_at	26147	PHF19	3.62617	2.57347	0.34258	0.260698	10.5849	9.87147	10.2282
1558412_at	113230	LOC113230	8.49099	6.04375	0.77009	0.643156	11.026	9.39702	10.2115
227088_at	8654	PDE5A	1.28711	10.2622	0.580612	0.567134	2.21681	18.0948	10.1558
218523_at	64077	LHPP	10.3969	6.74015	0.890473	0.785513	11.6757	8.58057	10.1282
207723_s_at	3823	KLRC3	19.7953	6.46098	1.37258	1.11152	14.422	5.81275	10.1174
242554_at	219931	TPCN2	4.88962	5.05203	0.452605	0.540229	10.8033	9.35163	10.0775
203589_s_at	7029	TFDP2	3.39975	9.39747	0.679773	0.623064	5.0013	15.0827	10.042
229014_at	441094	FLJ42709	2.15546	5.30687	0.838559	0.303211	2.57044	17.5022	10.0363
229552_at	283454	LOC283454	14.9992	0.497348	0.773008	0.766318	19.4037	0.64901	10.0263
228083_at	93589	CACNA2D4	12.229	2.79069	0.746941	0.759746	16.3721	3.67319	10.0227
211205_x_at	8394	PIP5K1A	3.0244	5.634	0.249947	0.70954	12.1002	7.94035	10.0203
222165_x_at	79095	C9orf16	12.1435	8.07715	1.02163	0.993817	11.8864	8.1274	10.0069
235466_s_at	84976	DISP1	10.9402	9.95906	1.06054	1.03505	10.3157	9.62179	9.96873
223165_s_at	51447	IP6K2	7.93512	11.7212	1.02233	0.967624	7.76179	12.1134	9.93759
226870_at	118881	COMTD1	10.4808	7.82916	0.924371	0.917852	11.3383	8.52987	9.93407
214592_s_at	10302	SNAPC5	6.0664	6.10227	0.67847	0.563417	8.94128	10.8308	9.88606
225744_at	29801	ZDHHC8	5.11569	3.72326	0.517711	0.376818	9.88136	9.88078	9.88107
232092_at	92014	MCART1	9.48654	5.93184	0.710342	0.928578	13.3549	6.38809	9.87149
225616_at	283377	SPRYD4	7.47924	6.58551	0.689546	0.743799	10.8466	8.85388	9.85025
225723_at	154467	C6orf129	5.2313	11.5292	0.863855	0.846374	6.05577	13.6219	9.83882
218878_s_at	23411	SIRT1	5.66336	4.40547	0.539243	0.480463	10.5024	9.16921	9.83581
219379_x_at	140467	ZNF358	8.27439	2.91057	0.556739	0.616057	14.8622	4.72452	9.79338
231387_at	221749	C6orf145	8.48823	3.42962	0.670451	0.495184	12.6605	6.92596	9.79322
206492_at	2272	FHIT	19.5712	2.31209	1.1408	0.951647	17.1557	2.42957	9.79265
227526_at	50937	CDON	2.90829	6.65717	0.564081	0.461426	5.1558	14.4274	9.79159
226126_at	93627	TBCK	9.3488	8.34713	0.979163	0.833204	9.54774	10.0181	9.78293
221273_s_at	727800	RNF208	9.15306	5.3674	0.824248	0.634585	11.1047	8.45812	9.78143
217776_at	51109	RDH11	4.51001	4.6607	0.58127	0.400384	7.7589	11.6406	9.69974
227552_at	1731	SEPT1	9.23215	6.16338	0.812272	0.770916	11.3658	7.99488	9.68036
1554447_at	554203	NCRNA00183	17.262	2.36473	1.0402	0.905895	16.5948	2.61038	9.60261
241384_x_at	256356	GK5	10.3924	8.76902	1.33261	0.770759	7.79852	11.3771	9.58782
202355_s_at	2962	GTF2F1	13.547	3.43052	0.926356	0.755574	14.624	4.54029	9.58216
223548_at	54823	C1orf26	8.339	5.9434	0.761945	0.724118	10.9444	8.20777	9.57607
240079_at	347344	ZNF81	6.5102	17.8966	2.35179	1.09487	2.76819	16.3458	9.55701
227353_at	147138	TMC8	25.7792	2.23365	1.57687	0.885914	16.3484	2.5213	9.43483
235223_at	88745	C6orf153	4.84594	9.20316	0.75784	0.738444	6.39441	12.4629	9.42866
215178_x_at	27163	NAAA	15.0169	5.26302	1.12051	0.974546	13.4018	5.40048	9.40116
224514_x_at	84818	IL17RC	10.534	2.53833	0.664017	0.870729	15.8641	2.91518	9.38962
220773_s_at	10243	GPHN	11.6973	6.41808	1.02019	0.882174	11.4657	7.2753	9.37051
228437_at	29097	CNIH4	12.1845	0.613115	0.688702	0.616098	17.692	0.995158	9.34356
221988_at	79086	C19orf42	11.8464	0.795898	0.673752	0.795356	17.5828	1.00068	9.29173
226813_at	84284	C1orf57	4.83036	12.806	0.934055	0.955545	5.17139	13.4018	9.28657
227674_at	199704	ZNF585A	16.1136	5.28591	1.15547	1.14622	13.9455	4.6116	9.27856
205878_at	5463	POU6F1	7.48097	3.20612	0.722198	0.392401	10.3586	8.17053	9.26458
219860_at	80741	LY6G5C	10.7233	4.86133	0.78855	0.98955	13.5987	4.91267	9.25571
229636_at	11068	CYB561D2	11.1652	7.5996	0.905074	1.2343	12.3362	6.15701	9.24662
227969_at	400960	LOC400960	6.4436	3.8248	0.535505	0.593223	12.0328	6.44749	9.24013
227366_at	83547	RILP	13.2527	3.86679	0.935487	0.900244	14.1666	4.29527	9.23092
202024_at	439	ASNA1	6.03132	5.34053	0.676572	0.565136	8.91452	9.44999	9.18226
1570289_at	646736	LOC646736	11.9022	1.16725	0.705004	0.793199	16.8825	1.47157	9.17702
209488_s_at	11030	RBPMS	9.89801	4.19069	0.733848	0.879512	13.4878	4.76479	9.1263
204691_x_at	8398	PLA2G6	7.97942	11.326	1.0096	1.10318	7.90357	10.2667	9.08512
223233_s_at	57530	CGN	16.6348	1.01043	0.973836	1.01634	17.0817	0.994181	9.03796
230639_at	3382	ICA1	10.8194	6.24977	0.923889	0.98317	11.7107	6.35676	9.03373
203030_s_at	5799	PTPRN2	9.7704	3.9956	0.933465	0.525972	10.4668	7.5966	9.0317
229071_at	388327	C17orf100	6.6146	7.52578	0.87924	0.7157	7.52309	10.5153	9.01918
219689_at	56920	SEMA3G	17.6831	3.48006	1.19025	1.11448	14.8566	3.12258	8.98961
204798_at	4602	MYB	1.32961	2.22239	0.216862	0.189022	6.13117	11.7573	8.94424
222942_s_at	26230	TIAM2	2.1	1.00433	0.130091	0.584023	16.1426	1.71968	8.93112
244320_at	374354	NHLRC2	8.5372	2.06215	0.570522	0.715254	14.9638	2.8831	8.92347
228522_at	57666	FBRSL1	2.27475	3.46957	0.326795	0.319133	6.9608	10.8719	8.91634
205452_at	9488	PIGB	7.43661	5.65999	0.851489	0.630875	8.73365	8.97165	8.85265
223974_at	84777	MGC11082	7.4538	8.40064	0.702	1.19497	10.6179	7.03	8.82397
1557094_at	728449	LOC728449	10.1194	10.5807	0.789218	2.19364	12.8221	4.82336	8.82271
212080_at	4297	MLL	11.8678	2.06854	0.788026	0.808091	15.0601	2.55979	8.80997
213995_at	27109	ATP5S	15.0616	0.673821	0.895846	0.871918	16.8127	0.772803	8.79276
1552279_a_at	113235	SLC46A1	10.8216	0.748801	0.645077	0.929865	16.7756	0.805279	8.79044
205547_s_at	6876	TAGLN	4.20832	3.70546	0.3532	0.654156	11.9148	5.66449	8.78966
205575_at	10882	C1QL1	5.31412	7.3276	0.54657	0.935385	9.72268	7.83378	8.77823
204860_s_at	4671	NAIP	11.4846	0.505902	0.699296	0.464036	16.4231	1.09022	8.75666
219405_at	55128	TRIM68	6.8965	7.02744	0.848899	0.752212	8.12405	9.34237	8.73321
221223_x_at	1154	CISH	6.11236	7.16524	0.716516	0.803458	8.53067	8.91801	8.72434
209891_at	57405	SPC25	7.29424	3.47057	0.660382	0.544794	11.0455	6.37041	8.70795
219402_s_at	79139	DERL1	5.00928	10.8781	0.951924	0.896314	5.26227	12.1365	8.69937
205166_at	726	CAPN5	10.1028	4.592	0.869208	0.80596	11.623	5.69755	8.66027
204612_at	5569	PKIA	2.79985	3.18544	0.383562	0.31909	7.29959	9.98289	8.64124
224817_at	9644	SH3PXD2A	7.08234	2.43974	0.508807	0.735793	13.9195	3.3158	8.61765
230398_at	84951	TNS4	27.0934	3.91854	1.92347	1.24776	14.0857	3.14045	8.61306
244660_at	1994	ELAVL1	8.35225	2.70321	0.623727	0.711123	13.3909	3.80133	8.59611
223339_at	93974	ATPIF1	5.08421	2.92213	0.495949	0.422622	10.2515	6.9143	8.58289
204981_at	5002	SLC22A18	16.9241	3.71582	1.19643	1.23733	14.1456	3.00309	8.57433
226051_at	140606	SELM	10.5138	6.57009	0.968644	1.04865	10.8542	6.26528	8.55973
233550_s_at	83959	SLC4A11	7.93149	3.33689	0.635232	0.733643	12.486	4.54838	8.51718
205374_at	6588	SLN	9.0508	3.5096	0.660217	1.06714	13.7088	3.28879	8.49881
238332_at	147463	ANKRD29	12.7216	1.04683	0.795156	1.12857	15.9989	0.927569	8.46322
202422_s_at	2182	ACSL4	5.53961	6.72095	0.790071	0.683675	7.01154	9.83062	8.42108
224927_at	170954	KIAA1949	4.39308	5.0852	0.597078	0.539056	7.35764	9.43353	8.39558
226926_at	93099	DMKN	7.63488	7.79081	1.00537	0.848388	7.59408	9.18308	8.38858
78383_at	100129250	LOC100129250	15.5659	1.35204	1.00273	1.08791	15.5235	1.24279	8.38314
203444_s_at	9219	MTA2	2.69259	5.64846	0.494879	0.499722	5.44091	11.3032	8.37205
202892_at	8697	CDC23	3.4347	5.63418	0.627257	0.500052	5.47575	11.2672	8.37147
205022_s_at	1112	FOXN3	4.96754	1.69501	0.419613	0.347186	11.8384	4.88214	8.36026
214151_s_at	9236	CCPG1	6.08638	5.76639	0.790453	0.640849	7.69986	8.99805	8.34895
230914_at	3172	HNF4A	7.2226	4.34304	0.766603	0.597201	9.42157	7.27233	8.34695
215195_at	5578	PRKCA	12.814	1.41613	0.821685	1.36751	15.5948	1.03556	8.31517
227055_at	196410	METTL7B	17.6802	2.57834	1.20532	1.31827	14.6685	1.95585	8.31217
224215_s_at	28514	DLL1	3.96519	4.7214	0.608362	0.46793	6.51781	10.09	8.30389
227946_at	114881	OSBPL7	9.4528	8.07247	1.04369	1.07024	9.05707	7.54266	8.29986
201895_at	369	ARAF	3.30155	2.15471	0.384118	0.269854	8.59514	7.98474	8.28994
220748_s_at	51157	ZNF580	5.18731	4.91487	0.642688	0.578733	8.07127	8.49247	8.28187
205066_s_at	5167	ENPP1	10.653	0.500121	0.675341	0.656579	15.7743	0.761707	8.26798
203923_s_at	1536	CYBB	3.78695	6.556	1.00594	0.515768	3.76461	12.7111	8.23787
226951_at	79074	C2orf49	7.1137	6.38732	0.808115	0.835793	8.80283	7.64223	8.22253
209877_at	6623	SNCG	8.90995	8.63277	1.18594	0.967967	7.51299	8.91846	8.21572
235169_at	126433	FBXO27	3.59935	6.46023	0.830592	0.534232	4.33348	12.0926	8.21302
225810_at	54893	MTMR10	4.33566	5.12409	0.604275	0.55414	7.17498	9.24693	8.21096
234465_at	146956	EME1	7.11952	1.99013	0.539396	0.618109	13.1991	3.21971	8.20939
227937_at	339344	MYPOP	3.71145	4.22658	0.51153	0.461916	7.25557	9.15009	8.20283
242656_at	2965	GTF2H1	3.48664	12.1387	0.935023	0.960815	3.72894	12.6338	8.18136
1554827_a_at	113	ADCY7	14.737	4.99765	1.23953	1.12044	11.8892	4.46041	8.1748
209417_s_at	3430	IFI35	4.40373	6.95047	0.848502	0.623753	5.19001	11.143	8.16649
210090_at	23237	ARC	9.07603	9.05128	1.12444	1.10226	8.07161	8.21155	8.14158
205407_at	8434	RECK	1.67703	2.81406	0.39026	0.235986	4.29722	11.9247	8.11095
203911_at	5909	RAP1GAP	3.61284	6.05726	0.594488	0.597708	6.07722	10.1341	8.10568
208997_s_at	7351	UCP2	7.82096	4.67911	0.751883	0.806282	10.4018	5.80332	8.10257
218137_s_at	60682	SMAP1	16.1055	1.2389	1.07809	1.00003	14.9389	1.23886	8.08888
213333_at	4191	MDH2	6.12438	8.20674	0.921593	0.86168	6.64543	9.52412	8.08477
202862_at	2184	FAH	10.9917	5.81134	1.05634	1.00995	10.4054	5.75409	8.07973
224151_s_at	50808	AK3	7.9519	6.68304	0.948816	0.862681	8.38086	7.74683	8.06385
211165_x_at	2048	EPHB2	7.7388	0.989774	0.646151	0.238904	11.9768	4.14297	8.05987
219034_at	54956	PARP16	5.59342	5.56438	0.796155	0.613221	7.02554	9.07402	8.04978
243312_at	51427	ZNF107	9.265	1.7054	0.661878	0.817429	13.998	2.0863	8.04217
227067_x_at	388677	NOTCH2NL	7.38316	3.5146	0.650669	0.742028	11.347	4.73648	8.04176
1554830_a_at	55240	STEAP3	18.3102	1.70234	1.26302	1.08478	14.4972	1.56929	8.03325
208887_at	8666	EIF3G	7.37261	5.95379	0.867611	0.790294	8.4976	7.53364	8.01562
218581_at	63874	ABHD4	7.15195	3.60084	0.733377	0.575384	9.75208	6.25814	8.00511
227847_at	9852	EPM2AIP1	8.88349	2.00758	0.66193	0.788925	13.4206	2.5447	7.98265
213144_at	9570	GOSR2	14.4182	2.06447	1.03153	1.04035	13.9774	1.9844	7.98089
225379_at	4137	MAPT	6.59237	1.14772	0.505801	0.393194	13.0335	2.91898	7.97625
221553_at	84061	MAGT1	5.8178	2.86483	0.697328	0.377132	8.34298	7.59636	7.96967
218054_s_at	79036	C19orf50	4.96141	11.5829	1.13919	1.00465	4.35521	11.5292	7.94221
223995_at	56996	SLC12A9	11.096	7.01984	1.1876	1.08207	9.34319	6.48742	7.91531
227358_at	140685	ZBTB46	6.89935	2.93096	0.577033	0.761212	11.9566	3.85038	7.90349
218450_at	50865	HEBP1	6.22603	5.86559	0.806634	0.728986	7.71853	8.04623	7.88238
204130_at	3291	HSD11B2	5.14888	4.23882	0.609826	0.581551	8.44318	7.28882	7.866
203680_at	5577	PRKAR2B	5.32298	5.07917	0.618031	0.715543	8.61281	7.09834	7.85557
205569_at	27074	LAMP3	3.38349	5.28841	0.545462	0.556719	6.20298	9.49926	7.85112
219473_at	54834	GDAP2	9.2228	3.55815	0.763425	0.982952	12.0808	3.61986	7.85034
217948_at	26071	FAM127B	4.59537	4.25935	0.594669	0.53446	7.72762	7.96944	7.84853
1556186_s_at	23065	KIAA0090	4.0546	8.321	0.779509	0.793468	5.20148	10.4869	7.84418
1557523_at	92270	ATP6AP1L	13.9511	0.832115	0.940152	1.04912	14.8392	0.793156	7.8162
212934_at	137886	UBXN2B	4.34865	4.29755	0.552683	0.557328	7.86825	7.71098	7.78962
222744_s_at	55217	TMLHE	14.2355	3.92684	1.15821	1.19986	12.291	3.27273	7.78186
241669_x_at	25865	PRKD2	6.2814	0.376628	0.418711	0.689019	15.0017	0.546615	7.77418
204287_at	9145	SYNGR1	5.73669	4.80178	0.870426	0.536683	6.59067	8.94715	7.76891
211028_s_at	3795	KHK	7.1314	6.57816	1.23255	0.676095	5.78589	9.72964	7.75776
210247_at	6854	SYN2	10.4158	3.59939	0.866221	1.03382	12.0244	3.48162	7.75302
204807_at	10329	TMEM5	2.31514	7.10031	0.749302	0.577158	3.08972	12.3022	7.69596
201984_s_at	1956	EGFR	10.2297	1.1977	0.739245	0.786796	13.8381	1.52225	7.68016
225947_at	80179	MYO19	3.47	2.88721	0.440734	0.385731	7.87324	7.48504	7.67914
212860_at	84243	ZDHHC18	2.96881	5.30528	0.532816	0.545411	5.57194	9.72712	7.64953
229638_at	79191	IRX3	11.969	0.380935	0.824514	0.492904	14.5164	0.772838	7.64463
1570373_at	155061	ZNF746	10.2848	4.82771	1.0264	0.921417	10.0202	5.23944	7.62984
1553114_a_at	5753	PTK6	14.5438	7.62106	1.63537	1.19909	8.89329	6.35571	7.6245
1563315_s_at	157697	ERICH1	14.0378	1.45147	1.01518	1.04567	13.8279	1.38808	7.60799
226487_at	84915	C12orf34	3.70687	3.14977	0.34896	0.689733	10.6226	4.56665	7.59464
202103_at	23476	BRD4	3.68909	3.54653	0.447411	0.511646	8.24541	6.93162	7.58852
229009_at	147912	SIX5	3.15896	2.04996	0.349154	0.334883	9.04748	6.12142	7.58445
1552660_a_at	55322	C5orf22	4.85022	9.402	0.791749	1.04589	6.12596	8.98951	7.55773
226474_at	84166	NLRC5	2.87911	3.15569	0.431988	0.373835	6.6648	8.44139	7.55309
232293_at	254251	LCORL	2.54731	7.61622	0.664002	0.677052	3.8363	11.2491	7.5427
221611_s_at	51533	PHF7	7.92862	8.22278	1.04705	1.09653	7.57236	7.49894	7.53565
203883_s_at	22841	RAB11FIP2	8.50862	3.53036	0.769754	0.880706	11.0537	4.00856	7.53112
224609_at	57153	SLC44A2	2.75105	3.62267	0.473343	0.392081	5.81195	9.2396	7.52578
209420_s_at	6609	SMPD1	3.55518	1.40597	0.302758	0.427282	11.7426	3.29049	7.51657
224153_s_at	55449	C14orf167	9.60995	2.52786	0.823856	0.756607	11.6646	3.34104	7.50282
230518_at	10205	MPZL2	5.3394	3.13736	0.658509	0.455511	8.10831	6.88756	7.49794
235827_at	10454	TAB1	2.8892	0.3994	0.200217	0.706992	14.4304	0.564929	7.49764
201851_at	6455	SH3GL1	2.65098	2.38528	0.373807	0.303449	7.09186	7.86056	7.47621
202752_x_at	23428	SLC7A8	7.86737	6.68	1.09368	0.862193	7.19351	7.74769	7.4706
210106_at	5959	RDH5	7.10815	1.59417	0.609718	0.487722	11.6581	3.2686	7.46335
224329_s_at	84518	CNFN	6.46848	9.94412	1.43914	0.95661	4.49469	10.3952	7.44493
244385_at	23081	KDM4C	13.0304	2.48315	1.0304	1.10808	12.646	2.24096	7.44348
201040_at	2771	GNAI2	3.1505	4.87071	0.56366	0.524386	5.58937	9.28839	7.43888
206515_at	4051	CYP4F3	8.16488	1.92462	0.667529	0.728033	12.2315	2.64359	7.43754
232812_at	401052	LOC401052	18.1542	1.21772	1.39205	0.664866	13.0413	1.83153	7.43643
211037_s_at	79143	MBOAT7	3.72566	2.54036	0.495137	0.346258	7.52451	7.3366	7.43055
243809_at	113510	HELQ	11.2948	1.12358	0.820666	1.02447	13.763	1.09675	7.42986
220753_s_at	51084	CRYL1	9.10679	6.87557	1.10868	1.03505	8.2141	6.64274	7.42842
219592_at	79648	MCPH1	4.23697	9.16211	1.06222	0.844001	3.98877	10.8556	7.42217
219136_s_at	64788	LMF1	9.4408	4.88997	0.875952	1.20314	10.7778	4.06433	7.42104
205973_at	9638	FEZ1	8.3796	4.27617	1.59243	0.449322	5.26213	9.51693	7.38953
205841_at	3717	JAK2	8.8564	3.45044	0.900686	0.700411	9.83295	4.92631	7.37963
224626_at	113829	SLC35A4	3.54179	3.67309	0.548936	0.442468	6.45209	8.30138	7.37674
218591_s_at	79954	NOL10	11.647	3.82778	1.09295	0.937069	10.6565	4.08485	7.37068
207511_s_at	27013	C2orf24	7.25015	5.55357	1.04346	0.71483	6.94817	7.76909	7.35863
202030_at	10295	BCKDK	6.24865	7.45501	0.960191	0.911698	6.50771	8.17706	7.34239
223153_x_at	83590	TMUB1	4.72495	4.39528	0.642651	0.60205	7.35228	7.30052	7.3264
208842_s_at	26003	GORASP2	4.97754	3.97535	0.631098	0.588601	7.88712	6.7539	7.32051
221224_s_at	79877	DCAKD	4.2888	9.3936	1.30341	0.828389	3.29045	11.3396	7.31502
225270_at	4756	NEO1	5.1736	3.15919	0.679606	0.450899	7.61264	7.00643	7.30954
208351_s_at	5594	MAPK1	8.8686	2.12569	0.732426	0.865781	12.1085	2.45523	7.28188
1555167_s_at	10135	NAMPT	7.32	6.33451	1.01627	0.863308	7.20281	7.33749	7.27015
202452_at	10444	ZER1	4.7287	4.62717	0.670734	0.624775	7.05003	7.40614	7.22808
223908_at	55869	HDAC8	7.9592	2.5182	0.663008	1.03652	12.0047	2.42947	7.21707
217025_s_at	1627	DBN1	4.41331	7.11781	0.841331	0.775076	5.24563	9.18336	7.2145
204343_at	21	ABCA3	15.2534	2.93445	1.36487	0.907312	11.1757	3.23423	7.20498
209385_s_at	11212	PROSC	3.87365	6.221	0.744957	0.676201	5.19982	9.19993	7.19988
1552301_a_at	84940	CORO6	4.85594	6.45474	0.725648	0.840914	6.69187	7.67586	7.18386
210756_s_at	4853	NOTCH2	3.7082	2.4625	0.454669	0.396752	8.15582	6.20665	7.18124
226674_at	149345	SHISA4	7.9824	7.34171	0.998494	1.1532	7.99444	6.36638	7.18041
206175_x_at	7673	ZNF222	7.5568	5.98205	0.828385	1.14633	9.12233	5.21845	7.17039
1552804_a_at	114609	TIRAP	7.04315	2.33433	0.620748	0.780246	11.3462	2.99179	7.16901
1558487_a_at	222068	TMED4	3.84438	3.21899	0.508175	0.478855	7.56507	6.72228	7.14367
207222_at	8399	PLA2G10	8.61284	4.36712	0.848038	1.05847	10.1562	4.12589	7.14104
218902_at	4851	NOTCH1	6.37438	3.90223	0.79389	0.626793	8.0293	6.2257	7.1275
224442_at	84295	PHF6	8.27181	1.74327	0.706876	0.684664	11.7019	2.54618	7.12405
212415_at	23157	SEPT6	10.0972	2.46042	0.860106	0.992356	11.7395	2.47938	7.10946
223759_s_at	83903	GSG2	2.87216	0.472674	0.224911	0.360968	12.7702	1.30946	7.03986
212745_s_at	585	BBS4	10.6002	3.60886	0.996996	1.04831	10.6322	3.44256	7.03737
220949_s_at	78996	C7orf49	3.98213	2.4925	0.485998	0.424007	8.1937	5.87845	7.03608
221563_at	11221	DUSP10	16.9938	2.64226	1.42755	1.22742	11.9042	2.15269	7.02845
225981_at	283987	C17orf28	4.61059	3.87202	0.623909	0.581706	7.38985	6.65632	7.02308
209552_at	7849	PAX8	6.76294	5.93296	0.937912	0.868887	7.21063	6.82823	7.01943
219548_at	7564	ZNF16	5.7652	4.75971	0.710302	0.806482	8.11655	5.90182	7.00919
206593_s_at	6837	MED22	2.98215	4.9754	0.526881	0.596473	5.66001	8.34136	7.00069
220973_s_at	81858	SHARPIN	7.14446	4.71531	0.867199	0.831769	8.23855	5.66901	6.95378
221541_at	83716	CRISPLD2	6.06304	7.0956	0.901315	0.988737	6.72689	7.17642	6.95165
222469_s_at	54472	TOLLIP	2.26801	4.78046	0.468279	0.527863	4.84329	9.05626	6.94978
236702_at	51507	C20orf43	2.1732	7.96325	1.219	0.657722	1.78277	12.1073	6.94505
214065_s_at	10518	CIB2	5.0516	4.76124	0.711293	0.702956	7.102	6.77318	6.93759
222868_s_at	10068	IL18BP	3.08094	4.0318	0.457102	0.565753	6.74017	7.12643	6.9333
222493_s_at	60685	ZFAND3	7.34145	7.53534	1.02361	1.1259	7.17212	6.69275	6.93244
222614_at	10069	RWDD2B	11.9781	4.65255	1.24986	1.08999	9.58358	4.26843	6.92601
218240_at	28511	NKIRAS2	3.67278	4.85067	0.664482	0.58277	5.52728	8.32348	6.92538
213558_at	27445	PCLO	8.3192	1.87094	0.735877	0.73672	11.3052	2.53955	6.92235
230835_at	388533	KRTDAP	2.39254	6.3588	0.674942	0.617592	3.5448	10.2961	6.92046
206226_at	3273	HRG	7.3074	5.7392	0.792859	1.24448	9.21652	4.61172	6.91412
221041_s_at	26503	SLC17A5	4.94744	6.94368	0.733836	0.980218	6.7419	7.08381	6.91285
225448_at	8774	NAPG	4.51404	6.3707	0.808152	0.775607	5.58563	8.21382	6.89973
203592_s_at	10272	FSTL3	8.77658	6.45321	1.07409	1.14778	8.1712	5.62235	6.89677
218394_at	79641	ROGDI	2.75385	8.70137	1.00115	0.788461	2.75069	11.0359	6.89329
228091_at	55014	STX17	2.45531	4.89765	0.518704	0.541562	4.73355	9.04357	6.88856
227597_at	129563	DIS3L2	3.98098	7.98847	0.914681	0.847857	4.35232	9.42196	6.88714
232684_at	253264	LOC253264	8.37911	5.12155	1.0346	0.904291	8.09887	5.6636	6.88124
214036_at	1946	EFNA5	5.259	3.40287	0.551446	0.805776	9.53674	4.22309	6.87992
212091_s_at	1291	COL6A1	4.43509	10.352	1.41874	0.978465	3.12608	10.5798	6.85294
235119_at	83860	TAF3	10.4172	1.9351	0.923408	0.799222	11.2813	2.42123	6.85127
233216_at	340481	ZDHHC21	7.272	1.9268	0.651301	0.76448	11.1653	2.52041	6.84288
204729_s_at	6804	STX1A	4.75495	4.83047	0.814623	0.616629	5.83699	7.83366	6.83533
202145_at	4061	LY6E	4.6061	5.08986	0.737175	0.687077	6.24831	7.40798	6.82815
227382_at	80777	CYB5B	2.8565	4.01094	0.520824	0.491376	5.48458	8.16268	6.82363
218596_at	54662	TBC1D13	2.46861	1.79729	0.417026	0.233384	5.91956	7.701	6.81028
226411_at	115704	EVI5L	6.1628	2.08747	0.650561	0.50514	9.47305	4.13247	6.80276
206127_at	2004	ELK3	4.2721	5.79456	1.08275	0.601583	3.94559	9.63218	6.78888
228307_at	90187	EMILIN3	4.5502	5.61578	0.660895	0.841286	6.8849	6.67523	6.78006
222660_s_at	152006	RNF38	6.90123	7.06859	1.49188	0.791298	4.62584	8.93291	6.77938
202440_s_at	6764	ST5	5.32039	3.79724	0.816191	0.540251	6.51856	7.02865	6.7736
213807_x_at	4233	MET	2.78535	1.32394	0.290248	0.335364	9.59645	3.94776	6.77211
242019_at	253782	LASS6	7.2498	5.5252	1.1144	0.787963	6.50555	7.01201	6.75878
221240_s_at	79369	B3GNT4	7.83504	2.9129	0.776132	0.852259	10.095	3.41785	6.75642
205584_at	79868	ALG13	4.23483	6.95273	0.96845	0.764595	4.37279	9.09335	6.73307
200697_at	3098	HK1	5.93722	2.70228	0.705908	0.535799	8.41076	5.04346	6.72711
213559_s_at	168544	ZNF467	7.149	2.18327	0.619468	1.14663	11.5405	1.90407	6.72231
212494_at	23371	TENC1	4.0738	7.733	1.07339	0.80191	3.79525	9.64323	6.71924
1556558_s_at	285266	FLJ36665	10.5654	3.7558	0.944347	1.67	11.188	2.24898	6.71851
1555225_at	25912	C1orf43	8.86073	4.15561	1.0065	0.899818	8.80353	4.61828	6.71091
238678_at	402483	tcag7.907	6.71	2.33482	0.725268	0.561307	9.25176	4.15962	6.70569
218828_at	57048	PLSCR3	10.1729	4.05364	1.05973	1.072	9.5995	3.78138	6.69044
228081_at	901	CCNG2	4.64281	4.62022	0.754662	0.641056	6.15217	7.2072	6.67969
223607_x_at	90204	ZSWIM1	6.41609	3.14516	0.741185	0.669429	8.65653	4.69827	6.6774
201347_x_at	9380	GRHPR	6.49399	6.06313	0.948877	0.932262	6.84386	6.50368	6.67377
213445_at	23144	ZC3H3	6.31446	4.73226	0.846125	0.805038	7.46279	5.87831	6.67055
236584_at	199990	C1orf86	5.88969	4.92488	0.65506	1.13938	8.99108	4.32243	6.65676
203419_at	9757	MLL4	5.62525	6.05142	0.92209	0.839936	6.10054	7.20461	6.65258
229933_at	148304	C1orf74	8.54077	1.81616	0.80709	0.671896	10.5822	2.70303	6.64261
205251_at	8864	PER2	3.15939	5.09531	0.577763	0.652953	5.46832	7.80349	6.6359
219078_at	55105	GPATCH2	9.7696	5.18724	1.12238	1.13859	8.70434	4.55585	6.63009
219024_at	59338	PLEKHA1	3.32451	3.42142	0.671739	0.412116	4.94911	8.30207	6.62559
208649_s_at	7415	VCP	7.45038	4.80802	0.967418	0.869312	7.70131	5.53084	6.61607
224181_at	56651	C18orf2	7.388	0.7702	0.587719	1.22499	12.5706	0.628739	6.59968
1553741_at	148645	C1orf211	4.3112	1.24431	0.369296	0.818364	11.6741	1.52048	6.5973
207610_s_at	30817	EMR2	15.703	1.79689	1.34834	1.16678	11.6462	1.54004	6.59311
227142_at	57449	PLEKHG5	9.06577	3.78495	0.928696	1.10543	9.76182	3.42397	6.5929
1558848_at	84304	NUDT22	8.50208	4.8422	1.04671	0.957008	8.12265	5.05973	6.59119
228891_at	10507	SEMA4D	9.03479	0.623913	0.710696	1.33691	12.7126	0.466683	6.58964
211433_x_at	80256	KIAA1539	3.83206	4.99275	0.730178	0.630731	5.24812	7.91581	6.58197
201708_s_at	8508	NIPSNAP1	6.43703	6.77161	1.10925	0.920698	5.80305	7.35487	6.57896
229996_s_at	84333	PCGF5	11.148	2.68361	1.05158	1.05118	10.6012	2.55294	6.57705
242665_at	114793	FMNL2	6.66465	1.63241	0.606458	0.756692	10.9894	2.15729	6.57337
226074_at	132160	PPM1M	8.5558	2.96462	0.939604	0.734088	9.10575	4.0385	6.57212
227098_at	150290	DUSP18	13.1711	1.82493	1.10672	1.46864	11.901	1.2426	6.57182
220367_s_at	79595	SAP130	6.47273	3.03599	0.710862	0.759671	9.10547	3.99646	6.55096
212706_at	10156	RASA4	5.7637	5.29139	1.17276	0.646712	4.91467	8.18199	6.54833
1555865_at	255512	LOC255512	5.58971	5.78684	0.918223	0.826332	6.08754	7.00305	6.5453
216248_s_at	4929	NR4A2	4.25249	3.83866	0.730813	0.52933	5.81885	7.25193	6.53539
219407_s_at	10319	LAMC3	6.94847	3.14524	0.760966	0.799334	9.13111	3.93483	6.53297
219088_s_at	79177	ZNF576	5.63164	7.01329	1.04511	0.913573	5.38858	7.67677	6.53267
203683_s_at	7423	VEGFB	3.58615	5.94845	0.834089	0.680205	4.29948	8.74508	6.52228
213488_at	25992	SNED1	4.7094	2.506	0.441072	1.05912	10.6772	2.36611	6.52164
214797_s_at	5129	CDK18	7.18747	5.57914	1.08214	0.877379	6.64193	6.35887	6.5004
205088_at	10046	MAMLD1	2.01995	2.72876	0.424171	0.331356	4.76213	8.23512	6.49862
238960_s_at	113251	LARP4	9.6288	5.16764	1.24051	0.988177	7.76195	5.22946	6.4957
228354_at	118812	MORN4	3.67421	4.02566	0.561275	0.625132	6.54619	6.43969	6.49294
1557165_s_at	23276	KLHL18	8.4126	2.74507	0.831279	0.960042	10.1201	2.85932	6.4897
218910_at	55129	ANO10	9.45546	2.327	0.865238	1.139	10.9282	2.04303	6.48559
202470_s_at	11052	CPSF6	2.97803	2.08669	0.415749	0.359514	7.16305	5.8042	6.48363
204119_s_at	132	ADK	5.04643	3.43868	0.65907	0.64768	7.65689	5.30922	6.48306
232201_at	85409	NKD2	4.75108	3.32881	0.555678	0.754256	8.55007	4.41337	6.48172
228802_at	348093	RBPMS2	2.42379	4.36187	0.544053	0.513545	4.45507	8.49365	6.47436
230157_at	64403	CDH24	2.90673	3.42643	0.412174	0.583175	7.05218	5.87547	6.46383
222052_at	284325	C19orf54	5.05675	4.82986	0.815545	0.718678	6.20045	6.72048	6.46047
235344_at	5494	PPM1A	3.9842	2.62282	0.555813	0.463126	7.16824	5.66329	6.41576
203456_at	11230	PRAF2	4.13481	10.6845	1.18146	1.14638	3.49975	9.32025	6.41
203151_at	4130	MAP1A	5.803	1.97956	0.600024	0.630143	9.67127	3.14145	6.40636
220739_s_at	26505	CNNM3	1.95025	4.30976	0.763478	0.420988	2.55443	10.2372	6.39584
225584_at	414777	HCG18	11.5496	1.88499	1.08225	0.890486	10.6718	2.11681	6.39432
1559003_a_at	126661	CCDC163P	2.9318	3.22379	0.503056	0.463431	5.82797	6.95634	6.39216
218073_s_at	55706	TMEM48	5.43335	2.84214	0.650979	0.640542	8.34644	4.43709	6.39176
1555908_at	23196	FAM120A	13.5552	0.747747	1.16875	0.638027	11.598	1.17197	6.38499
238076_at	57459	GATAD2B	4.4008	4.71208	0.651285	0.784948	6.7571	6.00304	6.38007
218326_s_at	55366	LGR4	2.11161	3.43718	0.431786	0.437008	4.89041	7.86525	6.37783
219344_at	55315	SLC29A3	7.52033	3.76663	0.89382	0.870734	8.41369	4.32582	6.36975
225211_at	5818	PVRL1	2.37763	2.83958	0.433855	0.392117	5.48025	7.24167	6.36096
233072_at	84628	NTNG2	4.379	8.0612	1.2106	0.887989	3.61721	9.07804	6.34763
220058_at	79018	C17orf39	14.6675	1.95848	1.30985	1.31555	11.1978	1.48872	6.34327
227684_at	9294	S1PR2	3.68945	3.26997	0.533311	0.567091	6.918	5.76622	6.34211
201613_s_at	8906	AP1G2	4.02934	5.81383	0.844234	0.735167	4.77277	7.90817	6.34047
227839_at	55777	MBD5	10.027	0.633763	0.864739	0.586182	11.5954	1.08117	6.33829
224785_at	283991	FAM100B	4.13253	4.33832	0.674336	0.662729	6.1283	6.54614	6.33722
1552287_s_at	172	AFG3L1	2.06591	1.97282	0.335133	0.303049	6.16444	6.50991	6.33717
230811_at	124045	C16orf55	13.2078	3.87788	1.32948	1.41797	9.93452	2.7348	6.33466
211965_at	677	ZFP36L1	6.93498	6.66774	1.31588	0.901715	5.27021	7.39451	6.33236
233048_at	54537	FAM35A	6.5702	3.7714	0.797453	0.855701	8.23898	4.40738	6.32318
225664_at	1303	COL12A1	4.6779	2.64874	0.592203	0.561932	7.89914	4.71363	6.30638
219726_at	54413	NLGN3	6.7002	2.99268	0.748289	0.825895	8.95403	3.62356	6.28879
207904_s_at	4012	LNPEP	5.4922	1.2178	0.563357	0.431737	9.74905	2.8207	6.28488
222730_s_at	51201	ZDHHC2	5.68415	5.85685	0.887516	0.952086	6.40456	6.1516	6.27808
213912_at	23329	TBC1D30	3.81198	2.56492	0.471176	0.574441	8.09036	4.46507	6.27771
228610_at	56889	TM9SF3	3.68308	6.17005	0.646585	0.900386	5.69621	6.85267	6.27444
213977_s_at	25792	CIZ1	4.86486	3.68249	0.732506	0.62387	6.6414	5.90266	6.27203
202754_at	23518	R3HDM1	3.3863	3.68946	0.577029	0.553105	5.8685	6.67046	6.26948
222453_at	79901	CYBRD1	2.26063	4.55685	0.508438	0.564088	4.44623	8.07827	6.26225
208725_at	8894	EIF2S2	3.27091	3.08313	0.485484	0.532864	6.73743	5.78597	6.2617
203170_at	23378	RRP8	6.3924	4.0392	0.748741	1.01401	8.53753	3.98341	6.26047
232487_at	113402	SFT2D1	4.9732	8.985	1.52639	0.97018	3.25815	9.26117	6.25966
219999_at	4122	MAN2A2	4.6904	5.4105	0.709034	0.916912	6.61519	5.90079	6.25799
224658_x_at	55690	PACS1	2.66037	3.25632	0.526616	0.436711	5.05183	7.45646	6.25415
228247_at	283788	LOC283788	7.1946	0.647302	0.61915	0.729147	11.6201	0.887752	6.25394
212325_at	22998	LIMCH1	8.9262	3.04297	1.06232	0.743181	8.40256	4.09452	6.24854
211302_s_at	5142	PDE4B	4.9317	3.88258	0.732969	0.675226	6.72839	5.75005	6.23922
243492_at	117145	THEM4	6.17762	3.74457	0.861284	0.705745	7.17257	5.30584	6.2392
1554646_at	114876	OSBPL1A	9.9326	0.736165	0.838865	1.15952	11.8405	0.634889	6.2377
1569594_a_at	9147	SDCCAG1	10.579	0.968207	0.919255	1.01105	11.5082	0.957629	6.23293
218913_s_at	51291	GMIP	4.98559	6.45063	1.03418	0.84408	4.8208	7.64221	6.2315
231970_at	55668	C14orf118	2.75451	4.86037	0.665935	0.584544	4.13631	8.31481	6.22556
215464_s_at	30851	TAX1BP3	4.71619	4.87687	0.771626	0.77186	6.11202	6.31834	6.21518
207039_at	1029	CDKN2A	3.43478	5.71259	0.664834	0.786671	5.16637	7.26172	6.21405
236259_at	6789	STK4	1.93971	6.08417	0.623174	0.654496	3.11262	9.29597	6.2043
205832_at	51200	CPA4	3.7927	4.07826	0.611874	0.656887	6.19849	6.20846	6.20348
201042_at	7052	TGM2	4.5568	4.03071	0.628612	0.781662	7.24898	5.15659	6.20279
221276_s_at	81493	SYNC	9.264	1.54202	0.911287	0.689872	10.1658	2.23523	6.20054
231382_at	8817	FGF18	14.1698	2.02769	1.37639	0.962874	10.2949	2.10588	6.20039
223374_s_at	8706	B3GALNT1	3.23061	3.60503	0.58882	0.521432	5.48658	6.91371	6.20015
204952_at	27076	LYPD3	1.90408	3.29763	0.488871	0.387923	3.89484	8.50073	6.19779
200931_s_at	7414	VCL	3.40084	2.91061	0.520501	0.496693	6.53379	5.85997	6.19688
224365_s_at	91151	TIGD7	6.8206	1.50069	0.701728	0.564877	9.71972	2.65666	6.18819
214061_at	93594	WDR67	7.29132	4.19029	0.952597	0.888118	7.65415	4.71817	6.18616
202261_at	6944	VPS72	5.32063	6.10979	0.947069	0.906288	5.618	6.74155	6.17977
236526_x_at	80006	C5orf44	4.61433	3.41376	0.589914	0.756312	7.82204	4.51369	6.16787
209591_s_at	655	BMP7	3.11757	4.75708	0.681807	0.613135	4.57252	7.75862	6.16557
209816_at	5727	PTCH1	4.597	3.0056	0.549933	0.75801	8.3592	3.96512	6.16216
40093_at	4059	BCAM	11.0789	1.59133	1.02925	1.02609	10.7641	1.55087	6.15749
1552295_a_at	91252	SLC39A13	3.35997	7.4338	1.09707	0.80463	3.06266	9.23878	6.15072
205384_at	5348	FXYD1	9.18037	3.84178	1.06021	1.05739	8.659	3.63327	6.14613
210187_at	2280	FKBP1A	3.27577	6.97744	0.749466	0.88402	4.3708	7.89285	6.13182
244587_at	11016	ATF7	5.41164	5.36036	0.929348	0.834371	5.82305	6.42444	6.12374
213474_at	154881	KCTD7	5.48353	4.11089	0.796715	0.766359	6.88267	5.36418	6.12342
224454_at	55500	ETNK1	5.2304	5.7562	1.06134	0.787799	4.92811	7.30669	6.1174
230770_at	387745	LOC387745	6.55309	5.64522	1.02875	0.963077	6.36998	5.86165	6.11582
214783_s_at	311	ANXA11	2.41612	8.25412	0.822153	0.89004	2.93878	9.27387	6.10633
244708_at	283401	FLJ33996	6.5604	0.568891	0.572597	0.753898	11.4573	0.754599	6.10594
205062_x_at	5926	ARID4A	2.08434	5.47308	0.740598	0.582585	2.81441	9.39448	6.10444
227190_at	140738	TMEM37	7.28724	4.77925	1.02683	0.936315	7.09683	5.10432	6.10058
219352_at	55008	HERC6	1.78169	6.6984	0.958438	0.649703	1.85895	10.3099	6.08444
1558540_s_at	66035	SLC2A11	3.2686	6.89578	0.809254	0.848436	4.03903	8.12764	6.08333
223602_at	84749	USP30	6.26388	5.54629	0.906359	1.05856	6.91104	5.23947	6.07525
229081_at	10165	SLC25A13	7.78474	2.81706	0.924835	0.757691	8.41744	3.71796	6.0677
204487_s_at	3784	KCNQ1	2.26294	5.52683	0.533368	0.700383	4.24274	7.89116	6.06695
216305_s_at	6936	C2orf3	9.3846	3.83599	1.1431	0.977682	8.20979	3.92356	6.06668
204507_s_at	5534	PPP3R1	3.79656	9.08325	1.0542	1.06528	3.60137	8.52664	6.06401
1552612_at	56990	CDC42SE2	3.29865	3.71327	0.634585	0.535898	5.19812	6.92906	6.06359
220744_s_at	55764	IFT122	5.87269	6.17847	1.10926	0.904809	5.29425	6.82847	6.06136
228542_at	57380	MRS2	7.9133	1.37326	0.772541	0.730674	10.2432	1.87945	6.06133
235742_at	389	RHOC	2.66327	1.053	0.307889	0.303359	8.65009	3.47112	6.06061
230536_at	80714	PBX4	9.94605	2.02734	0.923915	1.50465	10.7651	1.34738	6.05624
228786_at	387647	LOC387647	6.54946	3.80789	0.831883	0.899972	7.87305	4.23112	6.05208
34449_at	835	CASP2	2.3638	4.7162	0.556027	0.601569	4.25124	7.83983	6.04553
233179_x_at	51548	SIRT6	6.39747	3.29807	0.802987	0.801832	7.96709	4.11317	6.04013
40489_at	1822	ATN1	4.50835	3.72117	0.703826	0.655803	6.40548	5.67422	6.03985
223321_s_at	53834	FGFRL1	2.38556	3.75544	0.562815	0.479761	4.23862	7.82773	6.03317
201828_x_at	8933	FAM127A	1.95647	1.42091	0.311165	0.246162	6.28756	5.77224	6.0299
221851_at	90379	DCAF15	4.1832	3.46531	0.900248	0.46783	4.64672	7.40719	6.02696
235292_at	643977	FLJ32255	4.7312	0.499342	0.414446	0.794536	11.4157	0.62847	6.0221
232510_s_at	10072	DPP3	5.4734	4.83329	0.902979	0.808228	6.0615	5.98011	6.0208
232389_at	644150	WIPF3	13.7685	2.48589	1.35445	1.34871	10.1654	1.84316	6.00428
228244_at	388552	BLOC1S3	6.2551	3.75591	0.751545	1.01927	8.32299	3.6849	6.00395
201060_x_at	2040	STOM	6.23818	5.3787	0.923121	1.02657	6.75771	5.23948	5.99859
232546_at	7161	TP73	3.74608	2.25888	0.554708	0.43127	6.75326	5.23773	5.9955
229401_at	132014	IL17RE	3.8516	4.80325	0.505134	1.10372	7.62491	4.35189	5.9884
210664_s_at	7035	TFPI	3.56155	6.71951	1.22228	0.741443	2.91387	9.06275	5.98831
229241_at	197257	LDHD	2.7326	1.5658	0.266309	0.918429	10.261	1.70487	5.98293
226872_at	5990	RFX2	7.10664	0.953487	0.680541	0.63262	10.4426	1.5072	5.97492
218556_at	29095	ORMDL2	8.40222	3.08878	0.93865	1.03196	8.95139	2.99313	5.97226
231842_at	57608	KIAA1462	4.2682	1.49588	0.491443	0.460061	8.68504	3.25149	5.96827
203679_at	11018	TMED1	5.36886	3.52191	0.799303	0.674863	6.71693	5.2187	5.96782
224728_at	64756	ATPAF1	2.7531	2.11664	0.416135	0.401134	6.61588	5.27665	5.94626
203031_s_at	7390	UROS	2.92993	4.67703	0.68776	0.613041	4.26011	7.62922	5.94467
204571_x_at	5303	PIN4	6.21237	4.98027	0.881212	1.0314	7.0498	4.82863	5.93922
214015_at	30837	SOCS7	4.94956	1.89753	0.512916	0.858979	9.64985	2.20905	5.92945
202275_at	2539	G6PD	4.28237	7.54838	1.05038	0.97071	4.07697	7.77615	5.92656
226306_at	221491	C6orf1	5.92028	5.08099	0.997629	0.858663	5.93435	5.91732	5.92584
1557129_a_at	374393	FAM111B	2.945	0.489621	0.289504	0.292602	10.1726	1.67333	5.92296
225911_at	255743	NPNT	2.06646	2.2706	0.375343	0.358968	5.50554	6.32536	5.91545
231920_s_at	53944	CSNK1G1	3.7022	2.01287	0.445498	0.574696	8.31026	3.5025	5.90638
219583_s_at	55812	SPATA7	14.2796	0.867185	1.28824	1.21485	11.0846	0.713823	5.89919
208074_s_at	1175	AP2S1	4.76209	3.97132	0.751532	0.727382	6.33651	5.45975	5.89813
238567_at	130367	SGPP2	1.6118	4.1268	0.325598	0.603687	4.95028	6.836	5.89314
212645_x_at	9577	BRE	6.51641	3.1263	0.79113	0.888616	8.23684	3.51816	5.8775
1552937_s_at	84126	ATRIP	6.23706	3.44136	0.902244	0.711864	6.91283	4.83429	5.87356
228671_at	199953	TMEM201	2.56244	2.92673	0.589593	0.39574	4.34611	7.39559	5.87085
229348_at	29914	UBIAD1	5.60003	3.21484	0.802368	0.675409	6.97937	4.75984	5.86961
240537_s_at	440356	LOC440356	10.0626	0.658996	0.904715	1.09702	11.1224	0.600715	5.86155
210124_x_at	10505	SEMA4F	4.60196	1.69401	0.525704	0.572894	8.7539	2.95693	5.85541
223544_at	84283	TMEM79	9.12171	2.80028	1.29852	0.598835	7.02469	4.67622	5.85045
1555255_a_at	9677	PPIP5K1	6.56936	2.06144	0.72456	0.782566	9.06669	2.63421	5.85045
230601_s_at	90506	LRRC46	10.8094	10.0338	1.68641	1.89955	6.4097	5.28219	5.84594
224683_at	84893	FBXO18	6.23496	3.91549	0.932975	0.783557	6.68288	4.99707	5.83998
216960_s_at	7692	ZNF133	5.28553	4.56043	0.788952	0.915679	6.69943	4.98038	5.8399
209980_s_at	6470	SHMT1	5.40321	2.92532	0.730195	0.684524	7.39969	4.2735	5.8366
227634_at	282974	STK32C	7.16686	5.8776	1.03519	1.24322	6.92325	4.72773	5.82549
217841_s_at	51400	PPME1	3.64576	6.72782	0.983295	0.847734	3.7077	7.93624	5.82197
214521_at	54626	HES2	13.3052	2.20875	1.3391	1.30038	9.93596	1.69854	5.81725
204233_s_at	1119	CHKA	8.64566	4.41219	1.15774	1.0606	7.46767	4.1601	5.81389
202801_at	5566	PRKACA	6.36544	4.64182	0.913821	0.997597	6.96573	4.653	5.80937
230766_at	2618	GART	11.567	0.371069	1.02306	1.18815	11.3063	0.312309	5.80932
208149_x_at	1663	DDX11	5.83703	2.03694	0.688634	0.651167	8.47624	3.12813	5.80219
221216_s_at	22955	SCMH1	3.88041	2.36203	0.545304	0.527977	7.11604	4.47373	5.79489
202787_s_at	7867	MAPKAPK3	10.2037	2.88219	1.12736	1.13572	9.05099	2.53777	5.79438
40020_at	1951	CELSR3	6.87345	2.92484	1.00098	0.619513	6.86671	4.7212	5.79396
223706_at	84645	C22orf23	10.9235	5.9692	1.92282	1.01172	5.68094	5.90007	5.79051
201957_at	4660	PPP1R12B	11.241	3.25672	1.36702	0.970547	8.22302	3.35555	5.78929
239342_at	8525	DGKZ	4.20188	4.79503	0.781	0.781223	5.38013	6.13785	5.75899
218466_at	79735	TBC1D17	4.20248	5.69293	0.781755	0.929868	5.3757	6.12229	5.749
227425_at	9185	REPS2	3.12249	5.35158	0.9335	0.656641	3.34493	8.14993	5.74743
216262_s_at	60436	TGIF2	3.21054	2.21125	0.526088	0.413352	6.10267	5.34957	5.72612
202137_s_at	10771	ZMYND11	3.2083	4.86163	0.738471	0.685378	4.34452	7.09336	5.71894
225568_at	85014	TMEM141	3.7525	7.19334	0.985718	0.943667	3.80687	7.62276	5.71481
205211_s_at	9610	RIN1	6.53154	4.77346	1.08235	0.88555	6.03461	5.3904	5.7125
219826_at	79744	ZNF419	4.0886	0.393292	0.375839	0.721519	10.8786	0.545089	5.71184
201507_at	5201	PFDN1	5.75585	4.08826	0.843794	0.888372	6.82139	4.60197	5.71168
204837_at	66036	MTMR9	3.67337	2.33658	0.590322	0.450676	6.22265	5.18462	5.70363
203652_at	4296	MAP3K11	2.74544	2.1473	0.500624	0.362682	5.48403	5.92061	5.70232
223517_at	93611	FBXO44	5.38372	3.07465	0.683238	0.876282	7.87971	3.50874	5.69423
214793_at	1849	DUSP7	3.13979	4.15836	0.588782	0.690848	5.33269	6.01922	5.67595
241972_at	401588	LOC401588	2.71836	5.09378	0.620894	0.732381	4.37814	6.9551	5.66662
1561761_x_at	645513	LOC645513	5.0776	1.319	0.516848	0.881025	9.82417	1.49712	5.66065
202751_at	24144	TFIP11	6.99232	3.20772	0.86971	0.980858	8.03983	3.27032	5.65508
221577_x_at	9518	GDF15	11.8478	7.83825	1.81053	1.65052	6.54386	4.74896	5.64641
229896_at	2969	GTF2I	9.01258	2.01026	0.959809	1.0656	9.38997	1.88651	5.63824
205603_s_at	1730	DIAPH2	8.0052	3.6423	1.21169	0.78293	6.60667	4.65214	5.6294
214933_at	773	CACNA1A	8.9422	5.2106	1.51822	0.971226	5.88991	5.36497	5.62744
205581_s_at	4846	NOS3	4.16753	5.16104	0.903386	0.77806	4.61324	6.63322	5.62323
203238_s_at	4854	NOTCH3	2.12735	3.6549	0.727085	0.439481	2.92587	8.31641	5.62114
202793_at	10162	LPCAT3	4.80023	2.23309	0.627118	0.623362	7.65443	3.58233	5.61838
231769_at	26270	FBXO6	7.39858	5.95117	1.20308	1.16998	6.14967	5.08655	5.61811
213497_at	25841	ABTB2	7.34187	1.05875	0.767801	0.636452	9.56221	1.66352	5.61286
204306_s_at	977	CD151	3.39071	4.6473	0.768424	0.682324	4.41256	6.81098	5.61177
228162_at	2098	ESD	10.6202	0.862246	1.02525	1.00846	10.3587	0.855012	5.60683
238514_at	84866	TMEM25	7.9366	2.51257	0.945017	0.894038	8.39837	2.81037	5.60437
207183_at	2842	GPR19	3.3564	1.64223	0.487282	0.380107	6.888	4.32045	5.60423
222457_s_at	51474	LIMA1	7.18629	2.63713	0.961162	0.708648	7.47667	3.72136	5.59902
239441_at	284323	ZNF780A	9.6964	0.998677	1.02283	0.582525	9.47994	1.71439	5.59717
1568882_at	220074	LRTOMT	5.4428	0.435035	0.521229	0.580078	10.4422	0.74996	5.5961
221967_at	11247	NXPH4	4.55076	2.12726	0.535551	0.79392	8.49734	2.67944	5.58839
202518_at	9275	BCL7B	3.37541	3.73862	0.590714	0.685502	5.71413	5.45385	5.58399
235136_at	94103	ORMDL3	5.2388	3.61782	0.929048	0.65749	5.63889	5.50247	5.57068
209438_at	5256	PHKA2	11.3984	2.6898	1.30828	1.10854	8.71253	2.42644	5.56948
211922_s_at	847	CAT	9.85969	2.20204	1.09455	1.03466	9.00797	2.12826	5.56812
218441_s_at	26015	RPAP1	1.8938	4.96752	0.719312	0.584283	2.63279	8.5019	5.56735
219337_at	54991	C1orf159	4.02099	2.58238	0.619779	0.556031	6.48777	4.64431	5.56604
221864_at	93129	ORAI3	3.94336	2.94242	0.693969	0.541146	5.68233	5.43738	5.55985
228705_at	147968	CAPN12	4.6876	7.5072	0.954653	1.21165	4.91027	6.19584	5.55306
206109_at	2523	FUT1	5.01765	2.04087	0.635858	0.635166	7.89114	3.21313	5.55214
203179_at	2592	GALT	6.52352	3.35291	0.959703	0.779918	6.79743	4.29905	5.54824
203309_s_at	3257	HPS1	7.99688	2.06989	0.981494	0.702393	8.14766	2.9469	5.54728
209530_at	784	CACNB3	4.05559	2.25977	0.562221	0.582432	7.21352	3.87988	5.5467
218787_x_at	55280	CWF19L1	7.6876	2.66093	0.912691	0.998997	8.423	2.6636	5.5433
238551_at	170384	FUT11	5.07125	1.12929	0.573021	0.506949	8.85002	2.22762	5.53882
225847_at	57552	NCEH1	6.05743	4.1815	0.933802	0.916461	6.48685	4.56266	5.52476
223202_s_at	84187	TMEM164	2.50191	6.14488	0.703578	0.823295	3.55597	7.46376	5.50987
204232_at	2207	FCER1G	10.5394	2.7092	1.27969	0.977693	8.23589	2.77101	5.50345
231779_at	3656	IRAK2	2.35578	4.05755	0.738292	0.520244	3.19086	7.79931	5.49509
205807_s_at	7286	TUFT1	3.79683	1.75017	0.508744	0.497008	7.46313	3.52142	5.49228
203518_at	1130	LYST	2.36447	5.87	0.526644	0.905366	4.4897	6.48356	5.48663
209370_s_at	6452	SH3BP2	2.57961	4.13186	0.644118	0.593395	4.00487	6.96308	5.48397
222632_s_at	54585	LZTFL1	10.3968	11.4412	1.8147	2.1866	5.7292	5.2324	5.4808
1554417_s_at	51107	APH1A	3.20618	4.46123	0.899085	0.603822	3.56605	7.38833	5.47719
226072_at	197258	FUK	5.04932	5.552	1.07807	0.887222	4.68367	6.25773	5.4707
227809_at	376940	ZC3H6	10.2398	1.04831	1.01789	1.19804	10.0598	0.875017	5.46741
213323_s_at	23264	ZC3H7B	8.5994	2.17823	1.01539	0.886988	8.46908	2.45576	5.46242
231813_s_at	9382	COG1	8.06374	0.955887	0.831595	0.78614	9.69671	1.21592	5.45632
231613_at	4139	MARK1	2.3436	1.702	0.307414	0.518338	7.62359	3.28357	5.45358
203004_s_at	4209	MEF2D	5.32425	1.35833	0.572338	0.855467	9.30263	1.58783	5.44523
230612_at	84942	WDR73	2.48813	2.32247	0.630012	0.334838	3.94933	6.9361	5.44272
225014_at	389203	C4orf52	5.33612	3.46304	0.847655	0.75551	6.29516	4.58372	5.43944
213692_s_at	7421	VDR	4.4278	1.00985	0.448758	0.997935	9.86679	1.01194	5.43936
238528_at	197131	UBR1	10.8312	3.16157	1.32387	1.17808	8.18148	2.68366	5.43257
229256_at	283209	PGM2L1	13.6408	1.66376	1.5563	0.803065	8.76489	2.07176	5.41833
1553528_a_at	6877	TAF5	2.75725	1.77963	0.441585	0.388265	6.24398	4.58353	5.41376
218594_at	55127	HEATR1	6.9102	3.11019	0.938129	0.900088	7.36594	3.45543	5.41069
211219_s_at	9355	LHX2	5.49064	3.21931	0.827645	0.770387	6.63406	4.17883	5.40644
227620_at	23446	SLC44A1	7.61378	1.26691	0.831394	0.766107	9.15785	1.65371	5.40578
230306_at	112936	VPS26B	2.9174	8.8344	0.837007	1.20767	3.48551	7.31525	5.40038
226198_at	146691	TOM1L2	4.46955	2.10208	0.711143	0.466427	6.28503	4.50678	5.3959
219633_at	79183	TTPAL	6.79363	1.09599	0.683814	1.28754	9.93491	0.851229	5.39307
201313_at	2026	ENO2	4.75879	4.99537	0.907952	0.903053	5.24124	5.53165	5.38644
222881_at	10855	HPSE	3.02718	1.68148	0.482401	0.374593	6.27522	4.48882	5.38202
227120_at	116113	FOXP4	3.9994	3.45076	0.658963	0.735178	6.06924	4.69378	5.38151
1559322_at	727916	LOC727916	18.969	1.86231	1.97174	1.63635	9.62045	1.13809	5.37927
223703_at	83938	C10orf11	8.4984	2.5172	1.15033	0.747436	7.38782	3.36778	5.3778
204718_at	2051	EPHB6	6.0662	1.58914	0.716191	0.697845	8.47009	2.27721	5.37365
223025_s_at	8907	AP1M1	2.54414	4.45369	0.700749	0.625862	3.6306	7.11608	5.37334
35820_at	2760	GM2A	9.08585	1.93119	1.06541	0.872366	8.52803	2.21374	5.37088
213307_at	22941	SHANK2	4.8876	1.41621	0.55261	0.747366	8.84457	1.89494	5.36975
223454_at	58191	CXCL16	2.92855	3.69748	0.625003	0.613414	4.68566	6.02771	5.35668
1567080_s_at	54982	CLN6	4.06964	3.85777	0.834767	0.661215	4.87518	5.83436	5.35477
1559510_at	80823	BHLHB9	6.8112	3.36995	1.02172	0.833636	6.66639	4.04248	5.35443
230519_at	220108	FAM124A	3.52245	1.95312	0.522749	0.49213	6.73832	3.96871	5.35351
242222_at	440894	LOC440894	3.69405	3.22864	0.649549	0.644286	5.6871	5.0112	5.34915
238053_at	207063	DHRSX	6.03411	0.179619	0.584652	0.479929	10.3209	0.374262	5.34756
227756_at	145773	FAM81A	6.859	2.29013	0.906609	0.732374	7.56555	3.12699	5.34627
214613_at	2827	GPR3	3.00391	4.04788	0.680503	0.644905	4.41425	6.27672	5.34548
226248_s_at	57535	KIAA1324	7.51186	8.5002	2.00326	1.2247	3.74982	6.94067	5.34525
227254_at	5451	POU2F1	4.26174	2.90281	0.723862	0.605182	5.8875	4.79659	5.34205
243614_s_at	58510	PRODH2	4.05775	6.6618	0.995491	1.00831	4.07613	6.60687	5.3415
210608_s_at	2524	FUT2	6.93093	4.9052	1.02109	1.25989	6.78775	3.89334	5.34054
223571_at	114904	C1QTNF6	3.94175	2.60689	0.598398	0.638022	6.58718	4.0859	5.33654
212094_at	23089	PEG10	5.2798	0.79449	0.579269	0.511306	9.11459	1.55384	5.33422
213959_s_at	23322	RPGRIP1L	12.4488	3.87781	1.55643	1.45441	7.99831	2.66624	5.33227
202711_at	1947	EFNB1	3.16833	5.75821	1.23105	0.712675	2.57368	8.07971	5.3267
207788_s_at	10174	SORBS3	3.6796	4.64049	0.989927	0.670086	3.71704	6.92521	5.32113
218390_s_at	63877	C10orf84	2.84645	6.02165	0.714466	0.905326	3.98402	6.65137	5.31769
211132_at	65123	INTS3	1.73833	7.984	1.37418	0.852129	1.265	9.36947	5.31724
219020_at	64342	HS1BP3	7.66417	2.05189	0.892125	1.00939	8.59092	2.0328	5.31186
205137_x_at	10083	USH1C	4.4306	5.18099	0.833631	0.976919	5.31482	5.3034	5.30911
207199_at	7015	TERT	10.2309	2.08229	1.33492	0.708117	7.66409	2.9406	5.30235
204158_s_at	10312	TCIRG1	6.8529	2.30145	0.874785	0.831584	7.8338	2.76756	5.30068
202725_at	5430	POLR2A	2.41356	5.57258	0.767846	0.748931	3.14328	7.44071	5.29199
208790_s_at	284119	PTRF	5.56625	2.2452	0.769383	0.673712	7.2347	3.33258	5.28364
210874_s_at	24142	NAT6	5.44321	8.43376	1.20995	1.39154	4.49872	6.06075	5.27973
225983_s_at	64856	VWA1	4.72776	3.19631	0.664568	0.929493	7.11404	3.43877	5.27641
1555831_s_at	10489	LRRC41	7.47712	4.71388	1.26268	1.01785	5.92162	4.6312	5.27641
221601_s_at	9214	FAIM3	4.9438	2.289	0.667077	0.732094	7.41114	3.12665	5.26889
234799_at	104	ADARB1	1.15966	2.98703	0.603071	0.34688	1.92292	8.61114	5.26703
213502_x_at	91316	LOC91316	6.24696	1.89529	0.780927	0.748105	7.99942	2.53346	5.26644
203368_at	78987	CRELD1	3.45454	4.97201	0.975572	0.711793	3.54104	6.98519	5.26311
225610_at	115426	UHRF2	3.11231	3.46027	0.624579	0.624644	4.98305	5.53959	5.26132
32811_at	4641	MYO1C	3.30184	1.65987	0.540119	0.37746	6.11317	4.39748	5.25532
226024_at	150684	COMMD1	7.4392	2.95816	0.99949	0.967267	7.44299	3.05827	5.25063
202121_s_at	27243	CHMP2A	5.2397	5.53053	1.04167	1.01192	5.03011	5.46541	5.24776
221871_s_at	10342	TFG	7.4549	2.58214	0.955867	0.958217	7.79909	2.69473	5.24691
234725_s_at	10509	SEMA4B	4.5806	1.83212	0.652227	0.528378	7.02302	3.46745	5.24524
1570020_at	729522	AACSL	2.52663	4.3779	0.78203	0.603097	3.23086	7.25903	5.24494
227996_at	10160	FARP1	2.17711	0.889942	0.270885	0.363226	8.03703	2.4501	5.24357
219904_at	79149	ZSCAN5A	10.6328	2.0325	1.22971	1.1055	8.64659	1.83853	5.24256
218471_s_at	582	BBS1	7.28563	3.58623	0.983429	1.16837	7.40839	3.06942	5.2389
204601_at	9683	N4BP1	4.96992	2.78433	0.742425	0.736872	6.69417	3.77857	5.23637
202155_s_at	8021	NUP214	4.06606	2.47915	0.639768	0.609496	6.35552	4.06755	5.21154
203054_s_at	6988	TCTA	7.54721	3.47066	1.0343	1.11831	7.29689	3.10348	5.20019
221711_s_at	29086	C19orf62	2.48787	4.16672	0.727454	0.597829	3.41998	6.96976	5.19487
211924_s_at	5329	PLAUR	3.76737	4.35583	0.965813	0.674824	3.90072	6.45476	5.17774
224319_s_at	54471	SMCR7L	4.78511	3.2407	0.801846	0.740014	5.96762	4.37925	5.17343
219973_at	79642	ARSJ	2.11588	0.502538	0.229197	0.452816	9.23167	1.10981	5.17074
209453_at	6548	SLC9A1	2.51452	5.7392	0.968347	0.742003	2.59671	7.73475	5.16573
235245_at	162461	TMEM92	7.58299	2.1591	0.910503	1.08001	8.32835	1.99914	5.16375
219426_at	192669	EIF2C3	1.7888	7.49483	1.00427	0.877379	1.78119	8.54229	5.16174
218360_at	57403	RAB22A	5.30275	5.42701	0.968686	1.11988	5.47417	4.84605	5.16011
204081_at	4900	NRGN	3.87771	2.2182	0.600859	0.574928	6.45361	3.85823	5.15592
204693_at	11135	CDC42EP1	3.55826	3.29924	0.692994	0.64008	5.13462	5.15443	5.14452
1558556_at	8536	CAMK1	3.57604	5.28311	0.828091	0.885439	4.31841	5.96665	5.14253
201043_s_at	8125	ANP32A	4.47825	4.33875	0.94183	0.787617	4.75484	5.5087	5.13177
1557143_at	114784	CSMD2	5.50706	2.07852	0.728244	0.770468	7.5621	2.69774	5.12992
219103_at	55616	ASAP3	6.0342	2.7761	0.89353	0.794	6.75322	3.49635	5.12478
200706_s_at	9516	LITAF	2.69622	5.01407	0.830825	0.717234	3.24523	6.99085	5.11804
235039_x_at	286826	LIN9	7.1158	2.11913	0.902341	0.902549	7.88593	2.34794	5.11693
202852_s_at	79719	AAGAB	3.13963	4.51192	0.756481	0.742316	4.15031	6.07817	5.11424
207516_at	1143	CHRNB4	1.86327	6.3984	0.919104	0.780204	2.02726	8.20093	5.1141
217066_s_at	1760	DMPK	8.91815	1.4785	0.999896	1.13079	8.91908	1.3075	5.11329
1567107_s_at	7171	TPM4	5.62668	4.62242	1.06101	0.939032	5.30311	4.92254	5.11283
228765_at	84163	GTF2IRD2	4.59368	3.51523	0.822477	0.758808	5.58518	4.63257	5.10887
202764_at	6786	STIM1	4.12586	4.02784	0.864318	0.741129	4.77355	5.43473	5.10414
219235_s_at	65979	PHACTR4	4.60664	2.3031	0.726393	0.596288	6.3418	3.86239	5.10209
217730_at	64114	TMBIM1	3.55283	5.69803	0.974297	0.869982	3.64656	6.54959	5.09808
209183_s_at	11067	C10orf10	6.949	7.56995	1.55724	1.32084	4.46238	5.73116	5.09677
228568_at	145781	GCOM1	7.51295	2.64825	0.964203	1.10393	7.79188	2.39892	5.0954
209051_s_at	5900	RALGDS	4.95964	3.61988	0.792707	0.921899	6.25659	3.92655	5.09157
210944_s_at	825	CAPN3	5.8114	3.69964	1.08542	0.767173	5.35405	4.82244	5.08824
221783_at	58525	WIZ	2.9862	3.38883	0.669888	0.593596	4.45776	5.70898	5.08337
229868_s_at	100287132	LOC100287132	8.37379	6.83849	1.48278	1.51365	5.64737	4.51787	5.08262
204795_at	80742	PRR3	3.63183	3.89168	0.780985	0.706369	4.65033	5.50941	5.07987
232076_at	286075	ZNF707	6.37451	1.93777	0.793706	0.910899	8.03133	2.12732	5.07932
227480_at	56241	SUSD2	7.46968	6.35955	1.54036	1.19839	4.8493	5.30674	5.07802
242056_at	80263	TRIM45	4.71321	0.234267	0.477772	0.811223	9.86498	0.288783	5.07688
211535_s_at	2260	FGFR1	2.54219	3.72528	0.63948	0.603164	3.97541	6.17623	5.07582
244111_at	125113	KRT222	8.64469	1.73701	1.04308	0.934645	8.28765	1.85847	5.07306
228226_s_at	285971	ZNF775	6.75185	2.68078	0.85054	1.21597	7.93831	2.20464	5.07147
219194_at	57715	SEMA4G	4.6458	3.17206	0.80363	0.729566	5.78101	4.34787	5.06444
204034_at	23474	ETHE1	5.4883	3.74334	0.922577	0.896373	5.94887	4.17609	5.06248
242307_at	285989	ZNF789	3.3598	2.3056	0.541432	0.588964	6.20539	3.91467	5.06003
212835_at	23172	FAM175B	6.41117	1.51055	0.755857	0.926134	8.48199	1.63103	5.05651
202796_at	11346	SYNPO	7.4654	1.50448	0.846961	1.17954	8.81434	1.27548	5.04491
232195_at	57512	GPR158	4.46868	5.38219	0.868169	1.08955	5.14725	4.93982	5.04353
217478_s_at	3108	HLA-DMA	4.90551	4.64259	1.09734	0.827118	4.47037	5.61297	5.04167
227699_at	112849	C14orf149	2.46931	8.0612	0.818208	1.14137	3.01795	7.06273	5.04034
212430_at	55544	RBM38	2.66887	2.0317	0.499427	0.428954	5.34387	4.73641	5.04014
228737_at	84969	TOX2	3.03552	3.12535	0.60863	0.6139	4.98747	5.09097	5.03922
209830_s_at	9351	SLC9A3R2	6.61557	4.27309	0.996984	1.24958	6.63559	3.41963	5.02761
210428_s_at	9146	HGS	2.77775	3.758	0.795798	0.572848	3.49052	6.5602	5.02536
200649_at	4924	NUCB1	3.79534	3.86373	0.83687	0.703806	4.53516	5.48976	5.01246
219483_s_at	64840	PORCN	8.13451	2.08841	1.00528	1.08091	8.09179	1.93209	5.01194
226711_at	3344	FOXN2	2.34569	2.55016	0.452185	0.528552	5.18746	4.82481	5.00614
203749_s_at	5914	RARA	3.94089	4.24971	0.935882	0.733593	4.21088	5.79301	5.00195
220952_s_at	54477	PLEKHA5	5.27399	2.90016	0.798563	0.854468	6.60436	3.39411	4.99923
203642_s_at	22837	COBLL1	3.949	2.855	0.722064	0.630604	5.46904	4.52741	4.99823
233572_s_at	63035	BCORL1	4.76126	3.60115	0.904279	0.76175	5.26525	4.72747	4.99636
227642_at	29842	TFCP2L1	1.576	2.27999	0.347132	0.419442	4.54006	5.43577	4.98792
225059_at	57085	AGTRAP	3.04438	5.90784	0.869166	0.913675	3.50264	6.46602	4.98433
236430_at	146456	TMED6	5.7374	3.8982	0.964376	0.970077	5.94934	4.01844	4.98389
219468_s_at	404093	CUEDC1	2.99363	4.09228	0.674188	0.741669	4.44035	5.51767	4.97901
202215_s_at	4802	NFYC	2.43677	4.17654	0.67572	0.657989	3.60619	6.34744	4.97681
204169_at	3614	IMPDH1	2.05556	1.98815	0.409094	0.403747	5.02466	4.92424	4.97445
227568_at	143279	HECTD2	8.07901	0.338474	0.833075	1.36899	9.69782	0.247244	4.97253
45633_at	64785	GINS3	2.10143	1.99515	0.419506	0.405137	5.00931	4.92462	4.96696
230370_x_at	51657	STYXL1	6.1413	4.79718	1.07386	1.13927	5.71892	4.21075	4.96483
222120_at	92595	ZNF764	4.3269	2.78669	0.724509	0.704402	5.97219	3.95612	4.96415
228480_at	9218	VAPA	2.76865	0.4068	0.296003	0.708806	9.35347	0.573923	4.9637
212090_at	2907	GRINA	4.93655	4.53848	0.995831	0.913992	4.95721	4.96556	4.96138
212784_at	23152	CIC	2.75925	2.73189	0.67391	0.468761	4.0944	5.82789	4.96114
1554086_at	10426	TUBGCP3	3.46567	5.4774	1.02532	0.839272	3.3801	6.52637	4.95324
219842_at	54622	ARL15	3.4024	9.2452	1.90604	1.13882	1.78506	8.11824	4.95165
226093_at	196513	DCP1B	5.88437	5.30949	1.08277	1.19212	5.43455	4.45382	4.94418
217858_s_at	51566	ARMCX3	1.06557	7.44926	0.850037	0.863553	1.25356	8.62629	4.93993
224901_at	79966	SCD5	2.69785	3.19522	0.620489	0.579515	4.34794	5.51361	4.93078
220097_s_at	54868	TMEM104	4.36329	1.88819	0.648851	0.604823	6.72465	3.12189	4.92327
219566_at	79156	PLEKHF1	3.02498	2.84356	0.571318	0.626013	5.29473	4.54234	4.91854
225949_at	340371	NRBP2	7.04156	2.94453	1.1529	0.790011	6.10772	3.7272	4.91746
1553389_at	27031	NPHP3	2.2212	0.8268	0.317553	0.29111	6.99473	2.84016	4.91744
219392_x_at	55771	PRR11	2.6658	2.38025	0.540782	0.485262	4.92953	4.90508	4.91731
213608_s_at	402055	SRRD	6.49225	2.7894	0.929457	0.979901	6.985	2.84661	4.91581
213693_s_at	4582	MUC1	6.2084	2.76858	0.871827	1.02156	7.12114	2.71014	4.91564
230380_at	83591	THAP2	2.42431	5.08177	0.679515	0.812087	3.5677	6.25766	4.91268
212948_at	23125	CAMTA2	4.46335	3.12722	0.77746	0.765707	5.74094	4.0841	4.91252
235677_at	63826	SRR	4.7087	2.58199	0.799545	0.658523	5.88922	3.92088	4.90505
241825_at	129450	C2orf60	2.07223	4.8138	0.493226	0.859229	4.20137	5.60246	4.90192
1555673_at	730755	hCG_1749898	12.5866	2.54882	1.60451	1.3086	7.84452	1.94774	4.89613
208056_s_at	863	CBFA2T3	2.41615	2.20238	0.487122	0.456335	4.96006	4.82623	4.89314
223072_s_at	23559	WBP1	3.16026	5.49443	0.963714	0.844521	3.27925	6.50598	4.89262
1555786_s_at	645687	C14orf34	5.5464	0.1214	0.573509	1.08741	9.671	0.111642	4.89132
201906_s_at	10217	CTDSPL	1.84194	1.70185	0.378895	0.345946	4.86134	4.9194	4.89037
218958_at	55049	C19orf60	4.28256	4.90729	0.90103	0.980088	4.75296	5.00699	4.87998
238445_x_at	146664	MGAT5B	3.85146	4.35757	0.924612	0.783303	4.16549	5.56306	4.86427
203330_s_at	6811	STX5	4.59392	3.87126	0.874219	0.86674	5.25488	4.46646	4.86067
241763_s_at	114907	FBXO32	5.9826	2.5156	0.826163	1.01479	7.24143	2.47895	4.86019
212228_s_at	57017	COQ9	5.73069	2.90281	0.914316	0.84143	6.26773	3.44985	4.85879
234703_at	11147	HHLA3	6.16456	7.05283	1.30197	1.4162	4.7348	4.98013	4.85746
227560_at	118980	SFXN2	3.25504	3.82138	0.759972	0.704253	4.2831	5.42614	4.85462
209275_s_at	1201	CLN3	3.43485	5.38289	0.96827	0.873769	3.54741	6.16055	4.85398
229538_s_at	128239	IQGAP3	3.15322	2.76977	0.714893	0.522969	4.41076	5.29624	4.8535
214950_at	3581	IL9R	4.8196	3.4462	0.87016	0.828049	5.53875	4.16183	4.85029
225102_at	11343	MGLL	3.95926	3.75048	0.762381	0.834943	5.19328	4.4919	4.84259
214436_at	25827	FBXL2	6.70155	3.28037	1.00002	1.10308	6.70141	2.97383	4.83762
204104_at	6618	SNAPC2	4.02572	3.83746	0.796822	0.830088	5.05222	4.62295	4.83759
201902_s_at	7528	YY1	2.10019	2.51654	0.485554	0.470942	4.32536	5.34362	4.83449
224987_at	221477	C6orf89	2.08822	2.9348	0.542888	0.504217	3.8465	5.82051	4.83351
227773_at	140700	SAMD10	5.75834	3.04445	0.921105	0.892586	6.25156	3.41082	4.83119
203045_at	4814	NINJ1	2.81349	2.26207	0.548274	0.500005	5.13154	4.52409	4.82781
207818_s_at	3363	HTR7	3.9082	0.972766	0.463677	0.796843	8.42871	1.22077	4.82474
221335_x_at	56006	C19orf61	4.80697	3.91247	1.2366	0.679706	3.88724	5.75612	4.82168
203840_at	8548	BLZF1	5.33894	6.20404	1.08319	1.31722	4.92892	4.70994	4.81943
226299_at	29941	PKN3	3.55413	3.36734	0.776336	0.666916	4.57809	5.04912	4.8136
202167_s_at	64210	MMS19	3.68572	3.12507	0.761391	0.65314	4.84077	4.78469	4.81273
213701_at	91298	C12orf29	3.61415	2.01887	0.593506	0.573444	6.08949	3.5206	4.80505
204921_at	2622	GAS8	5.48794	2.09923	0.789157	0.793636	6.95418	2.64508	4.79963
204153_s_at	4242	MFNG	7.66994	1.61052	0.910527	1.38207	8.42363	1.1653	4.79446
222519_s_at	55081	IFT57	5.7728	5.31595	1.06145	1.28601	5.43859	4.13367	4.78613
1554205_s_at	130026	ICA1L	5.2742	0.357	0.572052	1.07222	9.21978	0.332954	4.77637
226027_at	375757	C9orf119	5.92983	3.98835	1.06116	1.0064	5.58808	3.96297	4.77552
232129_s_at	84445	LZTS2	2.29966	4.06221	0.798808	0.608936	2.87886	6.67099	4.77493
201781_s_at	9049	AIP	2.20531	4.02272	0.896392	0.570249	2.4602	7.05431	4.75726
61297_at	57513	CASKIN2	5.16731	1.77401	0.82853	0.54225	6.23672	3.27157	4.75414
1554464_a_at	10491	CRTAP	3.48343	4.65577	0.904026	0.828427	3.85324	5.62002	4.73663
219480_at	6615	SNAI1	2.55361	5.50459	0.848029	0.852387	3.01123	6.45785	4.73454
237002_at	23154	NCDN	5.14769	1.6452	0.674964	0.896698	7.62661	1.83474	4.73067
220953_s_at	54545	MTMR12	6.50742	2.84582	0.980594	1.00793	6.6362	2.82344	4.72982
203147_s_at	9830	TRIM14	2.16667	2.3748	0.488241	0.473143	4.43771	5.01919	4.72845
230468_s_at	54964	C1orf56	4.54976	3.38915	0.905364	0.766122	5.02534	4.42377	4.72456
225063_at	84993	UBL7	6.1341	2.82858	0.989077	0.872299	6.20184	3.24267	4.72226
212968_at	5986	RFNG	5.33282	4.96884	1.15304	1.03297	4.62499	4.81023	4.71761
201311_s_at	6451	SH3BGRL	5.02013	4.68984	1.06701	0.991806	4.70485	4.72858	4.71672
229603_at	166379	BBS12	13.656	2.899	1.70515	2.05234	8.00865	1.41254	4.71059
221274_s_at	81562	LMAN2L	1.47469	2.51411	0.583945	0.365004	2.5254	6.8879	4.70665
224909_s_at	57580	PREX1	6.6048	1.3688	0.847505	0.845919	7.79323	1.61812	4.70567
205271_s_at	23552	CDK20	6.1788	6.80145	1.55447	1.2529	3.97487	5.42857	4.70172
236622_at	93183	PIGM	1.86208	5.0186	0.421243	1.00856	4.42043	4.97599	4.69821
204106_at	7016	TESK1	2.19665	1.50204	0.420517	0.360034	5.2237	4.17195	4.69783
219869_s_at	64116	SLC39A8	4.62378	3.59961	0.988081	0.764592	4.67956	4.70789	4.69372
32091_at	9673	SLC25A44	3.38961	2.93988	0.657371	0.695018	5.15632	4.22994	4.69313
239265_at	159371	TMEM20	2.37143	6.9388	0.897587	1.03028	2.642	6.73484	4.68842
217838_s_at	51466	EVL	4.39837	3.41305	0.814453	0.858743	5.4004	3.97447	4.68744
35436_at	2801	GOLGA2	0.9602	7.6246	1.34736	0.880563	0.712655	8.65878	4.68572
201058_s_at	10398	MYL9	4.9479	5.0581	1.05838	1.07887	4.67498	4.68833	4.68165
213490_s_at	5605	MAP2K2	5.2788	4.30988	1.09796	0.947503	4.80782	4.54867	4.67824
240784_at	375607	C7orf52	3.87971	1.7768	0.531985	0.861239	7.2929	2.06307	4.67799
1552849_at	130951	C2orf65	8.0048	1.2397	0.997562	0.931561	8.02437	1.33078	4.67757
227299_at	10983	CCNI	5.30199	3.3236	1.02094	0.798828	5.19325	4.16059	4.67692
200916_at	8407	TAGLN2	3.45012	3.70219	0.766997	0.762882	4.49822	4.85289	4.67555
217913_at	27183	VPS4A	3.16843	2.66697	0.643987	0.602004	4.92002	4.43014	4.67508
221523_s_at	58528	RRAGD	1.81244	2.31303	0.440967	0.441709	4.11014	5.23654	4.67334
236160_at	9321	TRIP11	4.05256	7.64159	1.30692	1.2242	3.10084	6.24213	4.67149
222455_s_at	55742	PARVA	7.97484	2.99506	1.20927	1.09466	6.59477	2.73607	4.66542
37549_g_at	27241	BBS9	9.7416	1.01388	1.13465	1.38371	8.58555	0.732729	4.65914
212497_at	93487	MAPK1IP1L	3.4788	2.89918	0.635603	0.756476	5.47323	3.83248	4.65286
222977_at	6836	SURF4	3.70362	2.03764	0.623804	0.605404	5.93715	3.36574	4.65145
218245_at	25987	TSKU	3.11989	1.68051	0.521343	0.507019	5.98433	3.31449	4.64941
237333_at	5928	RBBP4	2.2118	1.46571	0.403154	0.384472	5.48624	3.81228	4.64926
238833_at	729088	LOC729088	1.13028	2.99768	0.484331	0.430654	2.3337	6.96076	4.64723
202526_at	4089	SMAD4	4.5114	1.81603	0.712285	0.614115	6.3337	2.95715	4.64542
226178_at	122809	SOCS4	5.87453	2.8825	0.894421	1.06267	6.56797	2.71252	4.64024
203286_at	22838	RNF44	1.889	2.91518	0.616672	0.469043	3.06321	6.21517	4.63919
228326_at	253769	WDR27	6.55983	0.105089	0.714608	1.15053	9.17962	0.0913394	4.63548
218725_at	79751	SLC25A22	2.20023	4.36039	0.773129	0.678745	2.84587	6.4242	4.63504
225764_at	2120	ETV6	4.69231	1.70428	0.622507	0.985654	7.53777	1.72908	4.63343
203005_at	4055	LTBR	4.81106	2.58156	0.803069	0.78904	5.99085	3.27177	4.63131
222311_s_at	57466	SFRS15	3.8862	3.53261	1.25673	0.572669	3.09232	6.16868	4.6305
243661_at	10793	ZNF273	2.87487	4.35253	0.782986	0.779149	3.67168	5.58626	4.62897
223179_at	83719	YPEL3	6.81783	2.90817	1.2739	0.745767	5.35192	3.89958	4.62575
230320_at	84897	TBRG1	4.4822	1.81796	0.667716	0.716136	6.71274	2.53857	4.62566
237145_at	440275	EIF2AK4	3.37691	1.45602	0.501244	0.581115	6.73705	2.50555	4.6213
211429_s_at	5265	SERPINA1	7.3854	5.0516	1.50125	1.16905	4.91952	4.32113	4.62032
218610_s_at	55313	CPPED1	7.6422	1.26534	0.965252	0.959771	7.91731	1.31838	4.61784
229840_at	23096	IQSEC2	7.748	6.814	1.66356	1.48875	4.65748	4.577	4.61724
202085_at	9414	TJP2	4.06581	3.40009	0.800484	0.820119	5.07919	4.14586	4.61253
205791_x_at	7773	ZNF230	7.0932	3.99453	1.23603	1.14636	5.73868	3.48452	4.6116
213244_at	113178	SCAMP4	2.60745	4.04497	0.739051	0.710474	3.52811	5.69334	4.61073
230194_at	10128	LRPPRC	4.70813	2.43269	0.798844	0.734633	5.89368	3.31143	4.60256
228397_at	55000	TUG1	4.21181	0.731303	0.551196	0.469149	7.64123	1.55879	4.60001
235009_at	259282	BOD1L	5.10733	0.346792	0.591111	0.625744	8.64022	0.554208	4.59721
209114_at	10103	TSPAN1	4.89604	5.665	1.44255	0.979241	3.39401	5.78509	4.58955
1555500_s_at	56731	SLC2A4RG	3.89348	2.50197	0.715554	0.669844	5.44122	3.73515	4.58819
202003_s_at	10449	ACAA2	3.15431	3.16312	0.71368	0.667882	4.41978	4.73604	4.57791
223064_at	51255	RNF181	3.27026	4.40083	0.886838	0.805476	3.68755	5.46364	4.5756
239015_at	439931	FLJ39582	7.26667	2.94432	1.17341	0.995554	6.19278	2.95747	4.57512
204944_at	5793	PTPRG	5.32427	3.30296	0.989093	0.87699	5.38298	3.76625	4.57462
203365_s_at	4324	MMP15	3.38594	2.60859	0.692288	0.612824	4.89094	4.25667	4.57381
208933_s_at	3964	LGALS8	6.9266	1.1249	0.890438	0.82812	7.77887	1.35838	4.56862
228294_s_at	728743	tcag7.1196	5.45978	2.56827	0.978885	0.723388	5.57755	3.55034	4.56394
65585_at	85002	FAM86B1	7.41345	1.86775	1.00463	1.07155	7.37929	1.74302	4.56116
209522_s_at	1384	CRAT	7.02974	1.68686	0.93507	1.05543	7.51788	1.59827	4.55807
226152_at	145567	TTC7B	2.9605	4.98375	0.883645	0.864816	3.35033	5.76278	4.55655
1556024_at	197342	EME2	6.8854	1.12922	0.834801	1.31144	8.24795	0.861053	4.5545
231727_s_at	57409	MIF4GD	7.62065	2.31207	1.1283	0.982358	6.75408	2.35359	4.55384
202426_s_at	6256	RXRA	4.141	4.43923	0.898634	0.98891	4.60811	4.48902	4.54856
220171_x_at	55425	KIAA1704	6.71985	0.751758	0.822173	0.813852	8.17328	0.923703	4.54849
202579_x_at	10473	HMGN4	3.20588	2.43221	0.625983	0.611868	5.12135	3.97506	4.54821
225661_at	3454	IFNAR1	7.01755	0.945234	0.868569	0.932177	8.07943	1.01401	4.54672
200814_at	5720	PSME1	4.09436	4.1396	0.931212	0.881512	4.39681	4.69602	4.54642
226897_s_at	29066	ZC3H7A	5.944	1.04591	0.765716	0.786685	7.76267	1.32952	4.54609
1557146_a_at	146336	LOC146336	4.9522	0.649043	0.58862	0.957681	8.41324	0.677724	4.54548
229285_at	6041	RNASEL	8.2946	1.50942	1.12819	0.868178	7.3521	1.73861	4.54536
209856_x_at	10152	ABI2	6.08908	4.75401	1.22149	1.1583	4.98496	4.10428	4.54462
236368_at	23392	KIAA0368	3.87282	1.92679	0.596434	0.742571	6.49328	2.59475	4.54402
229890_at	80863	PRRT1	7.48814	2.48456	1.17408	0.91958	6.37787	2.70184	4.53986
228195_at	84281	C2orf88	5.7554	0.619988	0.676729	1.09202	8.50474	0.567742	4.53624
227217_at	65268	WNK2	2.62372	4.89834	0.652194	0.971098	4.02291	5.04413	4.53352
226368_at	50515	CHST11	1.80119	3.164	0.363541	0.769419	4.95457	4.11219	4.53338
204073_s_at	745	C11orf9	2.70184	1.9812	0.595278	0.437918	4.53878	4.52412	4.53145
227584_at	89796	NAV1	3.81814	1.23071	0.572834	0.514694	6.66535	2.39114	4.52825
221824_s_at	220972	MARCH8	2.54604	2.32407	0.537506	0.538687	4.73677	4.31432	4.52554
220086_at	64376	IKZF5	3.09161	4.26281	0.873275	0.773985	3.54025	5.50761	4.52393
227898_s_at	286128	ZFP41	4.44679	2.28172	0.708393	0.823818	6.2773	2.76969	4.5235
236150_at	123688	AGPHD1	7.2086	1.2532	0.89652	1.24539	8.04065	1.00627	4.52346
241343_at	246243	RNASEH1	2.1333	5.09809	0.800392	0.799424	2.66532	6.37721	4.52126
202282_at	3028	HSD17B10	4.77371	2.36497	0.794668	0.780837	6.00718	3.02876	4.51797
210627_s_at	7841	MOGS	4.323	3.95229	0.929712	0.901554	4.64983	4.38386	4.51684
231656_x_at	114884	OSBPL10	1.33958	6.98134	1.22229	0.879962	1.09596	7.93369	4.51483
215834_x_at	949	SCARB1	5.06954	3.4917	1.02013	0.861901	4.96953	4.05116	4.51034
222422_s_at	80762	NDFIP1	4.31936	4.76419	1.00477	1.00912	4.29888	4.72113	4.51
229682_at	22924	MAPRE3	5.56611	3.15351	0.961339	0.981524	5.78996	3.21287	4.50142
218763_at	53407	STX18	5.50248	4.04465	1.03823	1.09234	5.29987	3.70273	4.5013
202168_at	6880	TAF9	4.75748	3.90951	0.936651	0.996551	5.07924	3.92304	4.50114
200730_s_at	7803	PTP4A1	5.39915	5.44338	1.19079	1.22135	4.53408	4.45684	4.49546
205120_s_at	6443	SGCB	6.94756	0.880566	0.892017	0.733471	7.78859	1.20055	4.49457
212735_at	9711	KIAA0226	4.78927	3.32079	0.799038	1.10985	5.99379	2.99212	4.49295
226851_at	127018	LYPLAL1	3.46983	3.87675	0.836389	0.801451	4.14858	4.83717	4.49288
231905_at	140680	C20orf96	0.719786	8.34325	1.19283	0.996274	0.603428	8.37446	4.48894
210059_s_at	5603	MAPK13	2.93725	2.80539	0.597983	0.690513	4.91193	4.06276	4.48735
231786_at	3209	HOXA13	4.01274	1.62144	0.608735	0.681426	6.59194	2.37948	4.48571
235252_at	8844	KSR1	2.79516	2.80986	0.604635	0.646223	4.62288	4.34812	4.4855
203984_s_at	842	CASP9	7.43653	3.52026	1.23979	1.18435	5.99822	2.97232	4.48527
226604_at	160418	TMTC3	1.26626	5.02497	0.755891	0.688879	1.67519	7.29443	4.48481
215544_s_at	22888	UBOX5	4.73697	2.83817	0.841664	0.851576	5.6281	3.33284	4.48047
214804_at	2491	CENPI	5.408	0.841976	0.719256	0.583948	7.51889	1.44187	4.48038
217965_s_at	29115	SAP30BP	4.25827	1.33558	0.639364	0.581457	6.66016	2.29695	4.47856
225579_at	130814	PQLC3	3.74812	5.43887	1.1985	0.934244	3.12735	5.82168	4.47452
213827_at	115703	ARHGAP33	1.85806	3.58938	1.12893	0.492067	1.64587	7.29449	4.47018
210012_s_at	2130	EWSR1	1.5208	0.5144	0.18648	0.671572	8.15532	0.765964	4.46064
204617_s_at	65057	ACD	3.35535	3.64908	0.819322	0.757	4.09527	4.82045	4.45786
228622_s_at	3338	DNAJC4	3.79355	3.65035	0.77068	0.915844	4.92234	3.98577	4.45406
214004_s_at	9686	VGLL4	4.02179	3.62256	0.942305	0.781759	4.26804	4.63386	4.45095
235369_at	122525	C14orf28	3.78369	4.64205	1.21016	0.804754	3.1266	5.76828	4.44744
201700_at	896	CCND3	2.49147	3.554	0.722696	0.652679	3.44747	5.44525	4.44636
230700_at	146760	RTN4RL1	4.71459	0.900971	0.602667	0.842685	7.82288	1.06917	4.44602
238569_at	2550	GABBR1	8.0074	1.9522	1.06145	1.44966	7.5438	1.34666	4.44523
225785_at	221035	REEP3	2.7037	3.70241	0.721001	0.720671	3.74993	5.13745	4.44369
202472_at	4351	MPI	6.1478	3.48418	1.12989	1.01454	5.44107	3.43426	4.43766
211255_x_at	9191	DEDD	6.7334	1.78435	0.976712	0.900778	6.89395	1.9809	4.43743
206289_at	3201	HOXA4	6.7022	0.927714	0.843625	1.01112	7.94453	0.917516	4.43102
219617_at	79823	C2orf34	2.49953	6.25035	0.924786	1.01601	2.70282	6.15187	4.42735
209709_s_at	3161	HMMR	4.27854	1.9597	0.693933	0.731364	6.16563	2.67952	4.42257
201702_s_at	5514	PPP1R10	8.30283	2.07125	1.23716	0.97434	6.71119	2.1258	4.41849
209750_at	9975	NR1D2	7.68463	2.17233	1.10525	1.1566	6.95286	1.87821	4.41553
212311_at	23231	SEL1L3	6.44414	1.52577	0.92301	0.827297	6.98166	1.84428	4.41297
213996_at	29799	YPEL1	2.2596	0.782	0.281683	0.973966	8.02177	0.802903	4.41234
225861_at	84331	FAM195A	4.67333	3.79646	0.858963	1.12563	5.44067	3.37275	4.40671
214253_s_at	1838	DTNB	3.29298	3.52203	0.75856	0.787705	4.34109	4.47126	4.40617
221762_s_at	63935	PCIF1	5.06333	2.14358	0.838401	0.773478	6.03927	2.77136	4.40531
227015_at	57168	ASPHD2	3.28197	2.58154	0.655217	0.681257	5.00897	3.78937	4.39917
220239_at	55975	KLHL7	5.91754	4.28148	1.19261	1.11617	4.96186	3.83588	4.39887
230500_at	5150	PDE7A	2.81939	0.971002	0.412055	0.497926	6.84228	1.95009	4.39618
1555785_a_at	54464	XRN1	0.221609	5.8922	1.55615	0.68122	0.142409	8.64948	4.39594
217825_s_at	51465	UBE2J1	4.16207	3.93743	0.886023	0.962	4.69747	4.09296	4.39521
40837_at	7089	TLE2	2.47045	3.2335	0.734228	0.59827	3.36469	5.40476	4.38473
210486_at	51281	ANKMY1	3.96621	1.85539	0.659551	0.676231	6.0135	2.74373	4.37862
216111_x_at	5387	PMS2L3	3.26813	4.49646	0.886929	0.88752	3.68476	5.06632	4.37554
207146_at	3882	KRT32	5.3016	3.45097	1.00915	0.988082	5.25352	3.4926	4.37306
1557049_at	149478	BTBD19	4.771	7.1224	0.976321	1.85809	4.88671	3.83319	4.35995
205462_s_at	3241	HPCAL1	2.1197	4.20151	0.897293	0.661389	2.36233	6.35255	4.35744
201666_at	7076	TIMP1	4.77231	3.78091	0.990548	0.971787	4.81785	3.89067	4.35426
1555896_a_at	8751	ADAM15	1.94238	2.12954	0.57327	0.401437	3.38826	5.30479	4.34652
219520_s_at	55841	WWC3	2.04764	3.52465	0.619236	0.656685	3.30672	5.36734	4.33703
201706_s_at	5824	PEX19	7.3194	2.51908	1.13806	1.12445	6.43149	2.24027	4.33588
200906_s_at	23022	PALLD	3.55156	2.27684	0.736584	0.591689	4.82167	3.84803	4.33485
232230_at	90271	C10orf75	8.57845	2.56966	1.30412	1.23757	6.57797	2.07638	4.32717
214342_at	222255	ATXN7L1	7.72603	1.25896	1.01468	1.21766	7.61422	1.03391	4.32407
224633_s_at	54865	GPATCH4	2.76076	4.22584	0.741652	0.859498	3.72245	4.91663	4.31954
1554262_s_at	114818	KLHL29	5.02086	0.574413	0.652404	0.61745	7.69595	0.930298	4.31312
223640_at	10870	HCST	6.8938	4.6948	1.44459	1.2221	4.77213	3.84158	4.30686
232425_at	83891	SNX25	6.06427	3.0882	0.961253	1.34061	6.30872	2.30357	4.30615
217640_x_at	220134	SKA1	4.97712	1.32428	0.757184	0.650159	6.5732	2.03686	4.30503
219094_at	25852	ARMC8	3.88176	2.44382	0.71666	0.765908	5.41646	3.19075	4.3036
242149_at	125228	C18orf19	6.88561	1.58443	0.98997	0.9597	6.95537	1.65097	4.30317
224436_s_at	25934	NIPSNAP3A	4.85859	4.07354	0.975984	1.12292	4.97815	3.62764	4.3029
223535_at	83594	NUDT12	7.67627	1.55171	1.09427	0.980062	7.01498	1.58327	4.29913
201248_s_at	6721	SREBF2	3.55622	2.08172	0.710326	0.580731	5.00646	3.58465	4.29556
200988_s_at	10197	PSME3	2.03712	2.90098	0.564818	0.582249	3.60668	4.98237	4.29452
229468_at	1018	CDK3	2.11781	4.49258	0.923962	0.715111	2.29209	6.28235	4.28722
217937_s_at	51564	HDAC7	2.53884	4.00064	0.783647	0.751178	3.23977	5.32581	4.28279
238490_at	158358	KIAA2026	2.93736	0.614107	0.375335	0.831714	7.82598	0.738363	4.28217
238813_at	212	ALAS2	2.48039	3.18206	0.673875	0.652496	3.68079	4.87675	4.27877
205652_s_at	25809	TTLL1	4.73923	2.07362	0.762743	0.887383	6.21339	2.33678	4.27509
232146_at	4717	NDUFC1	3.9917	3.81865	0.793684	1.08933	5.02933	3.50551	4.26742
202590_s_at	5164	PDK2	3.33256	3.39732	0.821762	0.760711	4.05538	4.46598	4.26068
220659_s_at	55262	C7orf43	2.19822	5.8336	1.01804	0.917022	2.15927	6.36146	4.26036
242843_at	63827	BCAN	10.4798	3.12301	1.60371	1.57383	6.53473	1.98434	4.25954
215735_s_at	7249	TSC2	8.0588	1.2931	1.15987	0.823541	6.94801	1.57017	4.25909
224374_s_at	84034	EMILIN2	5.36716	2.32727	0.895057	0.922989	5.99645	2.52144	4.25895
236834_at	152579	SCFD2	3.98017	0.981	0.537391	0.887135	7.40647	1.10581	4.25614
220127_s_at	54850	FBXL12	5.59799	3.14904	1.03852	1.00882	5.39035	3.12152	4.25593
204198_s_at	864	RUNX3	3.73523	2.78079	0.903207	0.636144	4.13552	4.37132	4.25342
210144_at	25771	TBC1D22A	6.25645	0.692587	0.812012	0.865861	7.70487	0.799883	4.25238
1554271_a_at	91687	CENPL	3.78012	1.11419	0.585429	0.544714	6.45701	2.04546	4.25124
1554246_at	149466	C1orf210	6.10838	1.82585	0.92551	0.962679	6.60002	1.89664	4.24833
1557388_at	25914	RTTN	1.95	4.0338	0.566417	0.798579	3.44269	5.05122	4.24696
230298_at	153364	MBLAC2	6.49359	3.21175	1.09416	1.25524	5.93479	2.55866	4.24673
210910_s_at	22932	POMZP3	3.35087	3.12544	0.798286	0.728012	4.19758	4.29312	4.24535
227919_at	652995	UCA1	4.19296	1.47164	0.662704	0.68163	6.32706	2.15901	4.24303
222642_s_at	55161	TMEM33	3.91685	4.79896	1.02833	1.02701	3.80895	4.67274	4.24085
224671_at	124995	MRPL10	2.4738	3.62098	0.736383	0.707431	3.35939	5.11849	4.23894
203556_at	22882	ZHX2	1.98859	2.00132	0.522701	0.429035	3.80444	4.6647	4.23457
223234_at	10459	MAD2L2	2.31693	4.3656	0.840798	0.764427	2.75563	5.71094	4.23329
239198_at	2145	EZH1	6.6026	1.0122	0.959958	0.641235	6.87801	1.57852	4.22826
228649_at	147111	NOTUM	3.2686	4.3146	0.904673	0.891267	3.61302	4.84097	4.22699
219879_s_at	78995	C17orf53	3.17235	1.54749	0.546621	0.585414	5.80355	2.64341	4.22348
234049_at	286042	hCG_1990547	8.26498	3.22412	1.45792	1.16176	5.66903	2.77521	4.22212
209449_at	57819	LSM2	4.52751	1.48969	0.700653	0.751964	6.46184	1.98106	4.22145
239647_at	166012	CHST13	8.2222	1.766	1.17025	1.24787	7.02602	1.41521	4.22061
225531_at	91768	CABLES1	3.34952	2.71497	0.72376	0.71243	4.62795	3.81086	4.2194
207541_s_at	5394	EXOSC10	4.38371	3.05641	0.900186	0.85704	4.86979	3.56624	4.21801
206139_at	5298	PI4KB	2.54578	3.02646	0.598537	0.725567	4.25333	4.17116	4.21224
225832_s_at	221955	DAGLB	9.3838	2.21294	1.45135	1.13009	6.46558	1.9582	4.21189
233781_s_at	55183	RIF1	4.8026	0.347009	0.602068	0.783795	7.97684	0.44273	4.20978
208633_s_at	23499	MACF1	6.01832	2.49173	1.07262	0.888539	5.61085	2.80431	4.20758
203228_at	5050	PAFAH1B3	3.29081	4.47123	0.934984	0.914374	3.51965	4.88994	4.20479
226004_at	81928	CABLES2	2.29219	1.30522	0.407034	0.469973	5.63143	2.77722	4.20433
238337_s_at	134218	DNAJC21	4.72873	3.1082	0.910563	0.967263	5.19319	3.2134	4.20329
232153_at	10290	SPEG	3.33831	3.4233	0.819915	0.790947	4.07153	4.32811	4.19982
235201_at	93986	FOXP2	4.307	2.10971	0.90077	0.583333	4.78146	3.61664	4.19905
214588_s_at	4238	MFAP3	6.47215	1.20983	0.899837	1.00493	7.19258	1.2039	4.19824
230815_at	389765	LOC389765	6.2474	1.62027	1.00196	0.749879	6.23521	2.16071	4.19796
219664_s_at	26063	DECR2	4.38138	5.46895	1.14644	1.19641	3.82174	4.57113	4.19644
223195_s_at	83667	SESN2	4.8912	3.17515	1.46136	0.629275	3.34703	5.04572	4.19637
221629_x_at	51236	C8orf30A	2.90259	3.89623	0.811958	0.80988	3.5748	4.81087	4.19284
244126_at	92960	PEX11G	8.2152	1.58546	1.0906	1.86014	7.53271	0.852334	4.19252
206636_at	5922	RASA2	3.1578	1.72543	0.516076	0.76216	6.11887	2.26386	4.19136
220104_at	56829	ZC3HAV1	4.48677	1.15144	0.646257	0.800418	6.9427	1.43855	4.19063
219260_s_at	23587	C17orf81	3.17738	3.85462	0.808023	0.866837	3.93228	4.44677	4.18952
222567_s_at	51320	MEX3C	1.52809	2.45689	0.606094	0.419633	2.52121	5.85487	4.18804
221617_at	51616	TAF9B	4.48567	4.95036	1.28149	1.01608	3.50036	4.87202	4.18619
235289_at	56648	EIF5A2	11.6792	1.20567	1.55595	1.3933	7.50618	0.865335	4.18575
214095_at	6472	SHMT2	3.18568	3.2483	0.817771	0.725811	3.89556	4.47542	4.18549
204682_at	4053	LTBP2	8.28677	2.35096	1.2842	1.22806	6.45288	1.91438	4.18363
218686_s_at	64285	RHBDF1	3.34353	4.28241	1.03053	0.836182	3.24448	5.12138	4.18293
204579_at	2264	FGFR4	3.60409	3.58698	0.849271	0.870788	4.24374	4.11924	4.18149
226670_s_at	80336	PABPC1L	4.43125	2.70145	0.902293	0.782674	4.91109	3.45157	4.18133
242069_at	23468	CBX5	5.2848	1.06782	0.78927	0.645064	6.6958	1.65537	4.17559
32099_at	9667	SAFB2	1.66833	6.62358	0.797362	1.06321	2.09231	6.22978	4.16105
227159_at	84514	GHDC	2.18602	5.17582	0.913542	0.874079	2.39291	5.92145	4.15718
201806_s_at	11273	ATXN2L	3.39733	4.20757	1.04311	0.832738	3.25692	5.05269	4.15481
1553288_a_at	222950	C7orf51	3.08947	2.0583	0.550091	0.765807	5.61629	2.68775	4.15202
204351_at	6286	S100P	4.8494	0.208799	0.597975	1.14904	8.10971	0.181716	4.14571
239426_at	29988	SLC2A8	4.6372	0.574703	0.607513	0.898969	7.63309	0.639291	4.13619
220052_s_at	26277	TINF2	3.79537	2.38624	0.769967	0.714748	4.92926	3.33858	4.13392
206774_at	22844	FRMPD1	0.8688	0.3462	0.112431	0.64759	7.72743	0.534598	4.13101
206238_s_at	10138	YAF2	3.4466	3.86345	0.81779	0.955884	4.21453	4.04176	4.12814
203175_at	391	RHOG	2.72049	3.21497	0.687875	0.74951	3.95491	4.28943	4.12217
240633_at	285489	DOK7	9.3292	0.658829	1.20197	1.3706	7.7616	0.480685	4.12114
219318_x_at	51003	MED31	2.06577	6.17238	1.02583	0.992286	2.01376	6.22037	4.11706
64899_at	64748	LPPR2	3.5944	4.08751	1.09602	0.825672	3.2795	4.95053	4.11501
210372_s_at	7164	TPD52L1	2.70836	4.3233	0.800791	0.892433	3.38211	4.8444	4.11325
212957_s_at	92249	LOC92249	3.69787	6.17605	1.2351	1.18064	2.994	5.2311	4.11255
201846_s_at	23429	RYBP	5.04316	1.30673	0.723733	1.04033	6.96826	1.25607	4.11217
223443_s_at	201283	FLJ32065	4.50986	4.18364	1.06514	1.04913	4.23407	3.98773	4.1109
200734_s_at	377	ARF3	4.66655	5.4999	1.15862	1.3116	4.02768	4.19327	4.11047
241383_at	201181	ZNF385C	8.4542	4.8926	2.05627	1.19099	4.11142	4.10801	4.10972
1559060_a_at	96459	FNIP1	6.32517	0.426726	0.805254	1.17645	7.85489	0.362724	4.1088
225373_at	64115	C10orf54	6.3441	3.65082	1.47526	0.932553	4.30033	3.91487	4.1076
205025_at	3104	ZBTB48	5.53253	2.75948	1.03402	0.963296	5.35048	2.86462	4.10755
220603_s_at	55784	MCTP2	4.72286	3.85773	1.01814	1.07979	4.63872	3.57266	4.10569
218088_s_at	64121	RRAGC	3.76542	2.05938	0.658425	0.826501	5.71884	2.49168	4.10526
204790_at	4092	SMAD7	3.77408	3.10622	0.812269	0.872401	4.64633	3.56054	4.10344
200808_s_at	7791	ZYX	3.42485	4.6378	1.04683	0.940318	3.27163	4.93216	4.1019
228696_at	85414	SLC45A3	2.06832	1.16186	0.38984	0.400962	5.30556	2.89767	4.10161
202463_s_at	53615	MBD3	2.2969	2.22949	0.558522	0.54518	4.11246	4.08945	4.10096
219423_x_at	8718	TNFRSF25	6.4921	2.62984	0.97193	1.72909	6.6796	1.52094	4.10027
1552275_s_at	54899	PXK	3.8742	3.7178	0.927337	0.924455	4.17777	4.02161	4.09969
225867_at	114990	VASN	7.7016	2.4535	1.1972	1.39036	6.43302	1.76465	4.09884
208926_at	4758	NEU1	2.97666	2.55651	0.748007	0.6067	3.97946	4.21379	4.09663
224736_at	55749	CCAR1	2.48775	4.6314	0.789806	0.91925	3.14983	5.03823	4.09403
210947_s_at	4437	MSH3	5.61868	0.456175	0.741281	0.750247	7.5797	0.608033	4.09386
213040_s_at	23467	NPTXR	3.73823	3.41626	1.03305	0.747822	3.61862	4.56828	4.09345
218175_at	80212	CCDC92	5.30322	1.53366	0.801485	0.979985	6.61673	1.56498	4.09086
230087_at	145270	PRIMA1	3.76349	1.06735	0.628176	0.489179	5.99115	2.18193	4.08654
203402_at	8514	KCNAB2	4.96258	2.05021	0.802863	1.03251	6.18111	1.98566	4.08338
239110_s_at	728190	LOC728190	1.0254	0.669049	0.142328	0.698278	7.20448	0.958142	4.08131
1555912_at	93653	ST7OT1	2.9362	0.2454	0.380096	0.562164	7.7249	0.436528	4.08071
203734_at	55810	FOXJ2	1.98022	2.87666	0.610311	0.585145	3.2446	4.91615	4.08037
213937_s_at	24140	FTSJ1	2.53557	4.93349	0.918804	0.917426	2.75965	5.37753	4.06859
218664_at	51102	MECR	5.58515	1.97539	0.922785	0.947837	6.05249	2.0841	4.0683
229905_at	5910	RAP1GDS1	3.63604	2.69115	0.744407	0.829661	4.88448	3.24367	4.06408
227248_at	79990	PLEKHH3	3.29008	1.99804	0.577507	0.822614	5.69703	2.42889	4.06296
38043_at	60343	FAM3A	4.83172	3.92836	1.04223	1.12711	4.63596	3.48535	4.06065
1554574_a_at	1727	CYB5R3	3.39316	2.71985	0.802342	0.699956	4.22906	3.88575	4.0574
238427_at	134266	GRPEL2	3.65323	3.43165	0.81373	0.948362	4.48948	3.61851	4.05399
216004_s_at	5316	PKNOX1	5.60554	0.680079	0.770258	0.824297	7.27748	0.825041	4.05126
224186_s_at	63891	RNF123	4.66723	4.97033	1.36631	1.06186	3.41593	4.68079	4.04836
224284_x_at	400949	FKSG49	4.34769	2.5538	0.815281	0.926488	5.33275	2.75643	4.04459
226986_at	26100	WIPI2	2.31099	1.76037	0.527838	0.474379	4.37822	3.71089	4.04456
208769_at	1979	EIF4EBP2	5.83396	3.74379	1.14095	1.25833	5.11326	2.97521	4.04424
222234_s_at	79007	DBNDD1	3.61095	2.29125	0.73569	0.7215	4.90825	3.17567	4.04196
225369_at	90952	ESAM	4.8263	1.95867	0.932158	0.680357	5.17756	2.87889	4.02822
201259_s_at	6856	SYPL1	4.82423	3.8323	1.15912	0.984203	4.16199	3.89381	4.0279
219007_at	348995	NUP43	3.99566	2.74505	0.866716	0.79724	4.61011	3.4432	4.02665
213536_s_at	7329	UBE2I	2.90719	3.77114	0.848182	0.81569	3.42755	4.62325	4.0254
209953_s_at	11140	CDC37	3.52736	3.64543	0.914396	0.870221	3.85759	4.18909	4.02334
219560_at	79680	C22orf29	8.53872	1.52119	1.31383	0.983352	6.49911	1.54695	4.02303
208129_x_at	861	RUNX1	9.84433	1.02476	1.31441	1.85017	7.48952	0.553873	4.0217
228178_s_at	54921	CHTF8	4.28483	4.15735	1.15841	0.957521	3.69889	4.34178	4.02034
219577_s_at	10347	ABCA7	4.7213	4.10358	1.17035	1.02436	4.03409	4.00599	4.02004
218123_at	56683	C21orf59	4.07098	3.82457	0.948262	1.02164	4.29309	3.74355	4.01832
239028_at	130574	LYPD6	6.3802	1.5116	1.06738	0.737577	5.97743	2.04941	4.01342
228747_at	55176	SEC61A2	3.20593	4.89061	1.00139	1.01543	3.20148	4.81631	4.0089
236937_at	23355	VPS8	8.8504	0.243658	1.13828	1.11979	7.77522	0.217593	3.9964
233527_at	100129069	LOC100129069	4.57177	0.437258	0.632705	0.572796	7.22575	0.763375	3.99456
58308_at	55223	TRIM62	3.53583	2.83896	0.735529	0.892974	4.80719	3.17922	3.99321
225217_s_at	27154	BRPF3	3.11183	2.33444	0.696434	0.664064	4.46824	3.51539	3.99181
232416_at	60680	CELF5	6.5866	1.12734	0.961734	0.997538	6.84867	1.13012	3.9894
224064_s_at	79947	DHDDS	6.1422	1.27462	0.923846	0.959677	6.64851	1.32818	3.98834
218163_at	28985	MCTS1	4.9424	3.60157	1.05245	1.09848	4.69609	3.27868	3.98739
230662_at	149603	RNF187	3.9438	1.77364	0.718733	0.713892	5.48715	2.48447	3.98581
201208_s_at	7126	TNFAIP1	6.5263	2.34971	1.05487	1.31919	6.18683	1.78118	3.98401
201759_at	6904	TBCD	4.3451	0.74521	0.652184	0.57187	6.66238	1.30311	3.98274
230625_s_at	23554	TSPAN12	0.174489	4.4954	1.10962	0.575917	0.157252	7.80564	3.98145
227590_at	150383	C22orf40	3.37624	3.60033	0.891723	0.8625	3.7862	4.1743	3.98025
217770_at	51604	PIGT	3.38072	3.24416	0.826226	0.839002	4.09176	3.86669	3.97923
201526_at	381	ARF5	2.22724	4.66231	0.92758	0.840276	2.40113	5.54854	3.97484
212089_at	4000	LMNA	3.97943	3.05238	0.847132	0.938761	4.69753	3.2515	3.97452
203159_at	2744	GLS	5.33339	4.21136	1.39395	1.02179	3.8261	4.12153	3.97382
211684_s_at	1781	DYNC1I2	5.59821	2.04221	0.939585	1.02661	5.95817	1.98928	3.97373
38157_at	1797	DOM3Z	5.67024	1.21375	0.821396	1.16707	6.90318	1.04	3.97159
219224_x_at	79797	ZNF408	6.61997	1.52577	0.990529	1.21651	6.68326	1.25422	3.96874
238096_at	284023	LOC284023	1.76474	0.686544	0.246439	0.885295	7.16099	0.775497	3.96824
228062_at	266812	NAP1L5	3.55719	3.08671	0.889715	0.784194	3.99812	3.93616	3.96714
230105_at	10481	HOXB13	4.19854	2.63577	0.836514	0.908159	5.01909	2.90232	3.96071
204381_at	4037	LRP3	2.86642	1.63486	0.542052	0.621044	5.28809	2.63244	3.96027
220346_at	441024	MTHFD2L	0.970678	6.90658	0.920722	1.00593	1.05426	6.86583	3.96004
221620_s_at	79135	APOO	4.93847	3.1698	1.01844	1.03255	4.84904	3.06987	3.95946
224015_s_at	64432	MRPS25	2.20366	3.46093	0.714823	0.719896	3.0828	4.80755	3.94518
218795_at	51205	ACP6	5.52667	3.53311	1.15	1.14726	4.8058	3.07961	3.94271
212400_at	399665	FAM102A	2.08334	4.50193	0.824855	0.840072	2.52571	5.35898	3.94234
1555125_at	94104	C21orf66	0.609119	6.92248	1.02015	0.951471	0.597089	7.27555	3.93632
236887_at	22944	KIN	2.8171	2.059	0.485157	0.997441	5.80657	2.06428	3.93543
202444_s_at	10613	ERLIN1	3.27739	0.878094	0.518741	0.565785	6.31798	1.55199	3.93499
218349_s_at	55055	ZWILCH	4.65837	2.42874	0.892868	0.915884	5.21731	2.6518	3.93456
223304_at	84255	SLC37A3	3.28137	2.77694	0.784153	0.753952	4.18461	3.68318	3.93389
224280_s_at	56181	FAM54B	4.58752	3.26984	1.01885	0.973033	4.50266	3.36046	3.93156
213320_at	10196	PRMT3	6.80368	1.79904	1.0806	1.14925	6.29623	1.5654	3.93082
217712_at	389906	LOC389906	2.60907	2.47647	0.705036	0.596112	3.70062	4.15437	3.92749
220510_at	57127	RHBG	4.71126	2.93298	0.939592	1.0338	5.01416	2.8371	3.92563
211471_s_at	9609	RAB36	5.84499	3.53735	1.21569	1.16291	4.80794	3.04182	3.92488
209604_s_at	2625	GATA3	5.98428	2.91251	1.52137	0.745486	3.93348	3.90687	3.92017
228073_at	140838	NANP	3.77561	2.04894	0.702785	0.830771	5.37235	2.46631	3.91933
233557_s_at	22879	MON1B	4.22882	1.78641	0.734313	0.865074	5.75887	2.06503	3.91195
213389_at	9640	ZNF592	2.57491	2.10962	0.64149	0.555503	4.01395	3.79768	3.90581
236292_at	55819	RNF130	9.2128	1.10006	1.44161	0.778024	6.39062	1.41391	3.90226
224391_s_at	54414	SIAE	6.33067	2.43427	1.14607	1.06783	5.52379	2.27964	3.90172
1558693_s_at	112770	C1orf85	3.84692	3.3356	0.973314	0.866641	3.95239	3.84888	3.90063
203803_at	51449	PCYOX1	1.21051	3.5168	0.44235	0.694784	2.73653	5.06172	3.89912
228320_x_at	92558	CCDC64	2.16575	2.41003	0.553222	0.6222	3.91479	3.8734	3.89409
202919_at	25843	MOBKL3	3.31762	3.65203	0.881182	0.908797	3.76496	4.01853	3.89175
212567_s_at	4134	MAP4	2.64371	3.24798	0.768027	0.748328	3.44221	4.34032	3.89127
206665_s_at	598	BCL2L1	6.10487	1.10147	0.900745	1.09619	6.77757	1.00482	3.8912
218480_at	60509	AGBL5	2.67979	4.19996	0.888922	0.882417	3.01464	4.75961	3.88713
209907_s_at	50618	ITSN2	5.3798	3.59756	1.23732	1.05011	4.34793	3.42589	3.88691
222995_s_at	57414	RHBDD2	3.56226	3.91309	0.918758	1.00546	3.87725	3.89185	3.88455
213832_at	3752	KCND3	1.0012	3.6892	0.52151	0.630816	1.91981	5.8483	3.88405
202718_at	3485	IGFBP2	3.67958	3.48381	0.953778	0.891538	3.8579	3.90763	3.88277
237993_at	84269	CHCHD5	5.25963	0.3571	0.712514	0.932843	7.38179	0.382809	3.8823
226173_at	4943	TBC1D25	3.42001	1.57072	0.600007	0.761598	5.69994	2.06241	3.88117
214873_at	91355	LRP5L	7.9748	0.742939	1.18546	0.719117	6.72718	1.03313	3.88015
226408_at	8463	TEAD2	2.61563	2.96609	0.743317	0.700778	3.51886	4.23257	3.87571
220588_at	55653	BCAS4	5.80232	2.67881	1.17175	0.957467	4.95184	2.79781	3.87483
209100_at	7866	IFRD2	2.55916	3.46739	0.773887	0.780866	3.30689	4.44044	3.87367
1555015_a_at	57541	ZNF398	3.14489	2.38161	0.601483	0.950221	5.22856	2.50638	3.86747
220986_s_at	81789	TIGD6	3.8544	0.657302	0.559692	0.785498	6.88664	0.836797	3.86172
230516_at	115416	C7orf30	0.9214	0.1784	0.125888	0.442723	7.3192	0.402961	3.86108
217844_at	58190	CTDSP1	1.73771	1.33395	0.403619	0.391166	4.30533	3.41019	3.85776
215302_at	257152	LOC257152	2.03939	4.50161	0.861895	0.841761	2.36617	5.34784	3.85701
231882_at	642477	FLJ39632	3.78339	2.61465	0.841556	0.813275	4.49571	3.21496	3.85534
208632_at	9921	RNF10	3.07835	2.92992	0.790028	0.768295	3.89651	3.81353	3.85502
1569129_s_at	285237	C3orf38	1.51528	3.90527	0.734502	0.691876	2.06301	5.64446	3.85373
210672_s_at	8131	C16orf35	3.67793	3.44072	0.910857	0.938204	4.03788	3.66735	3.85261
208949_s_at	3958	LGALS3	5.10505	3.04771	1.08098	1.02567	4.72261	2.97142	3.84701
222069_s_at	100287697	LOC100287697	2.97111	1.95101	0.597343	0.72152	4.97388	2.70402	3.83895
221763_at	221037	JMJD1C	2.87415	2.43034	0.684372	0.698806	4.19969	3.47785	3.83877
1558021_at	10244	RABEPK	1.87823	5.11406	0.867623	0.928105	2.1648	5.51022	3.83751
223549_s_at	83715	ESPN	2.51192	4.35065	0.844137	0.92685	2.97572	4.69401	3.83487
208300_at	5794	PTPRH	6.42589	2.3719	1.09105	1.33628	5.88963	1.77501	3.83232
211708_s_at	6319	SCD	6.8792	1.21149	1.13881	0.749285	6.04072	1.61687	3.82879
216641_s_at	3898	LAD1	4.8808	3.07722	1.05436	1.01888	4.62917	3.02021	3.82469
205768_s_at	11001	SLC27A2	5.98336	1.70411	1.01386	0.976649	5.90156	1.74485	3.82321
212660_at	23338	PHF15	2.38838	1.24427	0.488145	0.45279	4.89277	2.748	3.82038
229696_at	2235	FECH	3.8106	1.74632	0.636673	1.05488	5.98518	1.65547	3.82033
221526_x_at	56288	PARD3	4.86636	2.71139	1.00869	0.964609	4.82443	2.81086	3.81765
218764_at	5583	PRKCH	3.98167	2.2559	0.766437	0.925191	5.19504	2.43831	3.81668
238794_at	119392	C10orf78	3.25701	4.32575	1.06159	0.947781	3.06804	4.56409	3.81606
204367_at	6668	SP2	2.40405	3.52963	0.912093	0.706719	2.63575	4.99439	3.81507
200924_s_at	6520	SLC3A2	3.46285	2.69935	0.82194	0.790342	4.21302	3.41542	3.81422
229276_at	57549	IGSF9	2.22211	2.27788	0.874736	0.447733	2.54033	5.08759	3.81396
210667_s_at	8209	C21orf33	4.12208	2.72698	0.889213	0.911551	4.63565	2.99158	3.81362
205967_at	8364	HIST1H4C	2.16171	1.84985	0.534571	0.516498	4.04382	3.58152	3.81267
200621_at	1465	CSRP1	3.44228	2.82185	0.793429	0.858758	4.33848	3.28597	3.81222
236233_at	22954	TRIM32	6.05332	1.61226	1.0485	0.872755	5.77333	1.84732	3.81032
33814_at	10298	PAK4	2.12709	3.01501	0.706741	0.655145	3.00972	4.60205	3.80589
204458_at	23659	PLA2G15	3.60363	2.40203	0.821778	0.744598	4.38516	3.22595	3.80555
224752_at	647087	PL-5283	4.33738	2.34716	0.882814	0.870996	4.91313	2.6948	3.80396
229238_at	400566	C17orf97	13.2411	4.61748	2.25916	2.65082	5.86105	1.74191	3.80148
202807_s_at	10043	TOM1	4.22404	2.63862	0.825839	1.06739	5.11485	2.47204	3.79344
215120_s_at	23034	SAMD4A	4.93703	2.4522	1.04517	0.857054	4.72365	2.8612	3.79243
212543_at	202	AIM1	3.14848	1.04984	0.583644	0.479404	5.39452	2.18988	3.7922
235443_at	100131067	LOC100131067	2.93425	2.22854	0.699861	0.661557	4.19262	3.36863	3.78062
238508_at	80174	DBF4B	2.30396	3.12768	0.857641	0.642089	2.68639	4.87109	3.77874
218072_at	29099	COMMD9	3.81917	2.19656	0.776558	0.833356	4.91807	2.6358	3.77694
1555009_a_at	8871	SYNJ2	4.11806	1.67615	0.706636	0.976419	5.8277	1.71663	3.77216
232172_at	401577	NCRNA00103	2.74331	2.70906	0.650226	0.814905	4.21901	3.32439	3.7717
223206_s_at	57407	NMRAL1	4.30825	3.62905	1.10114	1.00059	3.91254	3.62692	3.76973
223212_at	84287	ZDHHC16	2.45365	2.29827	0.664136	0.597927	3.6945	3.84374	3.76912
200922_at	10945	KDELR1	2.56574	4.53389	1.14349	0.85731	2.24378	5.28851	3.76614
1555895_at	1785	DNM2	2.45809	2.8621	0.716804	0.698298	3.42923	4.09868	3.76396
205437_at	10520	ZNF211	5.10753	1.6962	0.90351	0.904895	5.65298	1.87447	3.76373
227870_at	57722	IGDCC4	3.40712	2.48872	0.72202	0.886203	4.71887	2.80829	3.76358
209411_s_at	23163	GGA3	2.91677	1.66393	0.629676	0.575498	4.63218	2.89129	3.76173
222126_at	3268	AGFG2	1.65029	7.06171	1.19573	1.14977	1.38015	6.14183	3.76099
224517_at	84820	POLR2J4	4.4182	2.19086	0.848507	0.946716	5.20703	2.31417	3.7606
214088_s_at	2525	FUT3	2.7068	2.0742	0.576867	0.733641	4.69224	2.82727	3.75976
213665_at	6659	SOX4	3.72528	1.63765	0.765076	0.61966	4.86916	2.64283	3.756
203827_at	55062	WIPI1	5.51333	3.27638	1.16175	1.18462	4.7457	2.76576	3.75573
220938_s_at	10691	GMEB1	2.83897	3.50725	0.956249	0.772802	2.96887	4.53835	3.75361
225530_at	126308	MOBKL2A	3.81621	2.08971	0.873164	0.667118	4.37055	3.13245	3.7515
213740_s_at	399904	LOC399904	4.29237	3.70397	1.05276	1.08223	4.07726	3.42254	3.7499
223652_at	57412	AS3MT	4.5316	1.807	0.77473	1.09583	5.84926	1.64898	3.74912
212565_at	23012	STK38L	4.20551	1.67095	0.841793	0.667762	4.99589	2.50231	3.7491
207463_x_at	5646	PRSS3	3.48019	2.75017	0.807267	0.864048	4.31108	3.1829	3.74699
219911_s_at	28231	SLCO4A1	4.65013	1.78906	0.84686	0.902105	5.49103	1.98321	3.73712
206696_at	4935	GPR143	3.8186	4.1996	1.08245	1.07052	3.52774	3.92296	3.72535
226333_at	3570	IL6R	1.29964	1.94446	0.381247	0.481658	3.40891	4.03702	3.72297
212508_at	64112	MOAP1	2.72178	2.41254	0.748061	0.634009	3.63844	3.80522	3.72183
223649_s_at	51629	SLC25A39	2.80441	3.08659	0.803981	0.781281	3.48816	3.95068	3.71942
215535_s_at	10554	AGPAT1	3.52208	4.02976	1.04222	0.994264	3.3794	4.053	3.7162
229135_at	22868	FASTKD2	4.65102	0.32603	0.660883	0.83497	7.03759	0.390469	3.71403
203099_s_at	9425	CDYL	3.46383	4.47521	1.04497	1.08855	3.31477	4.11117	3.71297
203941_at	55756	INTS9	4.65208	1.64603	0.828631	0.909765	5.61418	1.80929	3.71174
203900_at	23334	KIAA0467	3.9032	4.24735	0.9709	1.25038	4.02019	3.39684	3.70851
223796_at	79937	CNTNAP3	3.40573	2.89547	0.776577	0.955314	4.38557	3.03091	3.70824
219295_s_at	26577	PCOLCE2	2.47733	1.41747	0.55753	0.476769	4.4434	2.97307	3.70823
208615_s_at	8073	PTP4A2	1.94103	2.92196	0.649962	0.65972	2.98638	4.42909	3.70774
200878_at	2034	EPAS1	3.28842	2.70114	0.845664	0.767498	3.88856	3.51941	3.70399
235711_at	5814	PURB	2.08188	3.02259	0.541898	0.847957	3.84184	3.56456	3.7032
227340_s_at	285704	RGMB	1.85588	1.75017	0.442997	0.545595	4.18937	3.20782	3.6986
204216_s_at	79882	ZC3H14	5.80956	2.09178	1.06762	1.07024	5.44159	1.95451	3.69805
219327_s_at	55890	GPRC5C	5.01189	1.74098	0.95646	0.809467	5.24004	2.15077	3.69541
218993_at	55178	RNMTL1	3.36308	2.74193	0.899243	0.751089	3.7399	3.65061	3.69525
229283_at	728613	LOC728613	5.9394	0.394265	0.850644	0.977591	6.98224	0.403303	3.69277
235069_at	128387	TATDN3	4.69849	4.032	1.19142	1.17584	3.94362	3.42903	3.68633
220036_s_at	55716	LMBR1L	2.29957	2.94816	0.883968	0.617954	2.60142	4.77083	3.68613
209739_s_at	8228	PNPLA4	8.01524	1.19151	1.25899	1.18536	6.36643	1.00518	3.68581
218419_s_at	79089	TMUB2	3.54853	2.96866	0.944449	0.821672	3.75725	3.61295	3.6851
206550_s_at	9631	NUP155	3.7117	2.60982	0.840807	0.885681	4.41445	2.94668	3.68057
227761_at	4644	MYO5A	1.22893	2.5805	0.604578	0.484446	2.03271	5.3267	3.6797
202066_at	8500	PPFIA1	2.8899	2.71461	0.762205	0.763355	3.7915	3.55616	3.67383
1554250_s_at	375593	TRIM73	0.162143	5.7128	0.759284	0.801556	0.213548	7.12714	3.67034
203658_at	788	SLC25A20	5.13959	3.3882	1.1012	1.27232	4.66725	2.66302	3.66513
209747_at	7043	TGFB3	4.934	1.61499	0.913145	0.839012	5.4033	1.92487	3.66408
208829_at	6892	TAPBP	2.87428	2.6114	0.789363	0.708624	3.64127	3.68517	3.66322
208784_s_at	116138	KLHDC3	1.55434	2.51781	0.623377	0.521207	2.49343	4.83073	3.66208
218024_at	51660	BRP44L	2.82723	4.67537	1.01103	1.03285	2.79638	4.52665	3.66151
203264_s_at	23229	ARHGEF9	2.17153	2.46717	0.713953	0.577036	3.04156	4.27558	3.65857
208711_s_at	595	CCND1	5.20674	4.09396	1.57991	1.01955	3.2956	4.01545	3.65553
204215_at	79161	C7orf23	1.90652	4.39866	0.806672	0.889396	2.36344	4.94567	3.65455
220333_at	54852	PAQR5	5.21037	2.04262	0.940922	1.15596	5.53752	1.76704	3.65228
232052_at	440944	LOC440944	6.48834	0.436518	0.943943	1.0141	6.87366	0.430447	3.65205
244288_s_at	6496	SIX3	5.09358	2.11786	1.01482	0.928741	5.0192	2.28036	3.64978
209570_s_at	27065	D4S234E	4.53696	3.34921	1.05379	1.11875	4.30537	2.99371	3.64954
225257_at	90324	CCDC97	5.20828	2.23029	1.03764	0.979787	5.01936	2.2763	3.64783
211814_s_at	9134	CCNE2	1.83589	2.2502	0.827287	0.443378	2.21916	5.07514	3.64715
217808_s_at	79109	MAPKAP1	2.50732	4.33067	1.10093	0.864499	2.27747	5.00946	3.64346
236112_at	285548	LOC285548	1.915	1.35304	0.307673	1.27571	6.22415	1.06062	3.64238
56829_at	83696	TRAPPC9	5.12597	1.54942	0.839899	1.31155	6.10308	1.18136	3.64222
225743_at	285367	RPUSD3	3.59728	4.76787	1.11153	1.17912	3.23633	4.04357	3.63995
221572_s_at	65010	SLC26A6	3.82423	2.9819	1.10608	0.780196	3.45746	3.82199	3.63973
203991_s_at	7403	KDM6A	2.21462	1.6072	0.518736	0.533924	4.26927	3.01016	3.63971
212194_s_at	9777	TM9SF4	4.49494	2.99646	1.21816	0.835278	3.68996	3.58738	3.63867
228698_at	83595	SOX7	5.95089	0.578208	0.883175	1.08059	6.73806	0.535085	3.63657
222779_s_at	55421	C17orf85	4.06096	2.70367	0.946948	0.906916	4.28847	2.98117	3.63482
207980_s_at	10370	CITED2	3.09285	3.21268	0.930454	0.814336	3.32402	3.94515	3.63459
1553978_at	729991	LOC729991	6.17754	2.28756	1.20688	1.06824	5.1186	2.14142	3.63001
1552658_a_at	89795	NAV3	3.78367	2.13657	0.726231	1.04244	5.21002	2.04958	3.6298
226652_at	9960	USP3	3.38699	1.32447	0.623949	0.725748	5.42831	1.82497	3.62664
218617_at	54802	TRIT1	2.97188	4.10713	0.970093	0.980882	3.06349	4.18719	3.62534
205224_at	6835	SURF2	5.7739	1.91473	1.0497	1.09816	5.5005	1.74358	3.62204
218927_s_at	55501	CHST12	2.72918	1.78533	0.649297	0.588272	4.20328	3.03487	3.61908
210707_x_at	441263	PMS2L11	2.63915	3.95187	0.874234	0.93831	3.01881	4.21169	3.61525
238432_at	649446	FLJ35776	2.65717	5.32374	1.06748	1.12514	2.48921	4.73163	3.61042
227177_at	7464	CORO2A	5.86497	1.63181	1.01085	1.15189	5.80199	1.41663	3.60931
244065_at	728577	CNTNAP3B	2.07134	4.18628	0.964962	0.825999	2.14655	5.06815	3.60735
214895_s_at	102	ADAM10	2.7166	3.5281	0.897621	0.842937	3.02644	4.18548	3.60596
203389_at	3797	KIF3C	2.8034	0.704217	0.444334	0.787784	6.30922	0.893922	3.60157
229666_s_at	1479	CSTF3	5.6186	0.564651	0.861313	0.841994	6.52329	0.670612	3.59695
1568623_a_at	339665	SLC35E4	4.0022	1.41337	0.755716	0.749283	5.29591	1.88629	3.5911
225090_at	84447	SYVN1	1.98617	2.61112	0.858869	0.538242	2.31254	4.85121	3.58187
208914_at	23062	GGA2	2.92935	2.61196	0.751719	0.800703	3.89688	3.26208	3.57948
1564651_at	221710	LOC221710	2.80993	2.01008	0.68755	0.654313	4.08687	3.07205	3.57946
1553652_a_at	162681	C18orf54	4.1434	0.253903	0.625524	0.480978	6.62389	0.527889	3.57589
202587_s_at	203	AK1	3.90376	3.80369	1.07883	1.07953	3.61851	3.52348	3.571
228084_at	81579	PLA2G12A	3.09198	2.49918	0.80172	0.76104	3.85669	3.2839	3.57029
225427_s_at	128240	APOA1BP	2.62831	3.50481	0.887584	0.838623	2.9612	4.17924	3.57022
235320_at	84100	ARL6	2.43283	5.9584	1.76801	1.0337	1.37603	5.76412	3.57008
225808_at	124512	C17orf95	3.74671	3.12897	0.99889	0.923431	3.75087	3.38842	3.56964
212677_s_at	23177	CEP68	3.66477	2.26335	0.89108	0.748413	4.11273	3.0242	3.56846
215167_at	9282	MED14	4.71564	0.371	0.72515	0.585748	6.50298	0.633378	3.56818
215927_at	10564	ARFGEF2	3.98701	2.30708	0.812603	1.03795	4.90646	2.22272	3.56459
206719_at	23546	SYNGR4	3.70492	2.8176	0.855862	1.00628	4.32888	2.80002	3.56445
200766_at	1509	CTSD	4.60531	1.76932	0.880326	0.934402	5.23137	1.89353	3.56245
218906_x_at	64837	KLC2	2.45159	3.47452	0.902476	0.789333	2.71651	4.40184	3.55918
207494_s_at	7629	ZNF76	2.42492	3.45658	0.806513	0.843566	3.00667	4.09758	3.55213
209166_s_at	4125	MAN2B1	4.46965	3.30761	1.11436	1.07155	4.01097	3.08675	3.54886
201209_at	3065	HDAC1	2.35841	2.32131	0.688064	0.632496	3.4276	3.67008	3.54884
46256_at	90864	SPSB3	2.96894	2.33579	0.78715	0.702939	3.77176	3.32289	3.54732
35666_at	6405	SEMA3F	3.45646	1.92056	0.722447	0.832049	4.78437	2.30823	3.5463
218010_x_at	79144	PPDPF	3.41207	3.72835	0.904641	1.12325	3.77173	3.31926	3.5455
211136_s_at	1209	CLPTM1	3.43294	3.26093	1.08887	0.828352	3.15275	3.93665	3.5447
215218_s_at	284403	WDR62	1.58913	2.75275	0.692443	0.574215	2.29496	4.79393	3.54444
240189_at	55289	ACOXL	4.0348	0.2564	0.58568	1.33911	6.88909	0.191471	3.54028
206218_at	4113	MAGEB2	3.02517	3.26058	0.891198	0.885728	3.3945	3.68125	3.53787
221534_at	83638	C11orf68	2.93042	3.02389	0.806209	0.879165	3.63482	3.4395	3.53716
212527_at	27351	PPPDE2	3.44399	4.64606	1.12113	1.16094	3.07188	4.00197	3.53693
201353_s_at	11176	BAZ2A	5.054	1.84373	0.982006	0.958439	5.14661	1.92368	3.53515
225191_at	1153	CIRBP	3.39112	1.46647	0.656662	0.771875	5.16418	1.89988	3.53203
204267_x_at	9088	PKMYT1	2.73239	1.43663	0.637642	0.517138	4.28514	2.77804	3.53159
226088_at	84885	ZDHHC12	2.30773	2.95711	0.728695	0.759251	3.16693	3.89478	3.53086
1564308_a_at	143098	MPP7	1.37439	4.59726	0.956046	0.817765	1.43758	5.62174	3.52966
206076_at	10233	LRRC23	2.8968	5.85923	1.22505	1.24993	2.36463	4.68764	3.52613
241746_at	9820	CUL7	4.3336	2.77017	1.35103	0.721032	3.20762	3.84195	3.52479
1557616_at	84838	ZNF496	2.47333	0.957941	0.502687	0.451713	4.92021	2.12068	3.52045
223222_at	60386	SLC25A19	3.45081	2.08315	0.792218	0.776139	4.35589	2.68399	3.51994
223500_at	10815	CPLX1	2.49238	3.6493	0.805387	0.925041	3.09464	3.94501	3.51983
218799_at	54707	GPN2	2.92366	3.56099	0.965137	0.887943	3.02926	4.01038	3.51982
228647_at	100049716	LOC100049716	8.4608	1.29699	1.46851	1.01705	5.76149	1.27525	3.51837
213629_x_at	4494	MT1F	3.01713	3.6788	0.933988	0.966833	3.23037	3.805	3.51769
223057_s_at	57510	XPO5	2.21026	2.36419	0.697414	0.612009	3.16923	3.863	3.51611
220446_s_at	10164	CHST4	3.33241	1.0395	0.583495	0.786878	5.71113	1.32104	3.51608
206044_s_at	673	BRAF	7.3516	0.727122	1.17035	0.975802	6.28154	0.745153	3.51335
237623_at	1471	CST3	3.41613	0.759564	0.589137	0.619375	5.79854	1.22634	3.51244
217784_at	10652	YKT6	1.8371	2.52467	0.680109	0.584057	2.70118	4.32265	3.51192
1555803_a_at	55216	C11orf57	4.0979	3.14696	1.03701	1.02573	3.95166	3.06803	3.50984
201625_s_at	3638	INSIG1	2.66955	3.18276	0.912741	0.778294	2.92476	4.08941	3.50709
223786_at	4166	CHST6	3.76384	2.48596	0.912304	0.861555	4.12565	2.88544	3.50554
226154_at	10059	DNM1L	2.78483	3.13405	0.862513	0.828847	3.22874	3.78122	3.50498
225695_at	54978	C2orf18	3.57038	2.16956	0.840618	0.785348	4.24733	2.76255	3.50494
218916_at	79724	ZNF768	2.1652	3.13384	0.765181	0.749735	2.82965	4.17992	3.50479
209428_s_at	7542	ZFPL1	3.4556	3.3134	1.22153	0.792725	2.8289	4.17976	3.50433
227677_at	3718	JAK3	7.2448	1.91427	1.35191	1.16104	5.35892	1.64876	3.50384
201383_s_at	4077	NBR1	5.75163	2.20244	1.09439	1.25732	5.25555	1.7517	3.50362
227307_at	90139	TSPAN18	2.4639	1.76226	0.691475	0.511789	3.56325	3.44333	3.50329
210202_s_at	274	BIN1	3.24492	4.39053	1.09609	1.08536	2.96046	4.04522	3.50284
210341_at	4661	MYT1	1.74787	3.88181	0.770422	0.819655	2.26872	4.73591	3.50232
205423_at	162	AP1B1	2.25234	4.07304	0.92101	0.893444	2.44551	4.55881	3.50216
202117_at	392	ARHGAP1	2.06298	1.54514	0.583282	0.445761	3.53685	3.46629	3.50157
231375_at	202181	LOC202181	4.7944	0.119589	0.698595	0.853361	6.86291	0.140139	3.50153
213215_at	10239	AP3S2	1.50046	3.49839	0.537392	0.832276	2.79211	4.20341	3.49776
204977_at	1662	DDX10	2.95669	1.75699	0.72853	0.598412	4.05843	2.93608	3.49726
1556134_a_at	84002	B3GNT5	3.3076	2.03519	0.595761	1.41216	5.55189	1.44119	3.49654
219445_at	29998	GLTSCR1	2.90632	3.0847	1.01255	0.748848	2.87029	4.11926	3.49477
225919_s_at	203228	C9orf72	1.38206	5.54417	0.883001	1.02213	1.56518	5.42415	3.49467
237460_x_at	283551	C14orf182	5.2668	4.31571	1.33951	1.41317	3.93187	3.05392	3.49289
1554167_a_at	51125	GOLGA7	3.80373	3.48036	1.01411	1.07928	3.75082	3.2247	3.48776
200670_at	7494	XBP1	2.2642	1.17377	0.539331	0.423054	4.19817	2.77452	3.48635
225755_at	200942	KLHDC8B	2.73449	2.70599	0.949853	0.661154	2.87886	4.09282	3.48584
223407_at	84080	C16orf48	1.79379	4.66741	0.848683	0.962108	2.11362	4.85123	3.48242
217751_at	373156	GSTK1	4.79868	2.76548	1.0876	1.08465	4.41219	2.54966	3.48092
228953_at	123720	WHAMM	3.58232	2.05088	0.819315	0.792313	4.37234	2.58847	3.4804
236129_at	11227	GALNT5	4.3766	1.14287	0.777021	0.862145	5.63253	1.32561	3.47907
225753_at	130557	ZNF513	3.68371	2.28273	0.917478	0.776314	4.01504	2.94047	3.47776
241713_s_at	161582	DYX1C1	8.87885	4.33333	1.72457	2.40412	5.14846	1.80246	3.47546
207714_s_at	871	SERPINH1	3.16423	2.74367	0.915579	0.785079	3.45599	3.49477	3.47538
226592_at	114991	ZNF618	3.81862	2.84735	0.968377	0.947352	3.94332	3.00559	3.47445
235043_at	116224	FAM122A	5.3954	0.435325	0.831795	0.941481	6.48646	0.462384	3.47442
206315_at	9244	CRLF1	3.68982	2.55784	0.875905	0.937087	4.21259	2.72957	3.47108
224978_s_at	57602	USP36	2.86586	2.93069	0.808086	0.863169	3.54649	3.39527	3.47088
227627_at	23678	SGK3	2.82191	2.72492	0.822882	0.775818	3.4293	3.51233	3.47081
226619_at	29843	SENP1	1.8395	3.14951	0.774632	0.690409	2.37467	4.5618	3.46824
224600_at	8545	CGGBP1	3.0747	1.90462	0.703776	0.741841	4.36886	2.56743	3.46815
221704_s_at	79720	VPS37B	2.39008	2.78422	0.802339	0.704881	2.97889	3.94992	3.46441
228652_at	284309	ZNF776	6.3075	0.498553	0.96854	1.20615	6.51238	0.413342	3.46286
216843_x_at	5379	PMS2L1	2.91869	3.41464	0.913047	0.915909	3.19665	3.72814	3.46239
242123_at	164091	PAQR7	3.23352	1.96859	0.735487	0.77893	4.39644	2.5273	3.46187
221860_at	3191	HNRNPL	3.5246	2.09671	0.876515	0.723262	4.02115	2.89896	3.46006
212739_s_at	4833	NME4	2.67376	2.92789	0.806682	0.814924	3.31451	3.59284	3.45368
218040_at	55119	PRPF38B	3.93681	2.29027	0.910814	0.886319	4.3223	2.58402	3.45316
229432_at	162417	NAGS	4.8386	1.6925	0.941034	0.963186	5.14179	1.75719	3.44949
203819_s_at	10643	IGF2BP3	2.97482	2.51751	0.83201	0.757687	3.57546	3.32262	3.44904
206631_at	5732	PTGER2	3.83981	3.09832	0.910259	1.15777	4.21837	2.67612	3.44724
202246_s_at	1019	CDK4	1.80268	2.01435	0.576903	0.534662	3.12476	3.76752	3.44614
205455_at	4486	MST1R	4.03556	2.97155	1.04083	0.986784	3.87725	3.01134	3.44429
205379_at	874	CBR3	3.93221	1.60525	0.841406	0.725272	4.67338	2.2133	3.44334
221418_s_at	10025	MED16	2.88753	2.07669	0.768526	0.663846	3.75723	3.12828	3.44275
225605_at	90313	TP53I13	2.58796	3.28	0.733109	0.977667	3.53012	3.35493	3.44252
222558_at	55197	RPRD1A	2.50226	4.25467	0.959329	0.996408	2.60834	4.27001	3.43918
202070_s_at	3419	IDH3A	3.05702	3.52662	0.954694	0.959457	3.20209	3.67564	3.43887
223340_at	51062	ATL1	5.87438	0.891818	0.986558	0.967582	5.95442	0.921698	3.43806
211728_s_at	8372	HYAL3	2.08061	3.12731	0.737885	0.771037	2.8197	4.05598	3.43784
221530_s_at	79365	BHLHE41	3.60206	3.08364	1.05476	0.892065	3.41505	3.45674	3.4359
215807_s_at	5364	PLXNB1	2.7564	7.7984	0.883469	2.07987	3.11998	3.74947	3.43472
201770_at	6626	SNRPA	3.79495	1.86169	0.852707	0.769897	4.45047	2.4181	3.43429
209651_at	7041	TGFB1I1	5.15955	1.48394	0.968871	0.964975	5.32532	1.5378	3.43156
210765_at	1434	CSE1L	4.9794	0.9682	0.973118	0.554983	5.11695	1.74456	3.43076
212819_at	51665	ASB1	1.90178	3.58231	0.763956	0.819393	2.48938	4.3719	3.43064
230250_at	5787	PTPRB	0.9492	0.6956	0.158094	0.812877	6.00403	0.855726	3.42988
50314_i_at	54976	C20orf27	2.48685	2.52932	0.797076	0.676932	3.11996	3.73644	3.4282
200789_at	1891	ECH1	2.40787	4.28099	0.995995	0.964839	2.41755	4.437	3.42728
230502_s_at	149832	LOC149832	1.8023	2.00525	0.540527	0.569697	3.33434	3.51986	3.4271
1555964_at	51326	ARL17A	4.91766	1.46677	0.92928	0.940916	5.2919	1.55887	3.42539
224920_x_at	91663	MYADM	2.79876	4.53249	1.18703	1.00931	2.35778	4.49067	3.42422
204144_s_at	9091	PIGQ	2.16109	3.97505	1.20437	0.78711	1.79437	5.05018	3.42227
226242_at	128061	C1orf131	2.48269	6.40109	1.18344	1.35022	2.09785	4.74077	3.41931
209106_at	8648	NCOA1	2.71993	1.6496	0.64689	0.627621	4.20462	2.62834	3.41648
226061_s_at	11165	NUDT3	3.49458	3.38221	1.07809	0.942313	3.24146	3.58926	3.41536
1560318_at	9411	ARHGAP29	3.58401	1.07418	0.725946	0.569158	4.93702	1.88732	3.41217
203385_at	1606	DGKA	6.19162	1.54087	1.14071	1.11272	5.42786	1.38478	3.40632
209516_at	10322	SMYD5	2.34219	3.16008	0.814675	0.802713	2.87499	3.93675	3.40587
223152_at	54776	PPP1R12C	1.67157	2.6653	0.730538	0.589399	2.28813	4.52206	3.4051
203453_at	6337	SCNN1A	2.73403	2.44727	0.820541	0.704782	3.33198	3.47238	3.40218
228020_at	55037	PTCD3	3.10939	0.391199	0.503176	0.62918	6.17953	0.62176	3.40064
212135_s_at	493	ATP2B4	3.37238	2.68619	1.02184	0.767392	3.30031	3.50041	3.40036
227132_at	51123	ZNF706	3.36895	3.32004	0.951651	1.01927	3.5401	3.25729	3.3987
223312_at	84279	C2orf7	2.62356	3.43512	0.862605	0.914876	3.04143	3.75475	3.39809
203965_at	10868	USP20	5.95627	1.14026	1.00541	1.30792	5.92422	0.871809	3.39801
222806_s_at	56946	C11orf30	4.64531	1.32334	0.973621	0.653883	4.77117	2.02381	3.39749
207239_s_at	5127	CDK16	2.20622	4.10901	0.882934	0.956509	2.49874	4.29584	3.39729
209270_at	3914	LAMB3	7.20692	1.33612	1.28701	1.11948	5.59973	1.19352	3.39662
239362_at	8775	NAPA	1.921	3.146	0.789605	0.721778	2.43286	4.35868	3.39577
218108_at	55148	UBR7	2.70491	2.29148	0.728161	0.744976	3.71471	3.07591	3.39531
225510_at	220323	OAF	3.05715	1.83102	0.758783	0.664747	4.02903	2.75445	3.39174
213174_at	23508	TTC9	6.61492	1.26464	1.2017	0.994074	5.50464	1.27218	3.38841
202779_s_at	27338	UBE2S	3.42969	2.6098	0.885753	0.899956	3.87206	2.89991	3.38599
204903_x_at	23192	ATG4B	2.15755	2.68055	0.74128	0.694233	2.91057	3.86116	3.38586
219708_at	56953	NT5M	3.72982	2.0752	0.847852	0.874806	4.39915	2.37219	3.38567
217744_s_at	64065	PERP	3.38611	3.07404	0.989804	0.918906	3.42099	3.34532	3.38315
204999_s_at	22809	ATF5	5.66695	1.13157	0.962048	1.30097	5.8905	0.869796	3.38015
204654_s_at	7020	TFAP2A	2.209	2.83326	0.574803	0.972232	3.84305	2.91418	3.37862
203635_at	10311	DSCR3	2.97047	2.06421	0.730169	0.76871	4.06819	2.68529	3.37674
228769_at	342945	ZSCAN22	3.68929	1.37597	0.743429	0.768574	4.96253	1.79029	3.37641
231764_at	54108	CHRAC1	2.64281	2.59706	0.75292	0.800921	3.51008	3.2426	3.37634
209361_s_at	57060	PCBP4	2.32848	3.51946	0.881608	0.85731	2.64118	4.10523	3.3732
220605_s_at	22933	SIRT2	2.10398	4.2576	1.10355	0.880497	1.90656	4.83545	3.37101
208190_s_at	51599	LSR	3.41811	2.76738	0.930691	0.901654	3.67265	3.06922	3.37094
229545_at	55612	FERMT1	4.97348	2.00751	1.1319	0.855625	4.39394	2.34626	3.3701
218584_at	79600	TCTN1	6.14778	3.98522	1.40327	1.69113	4.38105	2.35654	3.36879
226938_at	26094	DCAF4	3.29196	2.82951	1.09199	0.760236	3.01464	3.72188	3.36826
230123_at	55707	NECAP2	2.9148	3.32441	0.863771	0.988872	3.37451	3.36182	3.36816
229568_at	79817	MOBKL2B	2.96	1.8908	0.674886	0.809363	4.38593	2.33616	3.36104
212268_at	1992	SERPINB1	3.79305	4.03049	1.40485	1.00246	2.69997	4.02061	3.36029
209629_s_at	55916	NXT2	6.9992	0.5082	1.122	1.05762	6.23816	0.480514	3.35934
225032_at	64778	FNDC3B	1.98321	1.74694	0.534464	0.581121	3.71065	3.00615	3.3584
1554408_a_at	7083	TK1	1.54045	1.56608	0.567898	0.39115	2.71255	4.00377	3.35816
229016_s_at	55809	TRERF1	4.3262	1.39526	0.842791	0.883853	5.13318	1.57861	3.3559
205112_at	51196	PLCE1	1.4818	0.439252	0.253815	0.503314	5.83812	0.872719	3.35542
207144_s_at	4435	CITED1	2.80788	2.86545	0.727632	1.00496	3.85892	2.85131	3.35512
203085_s_at	7040	TGFB1	5.33144	2.45053	1.24518	1.01092	4.28165	2.42405	3.35285
213818_x_at	374395	TMEM179B	2.97013	3.9634	1.07854	1.00298	2.75386	3.95164	3.35275
220073_s_at	55200	PLEKHG6	2.89283	2.2912	0.723777	0.845897	3.99685	2.70861	3.35273
230047_at	143872	FLJ32810	2.69555	3.12487	0.924267	0.824887	2.91642	3.78825	3.35233
1861_at	572	BAD	2.78695	3.07985	0.9927	0.790551	2.80744	3.89583	3.35164
201998_at	6480	ST6GAL1	2.37361	1.6254	0.60064	0.591334	3.95181	2.74869	3.35025
207920_x_at	7543	ZFX	5.2386	0.802143	0.887781	1.00317	5.90078	0.799608	3.35019
205136_s_at	26747	NUFIP1	3.92386	1.73288	0.811317	0.933044	4.8364	1.85723	3.34682
204008_at	10126	DNAL4	3.02312	4.86566	1.28513	1.12153	2.35238	4.33842	3.3454
217859_s_at	55334	SLC39A9	3.56829	3.43896	1.27134	0.885659	2.80671	3.88294	3.34483
219227_at	79616	CCNJL	2.35732	1.32346	0.543048	0.563668	4.34091	2.34795	3.34443
210237_at	9048	ARTN	3.60131	1.37629	0.781108	0.662283	4.61051	2.0781	3.34431
204511_at	9855	FARP2	4.3918	3.69878	1.33183	1.0913	3.29757	3.38932	3.34345
227207_x_at	7760	ZNF213	3.78127	1.57201	0.794889	0.816694	4.75698	1.92484	3.34091
209264_s_at	7106	TSPAN4	1.34064	4.36	0.98546	0.819817	1.36042	5.31826	3.33934
218243_at	80230	RUFY1	2.96384	3.54192	0.932174	1.01282	3.1795	3.49708	3.33829
202295_s_at	1512	CTSH	3.49747	2.10493	0.827959	0.859199	4.2242	2.44988	3.33704
217964_at	54902	TTC19	1.92987	2.37103	0.674008	0.622634	2.86328	3.80807	3.33567
209511_at	5435	POLR2F	1.90962	4.11926	0.877696	0.917251	2.17572	4.49087	3.3333
235699_at	161253	REM2	2.54324	2.31019	0.67731	0.794191	3.75492	2.90886	3.33189
201774_s_at	9918	NCAPD2	2.7261	2.23499	0.82312	0.66703	3.31191	3.35066	3.33128
201481_s_at	5834	PYGB	1.82214	2.21825	0.734544	0.530702	2.48064	4.17985	3.33024
224951_at	91012	LASS5	2.62498	1.59474	0.681458	0.568154	3.852	2.80689	3.32944
37170_at	55589	BMP2K	4.35091	0.977593	0.759783	1.05677	5.72652	0.925075	3.3258
229884_s_at	51069	MRPL2	3.4951	2.83926	0.910604	1.00922	3.83823	2.81333	3.32578
202492_at	79065	ATG9A	2.47552	1.26327	0.583699	0.52464	4.24109	2.40788	3.32449
206497_at	55744	C7orf44	6.3424	1.0043	1.14832	0.894607	5.52319	1.12261	3.3229
37953_s_at	41	ACCN2	2.18895	3.54153	1.12098	0.75497	1.95271	4.69096	3.32183
202859_x_at	3576	IL8	3.763	5.16146	1.28701	1.38881	2.92383	3.71647	3.32015
200710_at	37	ACADVL	2.83274	2.73274	0.827673	0.849433	3.42254	3.21714	3.31984
218661_at	79903	NAT15	2.26697	1.32922	0.525964	0.570662	4.31012	2.32926	3.31969
235215_at	2072	ERCC4	6.8458	4.34808	1.74044	1.60872	3.93338	2.70282	3.3181
202240_at	5347	PLK1	2.78262	2.13961	0.753348	0.727305	3.69367	2.94184	3.31775
208749_x_at	10211	FLOT1	2.56589	3.18043	0.858669	0.872584	2.98822	3.64484	3.31653
205486_at	10420	TESK2	3.8638	1.8523	0.870381	0.844434	4.43921	2.19354	3.31637
201516_at	6723	SRM	2.29787	2.99973	0.797883	0.800177	2.87997	3.74883	3.3144
223526_at	83608	C18orf21	2.37404	3.61158	0.884528	0.916516	2.68396	3.94055	3.31226
224577_at	57222	ERGIC1	1.68781	3.68098	0.867414	0.78725	1.9458	4.67575	3.31077
203277_at	1676	DFFA	5.08265	2.2685	1.10753	1.11621	4.58918	2.03232	3.31075
244734_at	64779	MTHFSD	3.2922	3.747	1.27045	0.930327	2.59137	4.02762	3.30949
243110_x_at	283869	NPW	4.08859	1.68159	0.865013	0.888934	4.72662	1.8917	3.30916
32502_at	81544	GDPD5	2.80147	2.16774	0.75078	0.751929	3.7314	2.88291	3.30716
223314_at	81619	TSPAN14	6.31054	0.674463	1.11775	0.697971	5.64577	0.966319	3.30604
213903_s_at	9125	RQCD1	3.76545	2.25316	0.861122	1.00624	4.37272	2.23918	3.30595
205278_at	2571	GAD1	3.07778	1.16036	0.548077	1.16906	5.6156	0.992559	3.30408
214909_s_at	23564	DDAH2	3.9384	1.93358	0.894759	0.876505	4.40163	2.20601	3.30382
202402_s_at	833	CARS	3.17712	2.98242	0.997327	0.871576	3.18564	3.42187	3.30375
228121_at	7042	TGFB2	3.783	0.501357	0.626363	0.884079	6.03963	0.567096	3.30336
226384_at	84513	PPAPDC1B	1.89698	2.72694	0.76313	0.662358	2.48578	4.11702	3.3014
204369_at	5290	PIK3CA	4.74436	0.704623	0.814933	0.90363	5.82178	0.779769	3.30077
204040_at	9781	RNF144A	1.83635	2.54061	0.637091	0.683169	2.8824	3.71886	3.30063
222793_at	23586	DDX58	4.386	0.593097	0.715896	1.25402	6.12659	0.472956	3.29977
206510_at	10736	SIX2	2.26162	1.85175	0.585284	0.677755	3.86413	2.73218	3.29816
222462_s_at	23621	BACE1	3.86418	0.515338	0.655951	0.730715	5.89096	0.705252	3.29811
225779_at	10999	SLC27A4	2.6242	2.08409	0.710539	0.717984	3.69326	2.90269	3.29797
219997_s_at	64708	COPS7B	1.59256	2.79284	0.667131	0.664452	2.38718	4.20322	3.2952
221764_at	91300	C19orf22	2.85648	3.79439	0.997009	1.01907	2.86505	3.72337	3.29421
225003_at	374882	TMEM205	2.9663	3.17858	0.963175	0.906306	3.07971	3.50718	3.29344
50221_at	7942	TFEB	2.39085	3.37734	0.966857	0.821082	2.4728	4.11328	3.29304
201710_at	4605	MYBL2	1.40141	1.4949	0.473749	0.41265	2.95812	3.62268	3.2904
219008_at	60526	C2orf43	4.01082	1.35154	0.800025	0.863271	5.01337	1.5656	3.28948
203740_at	10200	MPHOSPH6	3.41089	3.04326	0.975111	0.98814	3.49795	3.07979	3.28887
222538_s_at	26060	APPL1	5.18348	1.07641	0.976757	0.849493	5.30683	1.26712	3.28698
224232_s_at	27166	PRELID1	2.82213	3.14017	0.911635	0.903768	3.09568	3.47453	3.2851
231822_at	55917	CTTNBP2NL	2.5044	1.86713	0.666741	0.667261	3.75618	2.7982	3.27719
228264_at	84680	ACCS	6.15743	2.63366	1.46551	1.11966	4.20156	2.3522	3.27688
202368_s_at	9697	TRAM2	1.95553	2.03402	0.62398	0.595525	3.13396	3.41551	3.27474
213328_at	4750	NEK1	5.218	1.09817	0.996414	0.840075	5.23678	1.30723	3.272
209765_at	8728	ADAM19	2.65531	2.37428	0.774486	0.762526	3.42849	3.1137	3.27109
1555730_a_at	1072	CFL1	1.96227	3.02495	0.780869	0.752276	2.51293	4.02106	3.267
229296_at	100128501	LOC100128501	6.7978	0.237804	1.08359	0.92241	6.27338	0.257807	3.26559
204129_at	607	BCL9	2.11759	1.82423	0.588852	0.621542	3.59614	2.93501	3.26557
221591_s_at	54478	FAM64A	1.83639	2.36067	0.672155	0.621841	2.73209	3.79626	3.26418
222385_x_at	29927	SEC61A1	5.82293	2.64819	1.40473	1.1114	4.14524	2.38276	3.264
222400_s_at	55256	ADI1	3.02377	2.41689	0.842137	0.823164	3.59059	2.9361	3.26334
1557900_at	6493	SIM2	1.25676	4.3486	1.3612	0.77615	0.923272	5.60278	3.26303
47773_at	54455	FBXO42	5.16017	1.87666	1.12341	0.971091	4.5933	1.93253	3.26291
242592_at	283554	GPR137C	2.066	0.799	0.396309	0.609055	5.21311	1.31187	3.26249
222667_s_at	55870	ASH1L	2.58891	1.63589	0.642957	0.655324	4.02656	2.4963	3.26143
217024_x_at	140885	SIRPA	3.70491	1.06855	0.743349	0.695585	4.98407	1.53619	3.26013
222449_at	56937	PMEPA1	4.5795	3.36737	1.13129	1.36275	4.04804	2.471	3.25952
223635_s_at	23648	SSBP3	3.56467	3.05591	1.07017	0.958867	3.33093	3.187	3.25897
243668_at	80306	MED28	3.2278	2.54486	0.849791	0.937899	3.79835	2.71336	3.25586
228516_at	146059	CDAN1	2.85777	1.82389	0.740741	0.687423	3.85799	2.65322	3.25561
227047_x_at	57659	ZBTB4	3.52592	1.58994	0.76681	0.833211	4.59816	1.90821	3.25319
223430_at	23235	SIK2	5.26945	0.934733	0.996667	0.769075	5.28707	1.2154	3.25123
223378_at	84662	GLIS2	1.77987	1.83637	0.605641	0.515308	2.93882	3.56365	3.25123
209539_at	9459	ARHGEF6	1.74	2.9044	1.25247	0.568099	1.38925	5.11249	3.25087
226373_at	94097	SFXN5	1.04992	2.30494	0.520326	0.514131	2.01781	4.48318	3.2505
44822_s_at	54531	MIER2	2.16739	2.09975	0.585847	0.750108	3.69958	2.79927	3.24943
226281_at	92737	DNER	1.71952	2.33287	0.891361	0.510531	1.9291	4.56949	3.24929
204436_at	80301	PLEKHO2	2.8446	2.01812	0.797144	0.688791	3.56849	2.92994	3.24921
221554_at	92335	STRADA	2.96939	2.87199	0.80688	1.01976	3.68009	2.81633	3.24821
223355_at	56052	ALG1	4.89217	1.52208	1.01701	0.90421	4.81033	1.68332	3.24683
209121_x_at	7026	NR2F2	3.58595	1.92349	0.831718	0.881741	4.31149	2.18147	3.24648
209349_at	10111	RAD50	6.8374	0.420543	1.13724	0.875994	6.0123	0.480075	3.24619
218716_x_at	25821	MTO1	4.97377	1.93543	1.08917	1.00654	4.56656	1.92284	3.2447
230720_at	221687	RNF182	2.73109	2.26844	0.793175	0.745634	3.44324	3.0423	3.24277
217208_s_at	1739	DLG1	3.6244	1.1882	0.770573	0.668591	4.70351	1.77717	3.24034
229018_at	84190	C12orf26	4.65648	1.05123	0.856849	1.00496	5.43442	1.04604	3.24023
1553138_a_at	126549	ANKLE1	1.72827	1.63237	0.634928	0.43448	2.72199	3.75707	3.23953
229736_at	255043	TMEM86B	2.28052	1.98225	0.885841	0.507687	2.57441	3.90448	3.23945
212875_s_at	25966	C2CD2	2.4386	2.28232	0.695265	0.76823	3.50744	2.97088	3.23916
224823_at	4638	MYLK	2.43067	3.40431	1.05017	0.818247	2.31454	4.16049	3.23751
218167_at	51321	AMZ2	2.57872	3.97356	0.975836	1.03692	2.64257	3.83208	3.23733
215220_s_at	7175	TPR	3.0904	2.611	1.02048	0.757882	3.02837	3.44513	3.23675
213771_at	26145	IRF2BP1	1.67581	2.36749	0.574538	0.666755	2.9168	3.55077	3.23378
218363_at	55218	EXD2	2.77376	4.24728	1.19148	1.02613	2.328	4.13911	3.23356
231643_s_at	80790	CMIP	3.64246	3.1158	1.15446	0.940931	3.15512	3.3114	3.23326
200629_at	7453	WARS	4.04513	2.68697	0.985813	1.13955	4.10334	2.35791	3.23063
244308_at	83849	SYT15	0.889514	2.05549	0.530109	0.430165	1.67798	4.77836	3.22817
235235_s_at	219988	PATL1	3.29481	1.863	0.770582	0.855356	4.27575	2.17804	3.22689
203118_at	9159	PCSK7	3.4143	2.61235	0.965019	0.897211	3.53807	2.91163	3.22485
220631_at	64172	OSGEPL1	5.9612	2.6484	1.45772	1.12448	4.0894	2.35521	3.22231
228016_s_at	55741	EDEM2	4.25307	3.44258	1.20039	1.18724	3.54308	2.89964	3.22136
223658_at	9424	KCNK6	4.60816	1.89569	1.06034	0.904215	4.34592	2.0965	3.22121
208626_s_at	10493	VAT1	2.84218	2.84031	0.89918	0.865777	3.16086	3.28064	3.22075
204804_at	6737	TRIM21	3.40661	3.1923	1.11172	0.945486	3.06428	3.37636	3.22032
207035_at	7781	SLC30A3	2.19571	0.563546	0.448516	0.366459	4.89549	1.53781	3.21665
231976_at	55180	LINS1	6.3048	0.819053	1.13079	0.965018	5.57559	0.848744	3.21217
209029_at	50813	COPS7A	2.53781	3.51291	0.95353	0.934781	2.66149	3.758	3.20975
227294_at	115509	ZNF689	2.47352	1.99012	0.689885	0.702331	3.58541	2.8336	3.2095
214075_at	29937	NENF	2.17547	2.80678	0.740711	0.806727	2.937	3.47922	3.20811
239260_at	10699	CORIN	2.8038	1.8188	0.608275	1.01098	4.60943	1.79905	3.20424
213798_s_at	10487	CAP1	2.76043	1.96501	0.773212	0.692875	3.57008	2.83603	3.20306
222834_s_at	55970	GNG12	5.08891	1.34972	1.00892	0.992052	5.0439	1.36053	3.20221
213324_at	6714	SRC	1.13534	2.33148	0.777349	0.472099	1.46053	4.93854	3.19954
229850_at	2531	KDSR	3.17804	1.94309	0.773914	0.847557	4.10645	2.29258	3.19951
222540_s_at	51773	RSF1	2.9987	2.84675	1.02171	0.822608	2.93498	3.46064	3.19781
217289_s_at	2542	SLC37A4	4.13254	2.32647	1.05296	0.942579	3.92468	2.46819	3.19644
239002_at	259266	ASPM	3.0968	0.0315327	0.48842	0.686968	6.34045	0.0459012	3.19317
200799_at	3303	HSPA1A	3.74764	1.0432	0.689977	1.09492	5.43155	0.952768	3.19216
225370_at	90780	PYGO2	2.53603	1.65176	0.663456	0.644806	3.82246	2.56164	3.19205
43977_at	54929	TMEM161A	3.93655	2.38532	0.956854	1.05235	4.11405	2.26665	3.19035
201790_s_at	1717	DHCR7	3.42206	1.80157	0.887687	0.713343	3.85503	2.52553	3.19028
1556063_s_at	10556	RPP30	5.824	0.86158	1.06286	0.957521	5.47956	0.899803	3.18968
227106_at	440104	LOC440104	3.84531	2.73422	1.1847	0.872688	3.24579	3.1331	3.18945
204036_at	1902	LPAR1	3.24662	0.92668	0.627823	0.769296	5.17123	1.20458	3.18791
211318_s_at	8480	RAE1	2.28645	2.40742	0.757799	0.716983	3.01722	3.35771	3.18747
212844_at	23076	RRP1B	3.78043	3.70987	1.11781	1.23982	3.38201	2.99226	3.18713
1563750_at	400593	FLJ43944	1.20389	3.35892	1.14216	0.631789	1.05404	5.31653	3.18528
208384_s_at	11043	MID2	5.5219	1.12999	1.01664	1.20872	5.43153	0.934863	3.1832
202772_at	3155	HMGCL	2.30755	5.23666	1.16976	1.19202	1.97266	4.39309	3.18288
205153_s_at	958	CD40	2.70095	2.73367	0.794116	0.922183	3.40121	2.96435	3.18278
214340_at	245	ALOX12P2	3.6354	1.98301	0.832461	0.993553	4.36705	1.99588	3.18147
226965_at	201627	FAM116A	2.7139	2.86807	0.83324	0.923863	3.25705	3.10443	3.18074
235275_at	656	BMP8B	1.73056	1.38888	0.534724	0.44498	3.23637	3.12121	3.17879
220353_at	55199	FAM86C	5.21248	1.97226	1.12807	1.1361	4.62069	1.73599	3.17834
213041_s_at	513	ATP5D	3.39716	2.68924	0.916265	1.01623	3.70761	2.64629	3.17695
1554852_a_at	57501	KIAA1257	3.79456	0.796708	0.667129	1.20026	5.6879	0.663778	3.17584
219618_at	51135	IRAK4	5.06411	1.73141	1.1037	0.983822	4.58829	1.75988	3.17408
52741_at	115708	TRMT61A	2.82006	2.58911	0.784685	0.940268	3.59388	2.75359	3.17373
221483_s_at	10776	ARPP19	1.9925	2.20208	0.639521	0.68161	3.11561	3.23071	3.17316
222770_s_at	60558	GUF1	2.47258	4.45202	1.07274	1.10244	2.30493	4.03835	3.17164
224735_at	220002	CYBASC3	2.43962	2.72549	0.830815	0.800526	2.93642	3.40463	3.17052
220846_s_at	100294391	LOC100294391	0.9844	0.389224	0.21989	0.208861	4.47679	1.86356	3.17018
202755_s_at	2817	GPC1	5.33513	1.58285	1.10982	1.03351	4.80721	1.53154	3.16937
229872_s_at	100132999	LOC100132999	3.51546	2.9837	0.98468	1.07811	3.57016	2.76753	3.16885
238461_at	317649	EIF4E3	3.8696	3.6494	1.27522	1.10538	3.03447	3.30149	3.16798
238482_at	8609	KLF7	5.84693	1.70589	1.3483	0.853434	4.33653	1.99885	3.16769
223291_at	64960	MRPS15	3.23703	3.03867	1.03609	0.946728	3.12426	3.20966	3.16696
201914_s_at	11231	SEC63	3.58164	1.6039	0.813208	0.832489	4.40433	1.92663	3.16548
228618_at	375033	PEAR1	2.53611	3.3744	0.862312	0.995823	2.94105	3.38855	3.1648
229748_x_at	100132288	LOC100132288	3.19847	2.83965	0.924631	0.989723	3.45919	2.86913	3.16416
221525_at	83637	ZMIZ2	2.81468	2.64194	0.90007	0.82546	3.12717	3.20057	3.16387
203805_s_at	2175	FANCA	2.29007	1.95468	0.722078	0.619891	3.1715	3.15326	3.16238
239431_at	353376	TICAM2	3.093	0.937519	0.595554	0.838804	5.19348	1.11769	3.15558
1556588_at	283687	C15orf37	7.642	1.71881	1.58095	1.16488	4.83381	1.47552	3.15466
205239_at	374	AREG	3.03521	2.49795	0.90259	0.849097	3.36277	2.94189	3.15233
200867_at	55905	RNF114	2.62602	2.92606	0.877753	0.883999	2.99175	3.31002	3.15089
220685_at	54954	FAM120C	4.05516	2.72857	1.01896	1.17511	3.97971	2.32196	3.15084
214006_s_at	2677	GGCX	3.40582	2.04413	0.89815	0.815528	3.79204	2.50652	3.14928
40829_at	23038	WDTC1	2.72194	2.50704	0.80224	0.863458	3.39293	2.90349	3.14821
223027_at	51429	SNX9	2.68338	2.64697	0.800383	0.899623	3.35262	2.94232	3.14747
219565_at	57404	CYP20A1	1.28796	5.49327	1.01822	1.09236	1.26491	5.02882	3.14687
212684_at	7551	ZNF3	3.38192	2.00704	0.862875	0.846094	3.91936	2.37213	3.14574
239763_at	56981	PRDM11	3.1801	1.88491	0.71328	1.02925	4.45842	1.83134	3.14488
227829_at	120071	GYLTL1B	2.4853	3.08335	0.757494	1.02716	3.28096	3.00183	3.14139
223289_s_at	84640	USP38	3.31559	1.70828	0.809301	0.782901	4.09686	2.18198	3.13942
201236_s_at	7832	BTG2	2.61664	3.27531	0.789787	1.1046	3.31309	2.96516	3.13913
203021_at	6590	SLPI	5.18175	1.55174	1.08396	1.0388	4.78038	1.49378	3.13708
211849_s_at	8732	RNGTT	2.90131	3.24332	1.07311	0.910919	2.70364	3.56049	3.13207
203573_s_at	5875	RABGGTA	3.74074	2.76717	0.999299	1.09833	3.74337	2.51944	3.1314
201896_s_at	84722	PSRC1	2.22186	2.66382	0.741959	0.815381	2.99458	3.26696	3.13077
232124_at	729085	FAM198A	1.01279	1.7556	0.493949	0.416896	2.0504	4.21113	3.13076
210376_x_at	2002	ELK1	1.93664	4.28776	1.04359	0.974141	1.85574	4.40158	3.12866
219360_s_at	54795	TRPM4	6.6116	2.17977	1.47498	1.23213	4.48252	1.7691	3.12581
201337_s_at	9341	VAMP3	5.59812	2.05215	1.30886	1.0394	4.2771	1.97436	3.12573
218843_at	64838	FNDC4	4.04616	1.54571	0.929857	0.815255	4.35138	1.89598	3.12368
236294_at	10075	HUWE1	2.624	1.9615	0.653402	0.886859	4.01591	2.21173	3.11382
239899_at	153830	RNF145	2.1864	4.13062	1.18145	0.943918	1.85061	4.37604	3.11332
65630_at	283232	TMEM80	5.86487	1.17871	1.12861	1.1483	5.19654	1.02648	3.11151
635_s_at	5526	PPP2R5B	0.879006	4.74077	1.56828	0.8373	0.560491	5.66198	3.11123
213514_s_at	1729	DIAPH1	3.23881	2.17642	1.00983	0.722218	3.20727	3.01352	3.1104
213398_s_at	56948	SDR39U1	3.0082	2.49894	0.871583	0.90267	3.45142	2.76838	3.1099
229414_at	26207	PITPNC1	3.74363	1.31224	0.929212	0.599045	4.02882	2.19056	3.10969
239753_at	286101	ZNF252	5.35837	0.633322	0.972029	0.896193	5.51256	0.706681	3.10962
227267_at	134359	C5orf37	3.48172	2.44079	0.971655	0.926255	3.58328	2.63511	3.1092
225362_at	159090	FAM122B	2.7813	2.52179	0.909349	0.798521	3.05856	3.15808	3.10832
244569_at	157657	C8orf37	1.66063	3.09515	0.765078	0.765181	2.17054	4.04499	3.10776
225208_s_at	83640	FAM103A1	3.08304	3.89898	1.13457	1.11548	2.71737	3.49534	3.10635
222396_at	51155	HN1	1.76481	1.91863	0.616446	0.572954	2.86289	3.34867	3.10578
219508_at	9245	GCNT3	3.889	0.66434	0.705152	0.960341	5.51512	0.691775	3.10345
1555981_at	339201	C17orf65	2.12992	2.72704	0.832049	0.748602	2.55985	3.64284	3.10134
202185_at	8985	PLOD3	2.96814	2.82674	0.909172	0.962733	3.26466	2.93616	3.10041
218350_s_at	51053	GMNN	1.486	1.45842	0.516927	0.438549	2.87469	3.32556	3.10013
1553749_at	143684	FAM76B	2.98212	3.22831	1.02473	0.981272	2.91016	3.28992	3.10004
203797_at	7447	VSNL1	3.91067	1.9571	0.967987	0.908494	4.04001	2.15422	3.09711
202880_s_at	9267	CYTH1	2.10094	1.93165	0.625861	0.680838	3.35689	2.83716	3.09702
203596_s_at	24138	IFIT5	2.35811	2.07073	0.677673	0.763896	3.47971	2.71075	3.09523
212059_s_at	26133	TRPC4AP	1.49523	2.55667	0.895874	0.565498	1.66901	4.52109	3.09505
201564_s_at	6624	FSCN1	2.72613	1.88726	0.73331	0.764132	3.71757	2.46981	3.09369
212338_at	4642	MYO1D	2.06164	2.83662	0.73942	0.835203	2.78819	3.39632	3.09225
242557_at	80862	NCRNA00171	6.772	0.790761	1.2368	1.11592	5.47543	0.708616	3.09202
241989_at	2868	GRK4	3.84891	1.12168	0.776057	0.919414	4.95957	1.21999	3.08978
1554153_a_at	51317	PHF21A	6.88979	1.31993	1.44354	0.939107	4.77284	1.40552	3.08918
204975_at	2013	EMP2	2.52697	1.4041	0.640743	0.628771	3.94381	2.23308	3.08845
228163_at	27090	ST6GALNAC4	1.73004	2.88217	0.830444	0.704423	2.08327	4.09153	3.0874
223168_at	58480	RHOU	2.1894	2.95153	0.86773	0.808609	2.52313	3.65013	3.08663
220707_s_at	80020	FOXRED2	2.4759	1.48572	0.600844	0.724295	4.1207	2.05127	3.08598
204100_at	7067	THRA	3.83358	3.10692	1.20732	1.03728	3.17528	2.99526	3.08527
213351_s_at	23023	TMCC1	2.84011	2.47338	0.810541	0.928316	3.50396	2.66437	3.08417
212106_at	23197	FAF2	3.55948	1.45602	0.886536	0.679359	4.01504	2.14322	3.07913
202822_at	4026	LPP	4.96409	1.02084	0.963557	1.0152	5.15183	1.00555	3.07869
202849_x_at	2870	GRK6	2.18289	1.81304	0.635591	0.666271	3.43443	2.72117	3.0778
1554678_s_at	9987	HNRPDL	3.13765	2.78583	1.0114	0.912465	3.10229	3.05308	3.07769
208540_x_at	6282	S100A11	3.34608	3.63616	1.12425	1.14394	2.97628	3.17864	3.07746
238940_at	11278	KLF12	2.76439	0.773152	0.770403	0.301628	3.58824	2.56326	3.07575
226288_s_at	57555	NLGN2	2.46932	1.73942	0.737867	0.620545	3.34656	2.80305	3.07481
206649_s_at	7030	TFE3	2.25929	2.95936	0.851098	0.846991	2.65456	3.49397	3.07426
205428_s_at	794	CALB2	4.5796	1.8188	1.05345	1.01172	4.34724	1.79773	3.07248
222066_at	2036	EPB41L1	3.93055	1.86596	0.900053	1.04986	4.36703	1.77733	3.07218
202379_s_at	4820	NKTR	4.00406	1.92705	1.04755	0.830073	3.82231	2.32154	3.07193
239282_at	51134	CCDC41	2.96959	3.36185	0.952106	1.11157	3.11898	3.02441	3.07169
222852_at	80007	C10orf88	4.91274	2.2809	1.08097	1.42702	4.54475	1.59836	3.07156
222533_at	51185	CRBN	2.1511	3.00295	0.879858	0.812386	2.44482	3.69646	3.07064
225522_at	22848	AAK1	1.83821	1.94298	0.648789	0.587427	2.83329	3.30761	3.07045
239151_at	399753	RP11-144G6.7	4.2482	0.411558	0.758354	0.764938	5.60187	0.538028	3.06995
205402_x_at	5645	PRSS2	3.18679	2.59439	0.91491	0.976685	3.48318	2.65632	3.06975
219816_s_at	55147	RBM23	2.69424	2.01744	0.786059	0.744844	3.42753	2.70854	3.06804
208690_s_at	9124	PDLIM1	3.34448	1.83985	0.846172	0.842796	3.95248	2.18303	3.06776
235509_at	137682	C8orf38	2.51988	3.03487	0.89349	0.915438	2.82026	3.31521	3.06774
203254_s_at	7094	TLN1	2.17801	2.52233	0.883263	0.687518	2.46586	3.66874	3.0673
206186_at	4356	MPP3	1.68093	3.72815	0.922653	0.864563	1.82185	4.31217	3.06701
225125_at	93380	MMGT1	1.94558	3.59808	0.898162	0.907047	2.16618	3.9668	3.06649
1570336_at	622	BDH1	4.3002	0.6666	0.809057	0.816633	5.31507	0.816279	3.06568
207059_at	5083	PAX9	3.18043	4.0638	1.15116	1.20758	2.76281	3.36524	3.06402
202826_at	6692	SPINT1	2.08236	1.70201	0.66522	0.568348	3.13033	2.99466	3.06249
218924_s_at	1486	CTBS	3.2673	3.32977	1.1286	1.03097	2.89499	3.22974	3.06236
210830_s_at	5445	PON2	2.36632	3.49327	0.893395	1.00521	2.64868	3.47516	3.06192
235476_at	286827	TRIM59	4.10853	0.962609	0.852547	0.73816	4.81913	1.30407	3.0616
205662_at	27077	B9D1	6.64123	2.90535	1.62599	1.4255	4.08443	2.03813	3.06128
224952_at	26115	TANC2	3.62233	1.15617	0.788829	0.756488	4.59204	1.52833	3.06019
228889_at	84837	C14orf128	1.64852	3.1989	0.830649	0.773501	1.98462	4.13561	3.06011
227281_at	222962	SLC29A4	3.042	1.99654	0.843662	0.794769	3.60571	2.51209	3.0589
223354_x_at	56947	MFF	3.48914	2.65269	1.03719	0.963523	3.36404	2.75312	3.05858
1563101_at	56938	ARNTL2	1.5006	2.8506	0.627514	0.765363	2.39134	3.72451	3.05792
201929_s_at	8502	PKP4	2.07687	2.03184	0.731019	0.621662	2.84106	3.2684	3.05473
210616_s_at	22872	SEC31A	3.11475	2.5979	0.93868	0.932044	3.31823	2.78731	3.05277
226784_at	221830	TWISTNB	2.4707	3.38975	0.916685	0.994384	2.69526	3.40889	3.05207
223038_s_at	58516	FAM60A	2.76948	2.85901	0.936182	0.911418	2.95827	3.13689	3.04758
1559585_at	91351	DDX60L	4.1902	0.578539	0.79979	0.676639	5.23912	0.85502	3.04707
238607_at	162979	ZNF296	0.954107	4.9634	0.929195	0.980318	1.02681	5.06305	3.04493
221841_s_at	9314	KLF4	1.97517	1.04804	0.539588	0.431566	3.66052	2.42846	3.04449
226380_at	11099	PTPN21	3.87383	1.72628	0.944141	0.870399	4.10302	1.98332	3.04317
208447_s_at	5631	PRPS1	5.33688	1.54747	1.14743	1.08033	4.65114	1.43241	3.04177
204270_at	6497	SKI	1.47317	0.997776	0.360709	0.499322	4.0841	1.99826	3.04118
228949_at	79971	GPR177	5.52598	0.954529	1.10562	0.883777	4.9981	1.08006	3.03908
241705_at	23461	ABCA5	2.1722	0.142992	0.365778	1.03661	5.93858	0.137941	3.03826
203240_at	8857	FCGBP	5.4202	2.87943	1.22779	1.73275	4.41459	1.66177	3.03818
209378_s_at	54462	FAM190B	3.88038	1.61814	0.862442	1.02633	4.49929	1.57662	3.03796
200928_s_at	51552	RAB14	5.3414	2.64673	1.38194	1.19766	3.86516	2.20992	3.03754
236487_at	132320	SCLT1	2.3984	3.5853	0.881161	1.06965	2.72187	3.35184	3.03685
228379_at	10204	NUTF2	1.7232	2.58398	0.698273	0.717264	2.4678	3.60254	3.03517
227102_at	23087	TRIM35	2.82042	3.2117	1.04355	0.954266	2.70271	3.36562	3.03417
206404_at	2254	FGF9	5.7152	2.05814	1.36828	1.08948	4.17692	1.8891	3.03301
221195_at	51136	RNFT1	3.59005	3.429	0.981973	1.4235	3.65595	2.40884	3.0324
201559_s_at	25932	CLIC4	4.9696	0.238037	0.862184	0.798072	5.76397	0.298265	3.03112
219763_at	57706	DENND1A	3.73525	3.2733	1.09557	1.23539	3.40941	2.64961	3.02951
229258_at	113220	KIF12	3.96494	2.876	1.12651	1.13558	3.51965	2.53262	3.02613
209695_at	11156	PTP4A3	3.36211	4.42751	1.42183	1.20108	2.36463	3.68626	3.02545
209789_at	10391	CORO2B	2.20166	1.41204	0.632985	0.548875	3.47822	2.57261	3.02541
210010_s_at	6576	SLC25A1	2.58745	2.90545	0.878336	0.938249	2.94585	3.09667	3.02126
218849_s_at	10848	PPP1R13L	4.86965	1.32819	1.01899	1.05205	4.7789	1.26248	3.02069
220261_s_at	55146	ZDHHC4	3.5393	2.20473	0.958176	0.940289	3.69379	2.34474	3.01927
228460_at	57567	ZNF319	5.06596	1.34716	1.12386	0.881483	4.50765	1.52829	3.01797
231765_at	64145	ZFYVE20	2.1426	0.865634	0.46165	0.621622	4.64118	1.39254	3.01686
203655_at	7515	XRCC1	3.20557	1.88369	0.901212	0.761054	3.55695	2.47511	3.01603
222998_at	84232	MAF1	2.03521	2.1434	0.699598	0.686593	2.90911	3.12179	3.01545
203557_s_at	5092	PCBD1	2.72572	3.08894	0.934189	0.992508	2.91774	3.11226	3.015
222627_at	51542	VPS54	2.93789	2.34684	0.858033	0.900673	3.42398	2.60565	3.01482
201349_at	9368	SLC9A3R1	2.65846	2.53338	0.864831	0.859236	3.07397	2.94841	3.01119
207396_s_at	10195	ALG3	3.67208	2.445	1.02715	0.999685	3.57501	2.44577	3.01039
219680_at	79671	NLRX1	2.63145	1.47782	0.679283	0.690184	3.87386	2.1412	3.00753
240300_at	7084	TK2	3.94999	0.261138	0.683929	1.10121	5.77544	0.237139	3.00629
1554440_at	9764	KIAA0513	1.8138	3.22567	0.679081	0.965456	2.67096	3.34109	3.00603
209760_at	23240	KIAA0922	3.02036	2.35955	0.930222	0.854704	3.24692	2.76067	3.00379
203866_at	54475	NLE1	4.30682	1.43036	0.963984	0.928959	4.46773	1.53974	3.00374
203360_s_at	26292	MYCBP	3.59425	3.65663	1.1787	1.23878	3.04934	2.9518	3.00057
238087_at	8634	RTCD1	2.63186	2.40032	0.799383	0.886831	3.29236	2.70663	2.99949
218143_s_at	10066	SCAMP2	1.92666	3.64479	1.00271	0.894261	1.92145	4.07576	2.9986
207076_s_at	445	ASS1	2.59542	3.44404	1.27311	0.8711	2.03865	3.95367	2.99616
204800_s_at	79758	DHRS12	1.29429	6.3034	1.02141	1.33499	1.26716	4.72168	2.99442
219797_at	11320	MGAT4A	2.51586	3.69118	0.955792	1.10012	2.63223	3.35525	2.99374
210120_s_at	8498	RANBP3	2.4336	2.2704	0.775565	0.797758	3.13784	2.84598	2.99191
230532_at	159013	CXorf38	2.65965	6.83462	1.67835	1.55373	1.58468	4.39886	2.99177
235763_at	204962	SLC44A5	2.93506	4.102	1.08789	1.2494	2.69794	3.28318	2.99056
209393_s_at	9470	EIF4E2	2.4441	2.77141	0.866266	0.87729	2.82142	3.15905	2.99024
232513_x_at	388799	C20orf107	2.74822	1.83943	0.770911	0.761639	3.5649	2.4151	2.99
218529_at	51293	CD320	2.82056	2.21526	0.828893	0.859598	3.40281	2.57709	2.98995
201396_s_at	6449	SGTA	2.1663	2.50959	0.711759	0.855225	3.04358	2.93442	2.989
218658_s_at	93973	ACTR8	2.99875	1.7849	0.784041	0.828928	3.82473	2.15326	2.989
1559257_a_at	9223	MAGI1	1.6488	1.2824	0.666476	0.36622	2.47391	3.50172	2.98781
204757_s_at	9854	C2CD2L	2.32645	3.47122	0.995464	0.95423	2.33705	3.63771	2.98738
239792_at	440288	LOC440288	4.8934	1.30304	1.10143	0.852452	4.44277	1.52858	2.98568
221519_at	6468	FBXW4	3.0878	1.58828	0.774744	0.800875	3.98558	1.98318	2.98438
201095_at	1611	DAP	2.26405	3.35743	0.892852	0.979733	2.53575	3.42689	2.98132
221817_at	57171	DOLPP1	2.42977	1.85064	0.665505	0.800962	3.65102	2.31052	2.98077
213893_x_at	5383	PMS2L5	2.61571	3.17668	1.00227	0.948615	2.6098	3.34876	2.97928
220323_at	79935	CNTD2	1.39477	3.12578	1.00462	0.684067	1.38835	4.56941	2.97888
218249_at	64429	ZDHHC6	2.42988	2.50996	0.787636	0.873927	3.08503	2.87205	2.97854
232262_at	9487	PIGL	3.69958	2.13942	0.891211	1.18591	4.15119	1.80403	2.97761
213552_at	26035	GLCE	1.89386	2.41444	0.762806	0.695703	2.48276	3.4705	2.97663
230404_at	401207	FLJ44606	4.5018	3.39901	1.4191	1.22507	3.1723	2.77455	2.97342
209381_x_at	8175	SF3A2	3.56259	1.5939	0.823976	0.982837	4.32366	1.62174	2.9727
205198_s_at	538	ATP7A	4.41257	1.76856	1.06031	0.99182	4.1616	1.78315	2.97237
202714_s_at	9692	KIAA0391	1.3426	2.98094	0.706394	0.737956	1.90064	4.03946	2.97005
234971_x_at	113026	PLCD3	2.16487	2.63799	0.812897	0.806548	2.66315	3.27072	2.96693
229624_at	80207	OPA3	2.70773	2.05449	0.779706	0.834984	3.47276	2.46051	2.96663
201764_at	79022	TMEM106C	2.03122	2.9671	0.82689	0.853438	2.45646	3.47665	2.96655
204347_at	205	AK3L1	2.18902	1.15434	0.555121	0.58048	3.94331	1.9886	2.96596
203373_at	8835	SOCS2	2.86721	2.21496	0.840701	0.878827	3.4105	2.52036	2.96543
218548_x_at	51368	TEX264	2.87263	2.56133	0.921587	0.910392	3.11705	2.81343	2.96524
231146_at	196792	FAM24B	2.69982	2.17764	0.848941	0.792152	3.18023	2.74902	2.96462
224756_s_at	7920	BAT5	1.71463	4.34292	0.904688	1.07697	1.89528	4.03255	2.96391
208161_s_at	8714	ABCC3	3.6353	1.91281	0.981024	0.860885	3.70562	2.22191	2.96377
217782_s_at	2873	GPS1	1.83989	3.64682	1.01557	0.886129	1.81167	4.11545	2.96356
241703_at	154661	RUNDC3B	5.1144	0.129357	0.884272	0.914166	5.78374	0.141503	2.96262
203285_s_at	9653	HS2ST1	2.30063	2.60571	0.870585	0.793917	2.64263	3.28209	2.96236
203317_at	23550	PSD4	2.90425	1.64659	0.742477	0.818663	3.91157	2.01131	2.96144
218861_at	64320	RNF25	2.99543	2.57109	0.97545	0.901687	3.07082	2.85143	2.96112
241024_at	387097	C6orf147	2.34858	2.26357	0.833553	0.729383	2.81755	3.1034	2.96048
222512_at	51667	NUB1	2.573	2.59935	0.884852	0.862883	2.90783	3.0124	2.96011
1555876_at	57522	SRGAP1	4.0622	0.930867	0.853088	0.804931	4.76176	1.15645	2.95911
219758_at	79989	TTC26	5.92473	1.47078	1.23876	1.29645	4.7828	1.13447	2.95864
229925_at	388662	SLC6A17	0.0158147	2.61572	0.692169	0.443918	0.0228481	5.89236	2.9576
229730_at	342527	SMTNL2	3.53538	3.57696	1.16824	1.23835	3.02626	2.88848	2.95737
210024_s_at	10477	UBE2E3	1.91624	3.34291	0.893253	0.887524	2.14523	3.76656	2.95589
223067_at	51503	CWC15	3.2575	2.30757	0.931244	0.957709	3.49801	2.40947	2.95374
226943_at	728568	C12orf73	2.21307	1.8211	0.675125	0.692704	3.27801	2.62897	2.95349
219005_at	25789	TMEM59L	2.1178	1.395	0.515274	0.777334	4.11005	1.7946	2.95232
220364_at	54508	FLJ11235	6.3082	0.237824	1.12229	0.841988	5.62081	0.282456	2.95163
219207_at	80153	EDC3	4.84992	1.98991	1.14784	1.18941	4.22524	1.67302	2.94913
213664_at	6505	SLC1A1	3.37255	2.27135	0.94602	0.974728	3.56499	2.33024	2.94761
213028_at	4798	NFRKB	2.4711	2.34552	0.790069	0.849516	3.12771	2.761	2.94435
213557_at	51755	CDK12	2.11544	0.839143	0.465973	0.623915	4.53983	1.34496	2.94239
206868_at	9754	STARD8	0.952794	1.89373	0.651075	0.42893	1.46342	4.41502	2.93922
214033_at	368	ABCC6	4.0888	1.5456	0.915787	1.09549	4.46479	1.41087	2.93783
213725_x_at	64131	XYLT1	0.668867	1.88814	0.388927	0.454716	1.71978	4.15236	2.93607
220318_at	55040	EPN3	5.74249	0.33873	1.04752	0.871362	5.48199	0.388736	2.93536
230586_s_at	80139	ZNF703	3.11552	1.52335	0.832121	0.716497	3.74406	2.1261	2.93508
227471_at	57531	HACE1	0.911343	1.86319	0.477037	0.471017	1.91043	3.95568	2.93305
239106_at	340591	CA5BP	5.7358	0.929445	1.22036	0.800991	4.70011	1.16037	2.93024
213983_s_at	23244	PDS5A	2.66153	2.22085	0.805244	0.869383	3.30525	2.55452	2.92988
1557557_at	100129196	LOC100129196	0.502604	4.45328	0.73737	0.860051	0.681617	5.17792	2.92977
228834_at	10140	TOB1	3.66455	3.12053	1.11742	1.21064	3.27947	2.5776	2.92853
1555491_a_at	55337	C19orf66	2.01803	3.29426	1.02003	0.849605	1.97841	3.8774	2.9279
210544_s_at	224	ALDH3A2	3.57308	2.01801	1.10306	0.771443	3.23924	2.61589	2.92756
236172_at	1241	LTB4R	2.1134	0.713	0.441293	0.669461	4.78911	1.06504	2.92707
223553_s_at	79930	DOK3	4.3256	1.67825	1.05957	0.948116	4.08243	1.77009	2.92626
226871_s_at	84971	ATG4D	2.33144	2.60612	0.831416	0.855583	2.80418	3.04601	2.9251
225331_at	152137	CCDC50	2.66229	2.77392	0.8868	0.9741	3.00213	2.84767	2.9249
212529_at	124801	LSM12	3.02784	3.17217	1.1666	0.975067	2.59544	3.25328	2.92436
225434_at	162989	DEDD2	4.14782	1.38896	0.941172	0.964685	4.40708	1.4398	2.92344
205253_at	5087	PBX1	3.2294	1.75051	0.947113	0.718365	3.40973	2.4368	2.92327
226133_s_at	83874	TBC1D10A	2.95169	3.52195	1.27185	0.999138	2.32078	3.52499	2.92289
204014_at	1846	DUSP4	4.0415	1.9912	1.05966	0.981441	3.81397	2.02885	2.92141
226453_at	84153	RNASEH2C	3.02272	1.81272	0.779781	0.922744	3.87638	1.96449	2.92043
202367_at	1523	CUX1	3.09173	2.89107	1.00836	1.04216	3.06612	2.77411	2.92011
218832_x_at	408	ARRB1	2.7738	2.99713	0.969774	1.00634	2.86026	2.97825	2.91925
1561691_at	285735	LOC285735	5.46947	5.26039	1.73007	1.96684	3.16143	2.67454	2.91798
207627_s_at	7024	TFCP2	2.6096	3.02896	0.996097	0.94241	2.61982	3.21405	2.91694
204789_at	752	FMNL1	3.60959	0.573	0.66995	1.30046	5.38785	0.440612	2.91423
233651_s_at	84954	MPND	2.98062	1.62456	0.687627	1.08757	4.33465	1.49375	2.9142
220493_at	1761	DMRT1	2.83243	5.65075	1.36228	1.50719	2.07918	3.74919	2.91418
239433_at	80131	LRRC8E	4.50093	0.852331	0.918953	0.918597	4.89789	0.927862	2.91287
1553096_s_at	10018	BCL2L11	4.274	0.787547	0.913016	0.689783	4.68119	1.14173	2.91146
204949_at	3385	ICAM3	2.37319	4.01223	1.04676	1.1293	2.26718	3.55285	2.91002
203073_at	22796	COG2	2.86738	2.83992	0.97163	0.990214	2.9511	2.86799	2.90954
222657_s_at	55284	UBE2W	2.50711	3.48228	0.968057	1.07873	2.58983	3.22814	2.90898
209007_s_at	57035	C1orf63	1.96599	4.46604	1.20016	1.06853	1.6381	4.17963	2.90887
202680_at	2961	GTF2E2	2.07022	3.39647	0.905533	0.962217	2.28619	3.52983	2.90801
218272_at	55020	TTC38	2.26123	2.87954	0.850094	0.912532	2.65998	3.15555	2.90777
223694_at	81786	TRIM7	2.58747	2.22291	0.745372	0.949577	3.47138	2.34094	2.90616
222074_at	7389	UROD	5.7532	0.40252	1.07365	0.896522	5.35854	0.448979	2.90376
212703_at	83660	TLN2	3.9556	1.292	0.860215	1.0705	4.59839	1.20692	2.90265
40359_at	8045	RASSF7	2.36884	2.73032	0.87337	0.883214	2.7123	3.09135	2.90182
204765_at	7984	ARHGEF5	2.71608	1.50775	0.746908	0.696045	3.63643	2.16617	2.9013
219922_s_at	4054	LTBP3	4.26251	1.29028	0.924899	1.0824	4.60862	1.19205	2.90034
215696_s_at	9919	SEC16A	2.11486	2.89285	0.827882	0.891406	2.55455	3.24527	2.89991
218400_at	4940	OAS3	3.52918	0.97183	0.789218	0.733081	4.47175	1.32568	2.89871
226464_at	205428	C3orf58	2.73666	1.1953	0.655661	0.737758	4.1739	1.62017	2.89704
201124_at	3693	ITGB5	2.4375	1.73126	0.710721	0.733008	3.42962	2.36186	2.89574
205701_at	10526	IPO8	4.24575	2.2185	1.10573	1.13704	3.83978	1.95112	2.89545
243213_at	6774	STAT3	3.8306	0.295786	0.733925	0.519543	5.21933	0.56932	2.89433
218157_x_at	56882	CDC42SE1	2.47473	2.73043	0.932576	0.872567	2.65365	3.1292	2.89142
225576_at	116254	C6orf72	2.7349	2.20623	0.942054	0.767396	2.90312	2.87495	2.88904
221892_at	9563	H6PD	1.2883	2.01222	0.58073	0.565646	2.21842	3.55738	2.8879
214798_at	9914	ATP2C2	3.79129	1.44344	1.08119	0.636253	3.50659	2.26866	2.88762
1557283_a_at	162655	ZNF519	2.0874	0.8886	0.539498	0.466732	3.86915	1.90388	2.88651
218953_s_at	78991	PCYOX1L	2.93777	2.17678	0.894281	0.875002	3.28506	2.48775	2.8864
212153_at	23126	POGZ	2.49577	1.3996	0.724676	0.601323	3.44398	2.32753	2.88576
205449_at	29901	SAC3D1	2.40201	1.86188	0.734817	0.744153	3.26886	2.50201	2.88543
217874_at	8802	SUCLG1	2.66082	2.52751	0.90343	0.89509	2.94525	2.82375	2.8845
204027_s_at	4234	METTL1	2.66222	1.59513	0.749236	0.720515	3.55324	2.21387	2.88356
202593_s_at	51573	GDE1	2.58701	2.20922	0.815076	0.852595	3.17395	2.59117	2.88256
202525_at	5652	PRSS8	2.145	2.0973	0.693002	0.785647	3.09522	2.66952	2.88237
1554194_at	100287037	LOC100287037	2.78312	2.41651	1.08981	0.752694	2.55376	3.21048	2.88212
200948_at	8079	MLF2	2.11671	3.87168	0.958815	1.08949	2.20763	3.55366	2.88064
207351_s_at	9047	SH2D2A	13.5756	0.723184	2.56158	1.57251	5.2997	0.459893	2.87979
236507_at	51304	ZDHHC3	4.48174	0.628423	0.900299	0.805116	4.97805	0.780537	2.8793
241933_at	55278	QRSL1	4.02872	1.79854	0.976129	1.10379	4.12724	1.62943	2.87834
221095_s_at	9992	KCNE2	3.3053	2.54783	1.079	0.94633	3.06329	2.69233	2.87781
222517_at	26985	AP3M1	5.2216	0.0601716	0.92101	0.721302	5.66943	0.0834207	2.87642
219165_at	64236	PDLIM2	2.76468	3.46501	1.04554	1.115	2.64424	3.10764	2.87594
226023_at	5609	MAP2K7	1.8071	2.47509	0.891488	0.665037	2.02706	3.72174	2.8744
229133_s_at	84307	ZNF397	3.8616	1.85918	1.50273	0.584953	2.56972	3.17833	2.87403
209432_s_at	10488	CREB3	2.1355	2.92804	0.885461	0.877931	2.41173	3.33516	2.87345
210243_s_at	8703	B4GALT3	2.03967	2.07163	0.784784	0.658655	2.59902	3.14525	2.87213
239120_at	200197	C1orf126	3.86209	0.434708	0.740676	0.822349	5.21428	0.528618	2.87145
239857_at	5860	QDPR	1.38972	2.05051	0.548775	0.639872	2.5324	3.20457	2.86849
226852_at	57504	MTA3	5.02323	0.66915	1.06272	0.664084	4.72677	1.00763	2.8672
219907_at	10817	FRS3	1.75921	2.95471	1.03189	0.733265	1.70484	4.02952	2.86718
219172_at	80019	UBTD1	3.04664	2.70591	1.05826	0.9482	2.8789	2.85373	2.86632
212764_at	6935	ZEB1	3.34178	2.01666	0.96351	0.891206	3.46834	2.26284	2.86559
202501_at	10982	MAPRE2	1.93458	2.25184	0.700318	0.759231	2.76243	2.96595	2.86419
1559496_at	27068	PPA2	2.83493	4.52188	1.30501	1.27178	2.17234	3.55554	2.86394
238738_at	5713	PSMD7	1.62169	0.946689	0.413069	0.527378	3.92597	1.79509	2.86053
219475_at	29948	OSGIN1	4.59404	2.98035	1.21073	1.54895	3.79445	1.92411	2.85928
221539_at	1978	EIF4EBP1	2.17945	2.0744	0.790182	0.701324	2.75817	2.95784	2.858
214823_at	7754	ZNF204P	4.33275	1.07495	0.975796	0.845463	4.44022	1.27143	2.85583
226752_at	345757	FAM174A	3.4123	4.23025	1.23601	1.43426	2.76073	2.94943	2.85508
238594_x_at	1850	DUSP8	1.53499	2.06222	0.470002	0.843825	3.26592	2.44389	2.8549
219457_s_at	79890	RIN3	2.89574	1.32367	0.782245	0.65962	3.70183	2.00671	2.85427
218001_at	51116	MRPS2	2.64072	1.81831	0.807654	0.746381	3.26962	2.43617	2.85289
203288_at	9710	KIAA0355	2.45533	2.61139	0.949393	0.837322	2.58621	3.11874	2.85248
211432_s_at	7301	TYRO3	1.97038	2.25661	0.80919	0.691395	2.435	3.26384	2.84942
238684_at	83852	SETDB2	5.7704	1.03813	1.19564	1.19006	4.82622	0.872332	2.84927
[truncated: 419 more rows]

## Sheet: K562 fold enrichment
		GENES ENRICHED IN Bi-miR-34a Pull-downs in K562 cells
Probe	EntrezID	Symbol	Pulldown ratio_1	Pulldown ratio_2	Input ratio_1	Input ratio_2	Fold enrichment ratio_1	Fold enrichment ratio_2	Average fold enrichment ratio
205508_at	6324	SCN1B	93.9156	77.6408	0.598345	0.464585	156.959	167.119	162.039
1566303_s_at	6992	PPP1R11	200.4	15.0112	0.681581	0.633495	294.023	23.6959	158.859
201556_s_at	6844	VAMP2	140.953	8.48007	0.86763	0.613522	162.457	13.8219	88.1395
209231_s_at	84516	DCTN5	144.464	5.84827	0.859872	0.84433	168.006	6.92652	87.4664
202422_s_at	2182	ACSL4	102.596	8.54485	0.660926	0.586834	155.231	14.5609	84.8958
224929_at	340061	TMEM173	97.366	4.09756	0.609216	0.592051	159.822	6.92096	83.3714
205062_x_at	5926	ARID4A	111.605	5.79694	0.717635	0.907868	155.517	6.38522	80.9512
1553528_a_at	6877	TAF5	114.989	1.89953	0.737885	0.780914	155.836	2.43244	79.1344
212845_at	23034	SAMD4A	116.112	5.50331	0.773903	0.775357	150.034	7.09778	78.5659
213551_x_at	7703	PCGF2	143.387	4.64828	0.947766	1.005	151.29	4.62514	77.9574
206627_s_at	6756	SSX1	160.421	3.58814	1.07136	1.05566	149.735	3.39895	76.5669
225400_at	116461	TSEN15	106.509	6.65395	0.784912	0.74481	135.695	8.93376	72.3145
221586_s_at	1875	E2F5	96.4952	13.8421	0.848632	0.58173	113.707	23.7948	68.7508
1552613_s_at	56990	CDC42SE2	125.92	2.27576	0.943391	0.941064	133.476	2.41828	67.9472
230727_at	284106	CISD3	121.056	5.80772	0.933358	1.07531	129.699	5.40099	67.5502
224851_at	1021	CDK6	91.4363	2.67976	0.751719	0.786007	121.636	3.40933	62.5228
226951_at	79074	C2orf49	142.917	5.09784	1.21353	1.03163	117.769	4.94152	61.3553
203842_s_at	22924	MAPRE3	122.339	2.60188	1.02637	1.10094	119.196	2.36332	60.7795
1555792_a_at	164592	CCDC116	75.7393	8.85617	0.686256	1.06429	110.366	8.32123	59.3435
209449_at	57819	LSM2	116.385	1.95629	0.998998	1.09081	116.501	1.79343	59.1474
224059_s_at	9253	NUMBL	70.4186	14.7981	0.726878	0.799933	96.8782	18.4991	57.6887
1569723_a_at	84501	SPIRE2	86.1894	6.68749	0.812944	0.960695	106.021	6.9611	56.4912
201063_at	5954	RCN1	89.9283	3.66996	0.836352	1.03349	107.524	3.55105	55.5378
210377_at	6296	ACSM3	126.216	9.4297	1.23102	1.26241	102.53	7.4696	54.9996
201060_x_at	2040	STOM	124.904	2.17635	1.18361	0.936154	105.527	2.32477	53.9261
213494_s_at	7528	YY1	83.7352	3.53996	0.823364	0.898575	101.699	3.93952	52.8192
211670_x_at	10214	SSX3	112.873	2.30865	1.12642	0.97822	100.205	2.36005	51.2825
225793_at	128077	LIX1L	102.891	1.38409	1.03363	0.974541	99.5436	1.42025	50.4819
222485_at	2287	FKBP3	98.0099	1.14849	0.982627	1.01829	99.7427	1.12786	50.4353
232460_at	9146	HGS	79.6068	3.5601	0.828081	0.882404	96.1341	4.03454	50.0843
1554283_at	25819	CCRN4L	90.287	1.15847	0.916787	0.976254	98.482	1.18664	49.8343
1555895_at	1785	DNM2	84.4172	2.28076	0.867782	1.16913	97.2792	1.95081	49.615
227684_at	9294	S1PR2	70.951	5.85206	0.778027	0.784401	91.1935	7.46055	49.327
217891_at	64755	C16orf58	73.6998	11.8328	0.907422	0.755087	81.2189	15.6708	48.4448
223635_s_at	23648	SSBP3	85.6422	2.18928	0.908622	1.10439	94.255	1.98235	48.1187
219569_s_at	80723	TMEM22	62.8458	12.8258	0.812736	0.794922	77.3262	16.1346	46.7304
225393_at	57459	GATAD2B	93.5716	6.82861	1.07377	1.10672	87.1433	6.17012	46.6567
212321_at	8879	SGPL1	78.4938	2.79679	0.86914	1.044	90.312	2.67891	46.4955
203679_at	11018	TMED1	66.8795	3.55452	0.750207	1.00033	89.1481	3.55334	46.3507
229353_s_at	64710	NUCKS1	75.8972	0.862298	0.828893	1.07627	91.5645	0.801192	46.1829
209107_x_at	8648	NCOA1	77.8752	1.52244	0.858965	0.951694	90.6616	1.59972	46.1307
210664_s_at	7035	TFPI	87.4356	3.1891	1.00082	0.993121	87.3642	3.21119	45.2877
225643_at	93487	MAPK1IP1L	87.353	2.45038	1.01395	0.859226	86.1511	2.85184	44.5015
217738_at	10135	NAMPT	71.819	4.89715	0.862075	0.896538	83.3095	5.46228	44.3859
226088_at	84885	ZDHHC12	65.3037	5.711	0.803493	0.932049	81.2747	6.12736	43.701
226927_at	728568	C12orf73	70.7	2.31341	0.845129	0.951165	83.6558	2.43218	43.044
203091_at	8880	FUBP1	77.9364	1.15588	0.933137	1.23243	83.5209	0.937892	42.2294
226851_at	127018	LYPLAL1	75.5259	2.35106	0.927162	0.886976	81.4593	2.65065	42.055
214006_s_at	2677	GGCX	74.2914	0.828592	0.912559	1.18477	81.4099	0.699371	41.0547
207657_x_at	3842	TNPO1	75.4275	1.01148	0.942894	1.04713	79.9958	0.96595	40.4809
242554_at	219931	TPCN2	50.3652	3.00621	0.643007	1.25003	78.3277	2.4049	40.3663
208712_at	595	CCND1	63.531	9.78322	0.900535	0.975218	70.5481	10.0318	40.29
219630_at	10158	PDZK1IP1	26.5708	2.72881	0.344621	1.21833	77.1016	2.23979	39.6707
223165_s_at	51447	IP6K2	64.3872	4.70813	0.885245	0.965622	72.7338	4.87575	38.8048
217892_s_at	51474	LIMA1	52.7918	2.67805	0.710363	0.838549	74.3167	3.19367	38.7552
235472_at	84750	FUT10	50.4106	3.87598	0.707517	0.853478	71.2501	4.5414	37.8957
213349_at	23023	TMCC1	76.2494	2.15282	1.03299	1.23204	73.8146	1.74736	37.781
223305_at	51259	TMEM216	60.0608	1.47232	0.819411	1.04235	73.2976	1.4125	37.355
204573_at	54677	CROT	70.1372	13.9876	1.16705	0.999049	60.098	14.0009	37.0495
201320_at	6601	SMARCC2	70.1924	7.00376	1.04663	1.04149	67.0654	6.72474	36.8951
200649_at	4924	NUCB1	64.335	1.77323	0.894677	0.989014	71.9086	1.79293	36.8508
242323_at	81579	PLA2G12A	74.6649	1.52307	1.03673	0.905429	72.0193	1.68215	36.8507
226982_at	22936	ELL2	69.6084	8.88544	1.08019	1.07464	64.441	8.26833	36.3547
220036_s_at	55716	LMBR1L	51.8131	2.49683	0.743108	0.885561	69.7249	2.81949	36.2722
212837_at	23172	FAM175B	62.168	2.61874	0.896207	0.941951	69.3679	2.78012	36.074
213278_at	66036	MTMR9	49.6552	6.18146	0.791026	0.683849	62.7731	9.03922	35.9062
226306_at	221491	C6orf1	70.0572	5.77587	1.05028	1.16668	66.7036	4.9507	35.8272
204986_s_at	9344	TAOK2	49.6236	12.4691	0.850396	0.966448	58.3535	12.902	35.6278
228953_at	123720	WHAMM	66.79	1.87598	0.976986	0.846055	68.3633	2.21733	35.2903
227132_at	51123	ZNF706	60.401	3.87577	0.93407	0.843036	64.6643	4.59739	34.6308
243426_at	339290	LOC339290	58.7612	2.05592	0.889976	0.726251	66.0256	2.83087	34.4283
227647_at	10008	KCNE3	54.948	9.17214	0.90314	1.17961	60.841	7.77557	34.3083
227627_at	23678	SGK3	59.2448	9.61607	1.01894	0.945688	58.1435	10.1683	34.1559
226013_at	22906	TRAK1	59.703	2.93701	0.912238	1.03027	65.4468	2.85072	34.1487
215695_s_at	8908	GYG2	56.0808	1.09774	0.834443	1.15968	67.2074	0.946591	34.077
204621_s_at	4929	NR4A2	57.2282	8.02054	1.00355	0.724372	57.0257	11.0724	34.049
228765_at	84163	GTF2IRD2	51.0712	2.32608	0.794301	0.921967	64.297	2.52296	33.41
37996_s_at	1760	DMPK	57.7464	2.25999	0.896382	0.945238	64.4216	2.39092	33.4063
203888_at	7056	THBD	34.901	5.16026	0.58969	0.682295	59.1853	7.5631	33.3742
203198_at	1025	CDK9	60.7232	0.909033	0.9312	1.21153	65.2097	0.750317	32.98
229549_at	611	OPN1SW	54.7374	2.77508	0.874824	0.85451	62.5696	3.24757	32.9086
227445_at	115509	ZNF689	53.51	1.67453	0.834007	1.04135	64.1601	1.60804	32.8841
213937_s_at	24140	FTSJ1	61.2868	1.86996	0.960228	0.995122	63.8252	1.87913	32.8522
210948_s_at	51176	LEF1	40.2932	4.76935	0.666913	0.976322	60.4174	4.88502	32.6512
1560830_a_at	147646	LOC147646	47.3426	11.0992	0.853558	1.14625	55.465	9.68307	32.574
212647_at	6237	RRAS	14.2728	28.3257	0.651912	0.659702	21.8937	42.9371	32.4154
225616_at	283377	SPRYD4	46.3533	11.9701	0.882386	0.981758	52.5318	12.1925	32.3622
211749_s_at	9341	VAMP3	66.4342	2.19762	1.06326	1.0538	62.4818	2.08542	32.2836
221773_at	2004	ELK3	48.2668	5.14917	0.860171	0.641576	56.113	8.02581	32.0694
204643_s_at	10495	ENOX2	56.7722	0.829536	0.908677	1.13793	62.4779	0.728985	31.6034
224900_at	51479	ANKFY1	60.3976	1.25019	0.980224	1.08348	61.6161	1.15387	31.385
211672_s_at	10093	ARPC4	68.9066	6.28391	1.18988	1.3737	57.9107	4.57444	31.2426
222641_s_at	55731	C17orf63	52.0309	2.24275	0.864746	1.12954	60.169	1.98555	31.0773
226027_at	375757	C9orf119	51.2383	1.65834	0.845951	1.08156	60.5689	1.53328	31.0511
204571_x_at	5303	PIN4	59.7066	1.29647	0.987983	1.07259	60.4328	1.20872	30.8208
200704_at	9516	LITAF	38.3684	4.07138	0.677977	0.861575	56.5925	4.72551	30.659
222696_at	8313	AXIN2	59.3038	6.01443	1.08593	0.918978	54.611	6.54469	30.5778
212572_at	23012	STK38L	49.7273	3.4468	0.892915	0.78917	55.691	4.36762	30.0293
208811_s_at	10049	DNAJB6	60.0092	1.84671	1.03363	0.979914	58.0567	1.88457	29.9706
227096_at	126119	JOSD2	39.7646	6.06296	0.738362	1.00679	53.8551	6.02208	29.9386
205282_at	7804	LRP8	53.9104	2.89136	0.948346	1.0423	56.8467	2.77401	29.8104
226786_at	5989	RFX1	42.487	7.78842	0.85868	0.823875	49.4794	9.4534	29.4664
213552_at	26035	GLCE	58.6614	6.50574	1.1504	0.90794	50.9924	7.16539	29.0789
235430_at	91748	C14orf43	47.5438	2.13171	0.872256	1.25616	54.5067	1.697	28.1019
239237_at	442534	NA	59.1476	1.40585	1.07699	1.15906	54.9192	1.21293	28.0661
228435_at	55527	FEM1A	49.5741	1.63966	0.915525	0.859993	54.1483	1.90659	28.0274
209879_at	6404	SELPLG	41.0374	2.16629	0.753505	1.52078	54.462	1.42446	27.9432
213827_at	115703	ARHGAP33	45.3337	4.55308	0.907482	0.847869	49.9555	5.37003	27.6628
1559257_a_at	9223	MAGI1	29	14.9245	0.753067	0.899504	38.5092	16.592	27.5506
239699_s_at	5383	PMS2L5	39.1779	7.41186	0.858568	0.79141	45.6317	9.36539	27.4986
218466_at	79735	TBC1D17	34.9672	18.2148	0.939838	1.0328	37.2056	17.6363	27.4209
209877_at	6623	SNCG	43.9403	3.1291	0.844781	1.11767	52.0139	2.79967	27.4068
1569378_at	100292680	LOC100292680	54.6282	0.847432	1.01511	1.02451	53.815	0.827159	27.3211
235162_at	4194	MDM4	17.9617	13.5602	0.640952	0.510714	28.0234	26.5515	27.2875
222619_at	23528	ZNF281	43.9375	2.47336	0.847789	0.934121	51.826	2.64779	27.2369
204060_s_at	5613	PRKX	60.4682	1.86638	1.14848	1.06011	52.6507	1.76056	27.2056
232035_at	8365	HIST1H4H	49.1383	2.98098	0.9618	0.930272	51.09	3.20442	27.1472
224209_s_at	9615	GDA	45.1444	2.61102	0.879051	0.990799	51.3559	2.63527	26.9956
219273_at	8812	CCNK	41.1034	7.18784	0.843005	1.39828	48.7582	5.14049	26.9494
201790_s_at	1717	DHCR7	41.2184	1.46538	0.788938	0.944052	52.2455	1.55223	26.8988
229067_at	653464	SRGAP2P1	44.7468	6.25953	0.99314	0.716699	45.0559	8.73384	26.8949
224065_at	28996	HIPK2	39.3706	7.14586	0.847979	0.997039	46.4287	7.16708	26.7979
219520_s_at	55841	WWC3	34.36	16.916	0.936618	1.01595	36.6852	16.6505	26.6678
226338_at	55529	TMEM55A	46.6687	6.91675	1.02526	0.890871	45.5189	7.76403	26.6415
230385_at	115123	MARCH3	28.899	9.5475	0.693119	0.825456	41.6942	11.5663	26.6302
238711_s_at	7707	ZNF148	44.8976	1.64168	0.871182	1.12211	51.5364	1.46303	26.4997
230313_at	7084	TK2	40.763	1.1937	0.786356	1.06448	51.8379	1.12139	26.4796
226680_at	64376	IKZF5	58.8684	1.78913	1.15802	0.855954	50.8355	2.09021	26.4629
228604_at	199870	FAM76A	32.1206	11.3606	0.90012	0.66029	35.6848	17.2055	26.4451
202216_x_at	4802	NFYC	43.7237	3.08866	0.866823	1.27938	50.4413	2.41418	26.4278
227396_at	5795	PTPRJ	50.032	0.936362	0.963488	1.17354	51.9281	0.797892	26.363
219557_s_at	56675	NRIP3	36.005	3.40137	0.741165	0.890941	48.5789	3.81773	26.1983
208997_s_at	7351	UCP2	58.4274	2.68059	1.16418	1.23052	50.1878	2.17842	26.1831
222170_at	440334	NA	47.3469	4.00473	0.977295	1.02507	48.4469	3.90678	26.1769
214083_at	5527	PPP2R5C	35.6736	3.73735	0.742103	0.888825	48.071	4.20482	26.1379
208127_s_at	9655	SOCS5	45.1584	2.48561	0.910513	0.958362	49.5967	2.59361	26.0951
1567080_s_at	54982	CLN6	49.9354	3.53403	1.02552	1.0466	48.6929	3.37668	26.0348
224470_at	9117	SEC22C	58.6592	2.7796	1.18924	1.10608	49.3248	2.51301	25.9189
223526_at	83608	C18orf21	47.8372	1.35541	0.957825	1.08557	49.9436	1.24857	25.5961
231769_at	26270	FBXO6	48.0414	2.73873	0.995875	0.934506	48.2404	2.93067	25.5855
228193_s_at	28984	C13orf15	36.6924	10.1533	0.951861	0.814853	38.5481	12.4602	25.5041
225175_s_at	57153	SLC44A2	37.491	5.62218	0.867242	0.740418	43.2301	7.59325	25.4117
205905_s_at	4276	MICA	43.0795	1.40284	0.869621	1.25359	49.5383	1.11905	25.3287
235431_s_at	246330	PELI3	35.7644	3.53194	0.763621	1.05956	46.8353	3.33341	25.0844
228746_s_at	55573	CDV3	51.0908	1.04587	1.04729	1.01092	48.7836	1.03457	24.9091
206543_at	6595	SMARCA2	46.7242	3.59811	1.02276	0.91611	45.6843	3.92759	24.806
226762_at	5814	PURB	51.0766	2.6817	1.0997	0.862551	46.4459	3.10904	24.7775
208080_at	6790	AURKA	46.2622	1.53791	0.966361	1.00279	47.8725	1.53362	24.7031
236981_at	100141515	C17orf99	53.9832	3.20955	1.16671	1.27677	46.2695	2.51381	24.3917
212735_at	9711	KIAA0226	41.9728	1.96029	0.900386	0.982545	46.6164	1.99512	24.3058
1558111_at	4154	MBNL1	42.6432	1.61157	0.906404	1.06118	47.0466	1.51865	24.2826
235466_s_at	84976	DISP1	42.8572	2.0333	0.918763	1.08947	46.6466	1.86632	24.2565
210151_s_at	8444	DYRK3	45.6094	1.11489	0.963048	1.02169	47.3594	1.09123	24.2253
228569_at	10914	PAPOLA	44.5176	0.486366	0.9304	1.03564	47.8478	0.469626	24.1587
212748_at	57591	MKL1	36.8215	3.94852	0.830961	0.992228	44.312	3.97945	24.1457
224933_s_at	221037	JMJD1C	36.6124	2.07365	0.797073	0.91419	45.9335	2.26829	24.1009
221268_s_at	81537	SGPP1	28.915	8.44912	0.933609	0.494098	30.9712	17.1001	24.0356
208899_x_at	51382	ATP6V1D	52.341	2.9282	1.16221	1.00189	45.0357	2.92269	23.9792
1553118_at	117145	THEM4	40.3958	1.14809	0.863601	0.997423	46.776	1.15106	23.9635
219444_at	63035	BCORL1	42.5856	3.30648	0.953517	1.04455	44.6616	3.16546	23.9135
209369_at	306	ANXA3	42.259	4.03771	0.982802	0.910652	42.9985	4.43387	23.7162
230171_at	7323	UBE2D3	39.2302	1.77223	0.857305	1.09431	45.7598	1.61949	23.6897
222837_s_at	80155	NAA15	42.9772	0.955918	0.924432	1.10615	46.4904	0.864186	23.6773
222680_s_at	51514	DTL	38.186	2.32754	0.849601	1.02193	44.9459	2.27761	23.6117
207771_at	6524	SLC5A2	26.658	15.2896	0.877116	0.909417	30.3928	16.8125	23.6027
222350_at	607	BCL9	37.8466	2.51946	0.864597	0.741234	43.7737	3.399	23.5863
227362_at	56731	SLC2A4RG	40.294	3.03074	0.906315	1.19643	44.4592	2.53316	23.4962
223021_x_at	51534	VTA1	42.3028	3.09901	0.962046	1.03847	43.9717	2.98421	23.478
203365_s_at	4324	MMP15	38.5434	1.86375	0.859743	1.00212	44.8313	1.85981	23.3456
222453_at	79901	CYBRD1	41.0847	4.64329	1.00188	0.842722	41.0076	5.50987	23.2587
214592_s_at	10302	SNAPC5	32.6148	2.44799	0.752782	0.914443	43.3257	2.67703	23.0014
227022_at	132789	GNPDA2	41.6034	1.49035	0.929877	1.25115	44.7408	1.19118	22.966
1554178_a_at	285172	FAM126B	46.3044	1.8721	1.05311	1.0898	43.9693	1.71783	22.8436
224151_s_at	50808	AK3	38.8661	3.99605	0.958564	0.793452	40.5462	5.03628	22.7912
223206_s_at	57407	NMRAL1	38.9314	1.72791	0.886271	1.1391	43.9272	1.5169	22.7221
208931_s_at	3609	ILF3	46.7354	0.810209	1.04918	1.02155	44.5445	0.793119	22.6688
212119_at	23433	RHOQ	44.888	1.34811	1.01965	1.02762	44.0229	1.31187	22.6674
223961_s_at	1154	CISH	32.9524	4.62063	0.802231	1.08771	41.0759	4.24806	22.662
238542_at	80328	ULBP2	25.0136	1.46676	0.590423	0.500847	42.3655	2.92856	22.647
1555226_s_at	25912	C1orf43	43.0592	1.70868	0.988893	1.13365	43.5428	1.50724	22.525
224982_at	84335	AKT1S1	43.4749	4.48166	1.08326	0.972684	40.1334	4.60752	22.3705
230134_s_at	54542	RC3H2	38.7211	2.69422	0.91619	1.10061	42.2632	2.44793	22.3556
204807_at	10329	TMEM5	26.4784	4.7048	0.701021	0.70596	37.7712	6.66439	22.2178
230380_at	83591	THAP2	31.2262	5.82865	0.806562	1.07088	38.7152	5.44287	22.079
222938_x_at	5169	ENPP3	34.7926	2.68718	0.848123	0.860599	41.023	3.12245	22.0727
202770_s_at	901	CCNG2	34.4208	5.15075	0.948022	0.686985	36.308	7.49761	21.9028
209931_s_at	2281	FKBP1B	27.0444	11.6555	0.926262	0.802957	29.1974	14.5157	21.8565
213456_at	25928	SOSTDC1	44.416	2.06785	1.06717	1.04381	41.6204	1.98105	21.8007
212990_at	8867	SYNJ1	40.7682	1.4059	0.964402	1.0714	42.273	1.31221	21.7926
226963_at	91408	BTF3L4	43.397	1.00472	1.02083	1.02653	42.5115	0.978756	21.7451
222437_s_at	51652	VPS24	34.5056	1.54684	0.827576	0.903222	41.6948	1.71258	21.7037
218657_at	51195	RAPGEFL1	29.2414	4.62801	0.747681	1.08287	39.1095	4.27385	21.6917
204028_s_at	23637	RABGAP1	37.9172	1.75419	0.913236	0.981304	41.5196	1.78761	21.6536
228861_at	8760	CDS2	24.861	5.10154	0.695162	0.677039	35.7628	7.53508	21.649
227962_at	51	ACOX1	46.372	2.21348	1.13817	1.09379	40.7424	2.02367	21.383
225579_at	130814	PQLC3	38.6806	3.49852	1.0046	0.865822	38.5034	4.0407	21.272
209724_s_at	7541	ZFP161	34.3678	1.18459	0.827183	1.21691	41.548	0.973438	21.2607
221843_s_at	57707	KIAA1609	31.2786	3.85662	0.789737	1.33457	39.6063	2.88977	21.248
1557141_at	84182	FAM188B	41.831	4.16462	1.05774	1.41361	39.5476	2.94608	21.2468
235443_at	100131067	LOC100131067	36.98	1.54228	0.919648	0.842895	40.2111	1.82974	21.0204
242590_at	158234	RG9MTD3	31.7984	8.94253	0.94293	1.08116	33.7229	8.27124	20.9971
228073_at	140838	NANP	42.2546	1.63512	1.04798	1.01648	40.32	1.60861	20.9643
32811_at	4641	MYO1C	23.9294	4.54667	0.653638	0.864576	36.6096	5.25884	20.9342
210187_at	2280	FKBP1A	29.5556	1.32935	0.734505	0.880543	40.2388	1.50969	20.8742
207493_x_at	6757	SSX2	36.4995	1.81123	0.916439	1.10834	39.8276	1.63418	20.7309
221056_x_at	58513	EPS15L1	32.3204	8.43779	1.03053	0.849251	31.3628	9.93557	20.6492
218240_at	28511	NKIRAS2	32.9882	2.29989	0.843969	1.0495	39.087	2.19141	20.6392
217624_at	11333	PDAP1	36.4128	2.78512	0.930219	1.30702	39.1443	2.1309	20.6376
227028_s_at	9993	DGCR2	34.1784	0.918245	0.843724	1.23708	40.509	0.742266	20.6256
226907_at	81706	PPP1R14C	58.5614	1.8959	1.47588	1.25335	39.679	1.51267	20.5958
208216_at	1748	DLX4	27.9518	1.065	0.699603	0.901447	39.9538	1.18143	20.5676
212090_at	2907	GRINA	37.3692	2.11152	0.963383	0.936694	38.7895	2.25423	20.5219
228913_at	100190939	LOC100190939	33.477	7.83267	1.20699	0.589263	27.7358	13.2923	20.5141
229074_at	30844	EHD4	35.0716	0.56552	0.867647	1.01888	40.4215	0.555038	20.4883
201451_x_at	6009	RHEB	36.6694	1.47165	0.936168	1.07142	39.1697	1.37355	20.2716
206096_at	7584	ZNF35	38.933	0.979606	0.983691	1.06692	39.5785	0.918163	20.2483
219480_at	6615	SNAI1	27.3213	4.5336	0.797379	0.735723	34.2639	6.16209	20.213
1559530_at	388552	BLOC1S3	51.6574	1.60499	1.32767	1.12795	38.9082	1.42293	20.1656
209807_s_at	4784	NFIX	28.6366	2.4491	0.749229	1.18896	38.2214	2.05986	20.1406
223186_at	387521	TMEM189	36.8857	1.48238	0.955672	1.03939	38.5966	1.42621	20.0114
226648_at	55662	HIF1AN	40.8792	2.07986	1.07644	1.02614	37.9762	2.02688	20.0016
1556309_s_at	199990	C1orf86	24.3949	1.35514	0.634057	0.985631	38.4744	1.37489	19.9246
213274_s_at	1508	CTSB	24.6696	3.64512	0.698246	0.80937	35.3308	4.50365	19.9172
202470_s_at	11052	CPSF6	28.1506	2.44596	0.769164	0.762384	36.599	3.20831	19.9036
209774_x_at	2920	CXCL2	39.8398	1.73305	1.04642	1.04848	38.0727	1.65292	19.8628
121_at	7849	PAX8	29.1236	3.61675	0.802687	1.05081	36.2826	3.44188	19.8622
212002_at	26099	C1orf144	30.35	2.07762	0.801745	1.17779	37.855	1.76399	19.8095
209893_s_at	2526	FUT4	34.7881	1.03095	0.899514	1.17873	38.6743	0.874631	19.7745
205007_s_at	10518	CIB2	26.1814	7.79706	0.896888	0.75463	29.1914	10.3323	19.7618
216162_at	55206	SBNO1	8.7442	0.609261	0.225125	1.11538	38.8416	0.546234	19.6939
226479_at	89890	KBTBD6	42.6992	1.76167	1.1327	1.1776	37.6968	1.49598	19.5964
210826_x_at	5884	RAD17	38.1968	2.35438	1.04138	0.98076	36.679	2.40056	19.5398
208938_at	5546	PRCC	35.758	0.985472	0.935778	1.1647	38.2121	0.846119	19.5291
213013_at	9479	MAPK8IP1	24.2446	4.10642	0.695789	0.977627	34.8447	4.20039	19.5225
217383_at	5230	PGK1	37.9162	0.996491	0.998419	0.970073	37.9762	1.02723	19.5017
225810_at	54893	MTMR10	31.2269	5.6987	0.961993	0.879321	32.4606	6.4808	19.4707
231779_at	3656	IRAK2	35.111	2.85785	0.99057	0.820122	35.4452	3.48467	19.465
230154_at	51322	WAC	31.6192	5.12797	0.954852	0.884511	33.1142	5.79752	19.4559
235576_at	253769	WDR27	21.4032	2.6074	0.596674	0.945734	35.8708	2.75701	19.3139
205181_at	7746	ZNF193	32.9171	2.89433	0.923911	0.972731	35.628	2.97547	19.3017
220807_at	3049	HBQ1	31.4702	1.4691	0.84178	1.27935	37.3853	1.14832	19.2668
219235_s_at	65979	PHACTR4	32.7164	1.78629	0.890514	1.01105	36.7388	1.76677	19.2528
202638_s_at	3383	ICAM1	29.9313	2.39334	0.848848	0.796085	35.2611	3.00639	19.1337
210075_at	51257	MARCH2	39.9408	4.01769	1.13139	1.37358	35.3024	2.92497	19.1137
223387_at	53349	ZFYVE1	26.527	0.981433	0.714392	0.966331	37.1323	1.01563	19.074
218435_at	29103	DNAJC15	31.5774	4.114	0.918358	1.09609	34.3846	3.75335	19.069
238946_at	28970	C11orf54	23.105	22.8578	1.27715	1.14347	18.0911	19.9899	19.0405
226761_at	64375	IKZF4	33.1842	1.65373	0.911402	1.01319	36.4101	1.63221	19.0211
222201_s_at	9994	CASP8AP2	30.9412	1.35224	0.854322	0.771096	36.2172	1.75365	18.9855
226276_at	153339	TMEM167A	36.6722	0.831567	0.992335	0.946391	36.9554	0.878671	18.9171
227244_s_at	29101	SSU72	37.1486	1.04063	1.01703	0.912435	36.5266	1.1405	18.8336
223796_at	79937	CNTNAP3	23.2642	3.9526	0.7412	0.637144	31.3872	6.20362	18.7954
226126_at	93627	TBCK	28.6962	3.62326	0.851206	0.963302	33.7124	3.76129	18.7369
212943_at	9847	KIAA0528	27.6597	3.57046	0.835705	0.864523	33.0975	4.12998	18.6137
203311_s_at	382	ARF6	35.5076	1.25079	0.988399	1.03081	35.9243	1.21341	18.5689
202568_s_at	4140	MARK3	32.9176	1.98776	0.937407	1.02187	35.1156	1.94523	18.5304
202378_s_at	54741	LEPROT	44.8898	1.6296	1.25785	1.21102	35.6876	1.34565	18.5166
204662_at	9738	CP110	34.406	0.666505	0.951116	0.82761	36.1743	0.805337	18.4898
220938_s_at	10691	GMEB1	34.8814	2.73975	1.022	0.98766	34.1305	2.77398	18.4522
201708_s_at	8508	NIPSNAP1	30.9232	4.69299	0.98353	0.879067	31.441	5.3386	18.3898
1557055_s_at	643837	LOC643837	34.5141	0.900337	0.961224	1.03464	35.9064	0.870195	18.3883
236935_at	5775	PTPN4	24.5318	11.1991	1.08672	0.79156	22.5742	14.1482	18.3612
1568781_at	7390	UROS	38.1834	2.13363	1.10913	0.949706	34.4264	2.24662	18.3365
202686_s_at	558	AXL	13.9778	2.83423	0.511033	0.304929	27.3521	9.29474	18.3234
214949_at	441347	hCG_1795560	42.8496	1.71049	1.22396	1.07648	35.009	1.58898	18.299
1555793_a_at	284406	ZFP82	32.7078	1.30479	0.922773	1.19168	35.4451	1.09491	18.27
204592_at	1742	DLG4	19.9292	4.38193	0.659341	0.695094	30.226	6.30408	18.265
222632_s_at	54585	LZTFL1	27.6294	8.88838	0.962737	1.13513	28.6988	7.8303	18.2646
213220_at	92482	NCRNA00081	28.7964	2.06868	0.83794	0.992436	34.3657	2.08444	18.2251
222807_at	56946	C11orf30	28.0596	2.5833	0.849849	0.833859	33.0172	3.098	18.0576
214151_s_at	9488	PIGB	31.2588	3.33958	0.95975	0.946044	32.5697	3.53004	18.0499
204313_s_at	1385	CREB1	26.2734	2.91793	0.794407	0.968651	33.0729	3.01237	18.0427
205550_s_at	9577	BRE	31.6368	2.27135	0.932279	1.05802	33.9349	2.14679	18.0409
210830_s_at	5445	PON2	35.1734	3.39603	1.06169	1.17228	33.1297	2.89694	18.0133
226217_at	148867	SLC30A7	39.65	1.69863	1.13963	1.44624	34.7921	1.17451	17.9833
225768_at	9975	NR1D2	28.8984	1.06732	0.828175	1.00362	34.8941	1.06346	17.9788
218344_s_at	55758	RCOR3	37.0156	1.5827	1.07552	1.08513	34.4165	1.45853	17.9375
201361_at	79073	TMEM109	25.6368	3.46933	0.805738	0.868369	31.8177	3.99522	17.9065
218028_at	64834	ELOVL1	34.0996	1.70995	0.994479	1.16065	34.2889	1.47328	17.8811
211433_x_at	80256	KIAA1539	24.8492	14.3908	1.23884	0.91977	20.0584	15.6461	17.8522
231035_s_at	220213	OTUD1	36.0208	0.813802	1.02982	1.38161	34.9778	0.589023	17.7834
241754_at	286205	SCAI	28.8792	1.05073	0.839281	1.0962	34.4094	0.958521	17.684
218360_at	57403	RAB22A	25.5319	6.89974	0.888996	1.03841	28.7199	6.64454	17.6822
227304_at	140775	SMCR8	27.4842	0.909795	0.79979	1.11439	34.3643	0.816409	17.5903
201310_s_at	9315	C5orf13	16.3882	3.31918	0.511894	1.08409	32.0148	3.06173	17.5383
223174_at	84280	BTBD10	39.0406	0.695743	1.13361	1.14537	34.4393	0.607439	17.5233
225351_at	404636	FAM45A	28.0324	3.10442	0.891193	0.894676	31.4549	3.46988	17.4624
237210_at	4798	NFRKB	22.3388	1.42769	0.660525	1.3188	33.8197	1.08257	17.4512
1557165_s_at	23276	KLHL18	30.5368	2.21339	0.931499	1.20891	32.7824	1.83091	17.3067
218013_x_at	51164	DCTN4	35.3084	1.06088	1.05058	1.06958	33.6086	0.991865	17.3002
231869_at	57691	KIAA1586	33.192	0.801789	0.984967	1.04858	33.6986	0.764641	17.2316
223208_at	83892	KCTD10	28.3364	1.10591	0.846324	1.12675	33.4817	0.9815	17.2316
228769_at	342945	ZSCAN22	27.441	1.44515	0.83107	1.00653	33.0189	1.43578	17.2273
218685_s_at	23583	SMUG1	29.6408	1.03994	0.885132	1.09759	33.4874	0.94748	17.2175
202024_at	439	ASNA1	26.343	3.61597	0.872946	0.861028	30.1771	4.1996	17.1884
1554447_at	554203	NCRNA00183	32.2436	1.68082	0.977838	1.23935	32.9744	1.35621	17.1653
231816_s_at	55585	UBE2Q1	30.3006	2.35564	0.939346	1.17697	32.2571	2.00144	17.1293
204549_at	9641	IKBKE	8.27086	19.8238	0.911231	0.788322	9.07658	25.1468	17.1117
208927_at	8405	SPOP	30.3555	0.919859	0.908751	1.1444	33.4036	0.80379	17.1037
228857_at	2794	GNL1	25.2898	0.637601	0.755362	0.986716	33.4804	0.646185	17.0633
236487_at	132320	SCLT1	31.7638	2.61029	1.03799	0.800829	30.6013	3.25948	16.9304
1554429_a_at	1762	DMWD	25.8385	3.48564	0.884515	0.751337	29.212	4.63925	16.9256
203669_s_at	8694	DGAT1	12.2071	9.10056	0.691607	0.563232	17.6504	16.1578	16.9041
204467_s_at	6622	SNCA	19.1052	6.8194	0.783221	0.727827	24.3931	9.36954	16.8813
201289_at	3491	CYR61	25.923	4.73566	0.919576	0.868696	28.1902	5.45146	16.8208
210603_at	84779	NAA11	27.5262	1.5948	0.875621	0.7246	31.4362	2.20094	16.8186
224663_s_at	1073	CFL2	38.0832	2.32802	1.18779	1.4909	32.0623	1.56149	16.8119
203507_at	968	CD68	17.5802	8.18138	0.741106	0.843027	23.7215	9.70476	16.7132
226844_at	79817	MOBKL2B	31.8534	1.91041	1.01522	0.981514	31.3758	1.94639	16.6611
229856_s_at	57095	C1orf128	35.8968	1.57335	1.13159	1.01286	31.7225	1.55337	16.6379
208903_at	6234	RPS28	24.4248	2.7906	0.805178	0.981343	30.3346	2.84365	16.5891
202593_s_at	51573	GDE1	26.6438	2.06736	0.85506	1.03298	31.1602	2.00136	16.5808
242617_at	283578	TMED8	17.1675	4.91574	0.612137	0.965974	28.0452	5.08889	16.5671
236259_at	6789	STK4	25.7006	2.75486	0.838579	1.13954	30.6478	2.41751	16.5326
225905_s_at	6487	ST3GAL3	25.1884	1.98131	0.816819	0.892312	30.8372	2.22042	16.5288
220387_s_at	11147	HHLA3	26.803	4.19721	0.934614	0.959172	28.6782	4.37587	16.527
204507_s_at	5534	PPP3R1	37.009	5.65315	1.32673	1.10671	27.895	5.10807	16.5015
206044_s_at	673	BRAF	29.1406	1.18017	0.915067	1.2156	31.8453	0.970859	16.4081
223974_at	84777	MGC11082	21.2452	0.56545	0.665943	0.785633	31.9024	0.719739	16.3111
205973_at	9638	FEZ1	30.015	2.64679	0.978854	1.41016	30.6634	1.87694	16.2702
216037_x_at	6934	TCF7L2	25.8666	1.2659	0.82744	1.06787	31.261	1.18545	16.2232
203747_at	360	AQP3	31.6138	1.05403	1.00598	1.06009	31.426	0.994282	16.2102
227066_at	148932	MOBKL2C	28.54	3.42298	0.985201	0.993042	28.9687	3.44696	16.2078
218045_x_at	5763	PTMS	27.9457	2.35309	0.910698	1.38582	30.686	1.69797	16.192
228627_at	11011	TLK2	28.762	1.20451	0.918718	1.12593	31.3067	1.0698	16.1882
204513_s_at	9844	ELMO1	31.735	1.44623	1.02122	1.11252	31.0757	1.29996	16.1878
227415_at	283508	LOC283508	30.799	2.06995	1.02869	0.856405	29.9401	2.41703	16.1786
243465_at	55281	TMEM140	26.6609	1.7416	0.883394	0.828826	30.1801	2.10129	16.1407
214121_x_at	9260	PDLIM7	20.6444	9.95964	0.895241	1.08198	23.0602	9.20501	16.1326
204630_s_at	9527	GOSR1	33.2768	1.33818	1.07215	1.16212	31.0375	1.15149	16.0945
209463_s_at	6883	TAF12	31.0024	1.48233	1.0031	1.16366	30.9065	1.27385	16.0902
242123_at	164091	PAQR7	25.2495	2.25462	0.85101	0.900155	29.67	2.5047	16.0874
201775_s_at	9813	KIAA0494	25.7681	3.04445	0.889707	0.960357	28.9624	3.17012	16.0663
209717_at	7813	EVI5	31.7708	1.63001	1.04006	1.07846	30.5469	1.51143	16.0292
230738_at	730631	LOC730631	35.4858	0.59832	1.12684	1.09305	31.4915	0.547388	16.0195
1568853_at	440691	NA	31.0206	0.950626	0.995129	1.14342	31.1724	0.831391	16.0019
225014_at	389203	C4orf52	22.9038	2.13154	0.77837	0.853929	29.4253	2.49616	15.9607
204436_at	80301	PLEKHO2	32.6674	2.6826	1.101	1.19401	29.6707	2.24671	15.9587
222768_s_at	51605	TRMT6	26.379	1.35838	0.850168	1.56928	31.028	0.865606	15.9468
1554089_s_at	155370	SBDSP	28.8038	1.67976	0.956091	0.973164	30.1267	1.72608	15.9264
222640_at	1788	DNMT3A	26.9724	1.6599	0.89056	1.10095	30.287	1.5077	15.8974
210765_at	1434	CSE1L	20.1454	1.64799	0.701324	0.559158	28.7248	2.94727	15.836
231863_at	54556	ING3	31.0468	1.71706	1.04732	0.890835	29.6441	1.92747	15.7858
227814_at	348793	WDR53	27.1302	0.718703	0.881247	0.974478	30.7862	0.737526	15.7618
226666_at	23002	DAAM1	28.2918	1.83408	0.946023	1.18784	29.906	1.54405	15.725
200707_at	5589	PRKCSH	26.3548	0.870236	0.859392	1.11507	30.6668	0.78043	15.7236
229285_at	6041	RNASEL	30.3164	2.35142	1.0357	1.10214	29.2715	2.13349	15.7025
207667_s_at	5606	MAP2K3	24.5667	4.5785	0.887254	1.26332	27.6885	3.62417	15.6563
204229_at	57030	SLC17A7	29.5406	1.35131	0.983102	1.08121	30.0483	1.24982	15.6491
218394_at	79641	ROGDI	22.8684	3.42042	0.810016	1.12582	28.232	3.03815	15.6351
218195_at	79624	C6orf211	34.414	0.779447	1.13428	0.912868	30.3399	0.853844	15.5969
222839_s_at	64895	PAPOLG	31.6328	2.13955	1.08767	1.04907	29.083	2.03947	15.5613
222477_s_at	51768	TM7SF3	29.809	0.976381	0.987697	1.12171	30.1803	0.870443	15.5254
200791_s_at	8826	IQGAP1	26.7352	1.51192	0.905197	1.02115	29.5352	1.48061	15.5079
203883_s_at	22841	RAB11FIP2	27.286	3.37464	0.989119	0.985588	27.5862	3.42398	15.5051
235762_at	50840	TAS2R14	26.546	0.815149	0.882214	0.890224	30.0902	0.915667	15.5029
209625_at	5283	PIGH	27.2272	1.10237	0.910792	1.01927	29.894	1.08152	15.4878
204991_s_at	4771	NF2	29.2034	3.10754	1.04077	1.10279	28.0594	2.81789	15.4386
200665_s_at	6678	SPARC	21.1509	2.81436	0.751369	1.04977	28.1498	2.68093	15.4154
240172_at	51290	ERGIC2	24.6562	3.04786	0.885731	1.01944	27.8371	2.98975	15.4134
221617_at	51616	TAF9B	33.6544	1.88728	1.18224	0.802406	28.4665	2.35203	15.4093
208725_at	8894	EIF2S2	23.4214	2.12094	0.82121	0.956731	28.5206	2.21686	15.3688
229690_at	144717	FAM109A	24.079	1.35614	0.819746	1.0417	29.3737	1.30185	15.3378
221735_at	57599	WDR48	31.1822	0.800851	1.04255	1.08202	29.9097	0.740148	15.3249
204032_at	8412	BCAR3	31.2242	2.35622	1.10104	1.02859	28.3589	2.29074	15.3248
206273_at	10650	SLMO1	2.33475	22.2208	0.828425	0.799358	2.8183	27.7984	15.3083
212487_at	23131	GPATCH8	24.05	1.33144	0.819222	1.0775	29.3571	1.23568	15.2964
221611_s_at	51533	PHF7	21.6676	3.78125	0.799099	1.1109	27.115	3.40379	15.2594
225957_at	153222	C5orf41	12.838	6.01284	0.607752	0.64403	21.1237	9.33627	15.23
214663_at	25778	DSTYK	32.6116	1.53769	1.12387	1.07394	29.0173	1.43182	15.2246
242546_at	642477	FLJ39632	24.4332	1.74329	0.856287	0.916841	28.5339	1.90141	15.2176
219512_at	79980	DSN1	27.634	0.977488	0.936595	1.08115	29.5048	0.904119	15.2044
228181_at	7779	SLC30A1	27.471	0.813486	0.927793	1.04792	29.609	0.776289	15.1926
222633_at	79718	TBL1XR1	27.3792	1.53936	0.961787	0.83908	28.467	1.83458	15.1508
203845_at	8850	KAT2B	24.6816	4.0206	0.951274	0.942392	25.9458	4.26638	15.1061
230281_at	123775	C16orf46	29.4652	1.4767	1.03764	0.848018	28.3963	1.74135	15.0688
218004_at	55108	BSDC1	31.236	1.28515	1.07576	1.1735	29.0362	1.09514	15.0657
219402_s_at	79139	DERL1	30.6455	1.36002	1.06161	1.08287	28.867	1.25594	15.0615
226652_at	9960	USP3	24.5432	1.74503	0.869859	0.948005	28.2152	1.84074	15.0279
211899_s_at	9618	TRAF4	23.7995	1.22516	0.81838	1.26314	29.0813	0.969931	15.0256
228726_at	1992	SERPINB1	31.1836	1.14565	1.08674	0.869131	28.6947	1.31816	15.0064
203360_s_at	26292	MYCBP	27.3506	2.53262	0.991487	1.06098	27.5854	2.38705	14.9862
211965_at	677	ZFP36L1	27.5064	5.50582	1.10439	1.09878	24.9064	5.01086	14.9586
203713_s_at	3993	LLGL2	23.04	5.85386	0.934177	1.11654	24.6634	5.24284	14.9531
210675_s_at	5801	PTPRR	23.8358	1.88359	0.874383	0.715473	27.2601	2.63265	14.9464
229829_at	147525	C18orf18	25.103	1.451	0.884807	0.958667	28.3712	1.51356	14.9424
213244_at	113178	SCAMP4	28.1311	1.48684	0.978827	1.3213	28.7396	1.12529	14.9324
1552980_at	3038	HAS3	25.2439	1.45052	0.885324	1.1058	28.5137	1.31174	14.9127
227556_at	29922	NME7	26.5446	0.615011	0.905634	1.22276	29.3105	0.502968	14.9067
208284_x_at	2678	GGT1	22.7488	2.15485	0.82308	1.01329	27.6386	2.12658	14.8826
205068_s_at	23092	ARHGAP26	18.9414	5.65488	0.823145	0.843962	23.011	6.7004	14.8557
227898_s_at	286128	ZFP41	24.551	1.16089	0.856576	1.11554	28.6618	1.04065	14.8512
212684_at	7551	ZNF3	27.0972	0.90064	0.939611	1.06342	28.8388	0.846928	14.8428
235520_at	55609	ZNF280C	26.8862	1.65205	0.96285	0.962451	27.9235	1.7165	14.82
204017_at	11015	KDELR3	23.4291	2.29668	0.862089	0.940725	27.1772	2.44139	14.8093
205669_at	4685	NCAM2	29.8086	1.95109	1.08134	0.958906	27.5663	2.03471	14.8005
231319_x_at	64147	KIF9	30.8174	0.945118	1.0698	1.28701	28.8067	0.734354	14.7705
1555812_a_at	397	ARHGDIB	20.8429	4.6123	0.83561	1.00543	24.9433	4.58739	14.7654
218480_at	60509	AGBL5	23.786	2.14861	0.87113	0.999299	27.3048	2.15012	14.7274
214625_s_at	50488	MINK1	23.336	4.46011	0.91856	1.10199	25.405	4.04734	14.7262
226119_at	115294	PCMTD1	26.113	1.25592	0.921189	1.15939	28.3471	1.08326	14.7152
210284_s_at	23118	TAB2	28.361	3.34743	1.14374	0.726836	24.7968	4.60549	14.7011
228091_at	55014	STX17	19.8536	4.03199	0.803628	0.858701	24.7049	4.69545	14.7002
223803_s_at	54819	ZCCHC10	26.8149	0.733588	0.936154	1.0323	28.6437	0.710634	14.6772
230652_at	369	ARAF	22.2882	4.03452	0.907094	0.85615	24.571	4.7124	14.6417
209643_s_at	5338	PLD2	22.375	4.99448	0.863522	1.51311	25.9113	3.3008	14.6061
230437_s_at	5579	PRKCB	24.2696	7.68312	1.10493	1.06094	21.9648	7.2418	14.6033
222234_s_at	79007	DBNDD1	27.4724	2.56806	1.05283	0.842669	26.0938	3.04753	14.5707
210988_s_at	58497	PRUNE	28.533	1.54675	1.03318	1.14425	27.6166	1.35175	14.4842
232293_at	254251	LCORL	19.155	4.96147	0.832461	0.836653	23.0101	5.93014	14.4701
203189_s_at	4728	NDUFS8	27.1382	0.986132	0.966876	1.16695	28.0679	0.845054	14.4565
212413_at	23157	SEPT6	27.6292	1.20241	1.00344	0.893404	27.5344	1.34587	14.4401
220973_s_at	81858	SHARPIN	23.5341	2.8835	0.910295	0.986875	25.8533	2.92185	14.3876
206075_s_at	1457	CSNK2A1	30.3	0.896578	1.0855	1.10351	27.9134	0.812474	14.3629
223108_s_at	51538	ZCCHC17	22.7481	2.60895	0.882139	0.895857	25.7875	2.91224	14.3498
231274_s_at	51312	SLC25A37	30.1244	1.38672	1.08998	1.33284	27.6376	1.04042	14.339
209019_s_at	65018	PINK1	22.8814	0.617556	0.817971	0.890633	27.9734	0.693391	14.3334
1559510_at	80823	BHLHB9	26.3334	3.48131	1.04055	1.04593	25.3073	3.32845	14.3179
226872_at	5990	RFX2	18.9017	0.921755	0.682917	0.99616	27.6779	0.925309	14.3016
223010_s_at	54940	OCIAD1	30.0812	1.16463	1.09942	1.03615	27.3609	1.124	14.2424
1316_at	7067	THRA	24.8796	1.47089	0.931623	0.880945	26.7056	1.66967	14.1877
218764_at	5583	PRKCH	16.9996	5.65144	0.77134	0.9004	22.039	6.27659	14.1578
204131_s_at	2309	FOXO3	23.414	1.06701	0.854994	1.14957	27.385	0.92818	14.1566
227299_at	10983	CCNI	30.1792	2.14508	1.13904	1.18789	26.4952	1.80578	14.1505
225745_at	4040	LRP6	25.2379	0.616265	0.914736	0.876533	27.5904	0.703071	14.1467
219717_at	54876	DCAF16	27.5186	1.43086	1.02128	1.11135	26.9453	1.28749	14.1164
226986_at	26100	WIPI2	19.071	2.09709	0.727869	1.03263	26.2011	2.03082	14.116
209790_s_at	839	CASP6	23.2778	2.20775	0.897309	0.981734	25.9418	2.24883	14.0953
1553858_at	79842	ZBTB3	31.1559	1.9729	1.20218	0.86894	25.9162	2.27047	14.0934
200695_at	5518	PPP2R1A	28.0272	0.855221	1.02399	1.18645	27.3705	0.720821	14.0456
220682_s_at	51088	KLHL5	25.6651	1.3206	0.957277	1.05413	26.8105	1.25278	14.0316
209100_at	7866	IFRD2	25.18	2.57841	0.993878	0.957945	25.3351	2.6916	14.0134
1560527_at	58160	NF-E4	25.5002	1.01395	0.953341	0.863953	26.7483	1.17361	13.9609
224005_at	100289550	LOC100289550	22.4579	3.54925	0.912633	1.08083	24.6078	3.28383	13.9458
225931_s_at	57674	RNF213	21.5602	1.24869	0.805565	1.19097	26.7641	1.04846	13.9063
224572_s_at	359948	IRF2BP2	29.0928	0.840665	1.08813	0.890198	26.7364	0.944357	13.8404
222126_at	3268	AGFG2	23.8966	2.22081	0.936441	1.02899	25.5185	2.15824	13.8384
203579_s_at	9057	SLC7A6	24.8349	1.2697	0.942316	1.06216	26.3551	1.19539	13.7753
203261_at	10671	DCTN6	28.4028	1.17886	1.07753	0.993026	26.3591	1.18714	13.7731
1554417_s_at	51107	APH1A	26.4908	2.18203	1.03491	1.17382	25.5973	1.85891	13.7281
239857_at	5860	QDPR	19.9768	3.52625	0.845079	0.932411	23.639	3.78187	13.7104
204347_at	205	AK3L1	20.6794	1.20594	0.795433	0.866131	25.9977	1.39233	13.695
227467_at	157506	RDH10	25.2548	0.856685	0.954628	0.983481	26.4551	0.871075	13.6631
228490_at	11057	ABHD2	30.1414	2.09038	1.1702	1.33845	25.7576	1.56179	13.6597
213053_at	23354	HAUS5	24.2482	0.93192	0.916051	1.13406	26.4704	0.821753	13.6461
230083_at	54532	USP53	25.5046	0.790005	0.962474	0.998664	26.499	0.791062	13.645
207419_s_at	5880	RAC2	23.3522	2.79997	0.946449	1.08926	24.6735	2.57053	13.622
203846_at	22954	TRIM32	22.0862	1.23513	0.857833	0.888552	25.7465	1.39004	13.5683
202071_at	6385	SDC4	20.6338	0.808199	0.787514	0.895445	26.2012	0.902567	13.5519
212529_at	124801	LSM12	25.5052	1.82827	1.00765	1.04575	25.3115	1.74828	13.5299
219079_at	51167	CYB5R4	29.0786	1.29041	1.13518	1.00248	25.6159	1.28722	13.4516
226184_at	114793	FMNL2	10.9862	0.841	0.428685	0.685745	25.6277	1.2264	13.427
224812_at	11112	HIBADH	27.2577	1.06183	1.06167	0.956715	25.6744	1.10987	13.3921
219303_at	79596	RNF219	32.5572	0.908146	1.26013	0.986671	25.8364	0.920414	13.3784
1565823_at	989	SEPT7	26.4252	1.40646	1.03839	1.09684	25.4483	1.28228	13.3653
220121_at	55180	LINS1	23.6994	2.26922	0.95669	1.17518	24.7723	1.93096	13.3516
227672_at	642475	C8orf73	14.8916	1.03965	0.590317	0.721464	25.2264	1.44102	13.3337
203946_s_at	384	ARG2	20.8096	1.06494	0.814309	0.971455	25.5549	1.09623	13.3256
219901_at	55785	FGD6	19.8422	2.30111	0.830209	0.842024	23.9003	2.73283	13.3165
202345_s_at	2171	FABP5	23.635	2.39244	0.977662	0.978029	24.175	2.44618	13.3106
204574_s_at	4327	MMP19	27.9492	1.02639	1.08685	1.24249	25.7158	0.826079	13.2709
220615_s_at	55711	FAR2	11.6656	9.1276	0.802462	0.760569	14.5373	12.001	13.2691
204857_at	8379	MAD1L1	21.546	1.31672	0.851894	1.07658	25.2919	1.22306	13.2575
213528_at	92342	C1orf156	25.3877	1.52189	1.00894	1.13623	25.1628	1.33942	13.2511
223304_at	84255	SLC37A3	17.3081	4.04618	0.827738	0.723724	20.9101	5.59079	13.2504
211603_s_at	2118	ETV4	24.9396	0.79387	0.964723	1.25048	25.8516	0.634854	13.2432
225146_at	203259	C9orf25	17.3864	3.35315	0.751318	1.00662	23.1412	3.33108	13.2361
222868_s_at	10068	IL18BP	20.0406	3.2654	0.885782	0.857416	22.6248	3.80842	13.2166
219653_at	149986	LSM14B	26.2108	1.14907	1.03821	0.972981	25.2462	1.18098	13.2136
1558487_a_at	222068	TMED4	20.1077	2.95933	0.860622	0.966195	23.3642	3.06287	13.2135
229809_at	5463	POU6F1	18.5076	1.13311	0.734155	0.947663	25.2094	1.19569	13.2025
232487_at	113402	SFT2D1	25.5702	3.6216	1.13831	0.925271	22.4633	3.9141	13.1887
201904_s_at	10217	CTDSPL	21.072	1.58722	0.857433	0.892125	24.5757	1.77915	13.1774
227148_at	130271	PLEKHH2	20.7548	4.96827	1.05477	0.745023	19.6772	6.66861	13.1729
231086_at	23621	BACE1	22.8994	1.56418	0.921493	1.06308	24.8503	1.47136	13.1608
223187_s_at	94101	ORMDL1	26.0982	0.78704	1.02438	0.944229	25.4772	0.833527	13.1554
204729_s_at	6804	STX1A	3.44282	21.3402	0.924483	0.944866	3.72405	22.5854	13.1547
238670_at	56852	RAD18	23.5479	1.39047	0.944628	1.02592	24.9283	1.35533	13.1418
1555892_s_at	253039	LOC253039	25.6624	1.1934	1.0223	1.01144	25.1026	1.1799	13.1412
227181_at	348801	LNP1	22.7664	0.723003	0.894527	0.875608	25.4508	0.825716	13.1382
218491_s_at	29087	THYN1	24.1036	0.722862	0.943966	1.05369	25.5344	0.686027	13.1102
201737_s_at	10299	MARCH6	23.389	1.85949	0.957346	1.04538	24.4311	1.77877	13.1049
229081_at	10165	SLC25A13	20.7071	1.12912	0.82485	1.0389	25.1041	1.08684	13.0955
235130_at	80025	PANK2	25.2946	0.626313	0.996054	1.02741	25.3948	0.609602	13.0022
218720_x_at	26470	SEZ6L2	13.5286	5.76065	0.703754	0.850942	19.2235	6.76973	12.9966
1555758_a_at	1033	CDKN3	23.0544	1.55157	0.952145	0.923483	24.2131	1.68013	12.9466
222692_s_at	64778	FNDC3B	19.7914	4.36661	0.948837	0.867907	20.8586	5.03119	12.9449
225647_s_at	1075	CTSC	23.7497	1.22701	0.967213	0.963472	24.5548	1.27353	12.9142
227858_at	399909	PCNXL3	19.1598	0.953915	0.768168	1.12115	24.9422	0.850834	12.8965
233971_at	401565	FAM166A	24.7362	1.01124	0.993284	1.19602	24.9034	0.845504	12.8745
205239_at	374	AREG	5.7484	12.5282	0.654304	0.740024	8.78553	16.9295	12.8575
212508_at	64112	MOAP1	13.0972	6.87899	0.749268	0.842446	17.48	8.1655	12.8227
226792_s_at	90990	KIFC2	19.3237	2.48334	0.827224	1.08962	23.3597	2.27909	12.8194
204341_at	10626	TRIM16	22.2438	1.11886	0.903912	1.0882	24.6084	1.02817	12.8183
219015_s_at	79868	ALG13	22.0168	0.950453	0.892371	1.0459	24.6722	0.908741	12.7905
218706_s_at	65983	GRAMD3	29.6136	1.5587	1.22066	1.18938	24.2603	1.31051	12.7854
1555906_s_at	285343	C3orf23	26.3661	0.681303	1.05978	0.986302	24.8789	0.690765	12.7848
202865_at	54788	DNAJB12	23.921	1.95307	0.999378	1.23905	23.9359	1.57626	12.7561
219353_at	374354	NHLRC2	27.3514	1.25064	1.13121	0.974046	24.1788	1.28397	12.7314
223518_at	1676	DFFA	23.6153	0.81233	0.957225	1.03057	24.6706	0.78823	12.7294
1555292_at	57464	FAM40B	20.5344	1.57457	0.878901	0.7552	23.3637	2.08498	12.7244
1555730_a_at	1072	CFL1	25.2766	1.48289	1.04714	1.15143	24.1387	1.28787	12.7133
226573_at	148252	DIRAS1	19.7352	1.02365	0.804777	1.22286	24.5226	0.837094	12.6799
207305_s_at	22878	KIAA1012	25.3236	0.949532	1.03508	1.06466	24.4653	0.891866	12.6786
1560007_at	645984	LOC645984	17.8858	4.47651	0.88589	0.872984	20.1896	5.12783	12.6587
203985_at	7988	ZNF212	21.9326	0.926514	0.897391	1.11021	24.4404	0.834543	12.6375
223329_x_at	10910	SUGT1	25.4696	0.949187	1.04872	0.971907	24.2863	0.976624	12.6315
202944_at	4668	NAGA	25.7816	1.09855	1.07061	0.942529	24.0813	1.16553	12.6234
231122_x_at	131540	ZDHHC19	11.8136	9.9165	0.904497	0.814078	13.061	12.1813	12.6211
214987_at	2549	GAB1	22.0864	5.12079	1.10195	0.991786	20.043	5.1632	12.6031
218125_s_at	55246	CCDC25	20.5594	1.41623	0.857137	1.22418	23.9861	1.15688	12.5715
210163_at	6373	CXCL11	13.7004	7.95298	1.09729	0.630864	12.4856	12.6065	12.5461
203352_at	5000	ORC4L	21.4732	0.765942	0.883798	0.984846	24.2965	0.777727	12.5371
212316_at	23225	NUP210	14.6774	1.66822	0.650999	0.662405	22.546	2.51843	12.5322
40472_at	254531	LPCAT4	21.5076	3.10958	0.975101	1.03539	22.0568	3.0033	12.53
203753_at	6925	TCF4	19.9316	0.878081	0.818056	1.28397	24.3646	0.68388	12.5242
202802_at	1725	DHPS	22.21	0.716287	0.914719	1.03117	24.2807	0.694637	12.4877
203258_at	10589	DRAP1	21.2971	1.20525	0.893691	1.05394	23.8305	1.14356	12.487
209084_s_at	9364	RAB28	26.7236	1.00073	1.11708	1.05943	23.9227	0.944595	12.4336
226668_at	151525	WDSUB1	20.3504	1.1378	0.854997	1.08841	23.8017	1.04538	12.4235
229321_s_at	637	BID	22.2022	3.03237	1.02159	0.973884	21.733	3.11369	12.4233
210372_s_at	7164	TPD52L1	22.8914	1.3958	0.970171	1.15084	23.5952	1.21285	12.404
210057_at	23049	SMG1	22.3494	0.625944	0.924675	1.00097	24.17	0.62534	12.3977
206954_at	51352	WIT1	16.0636	1.0424	0.678552	0.935914	23.6734	1.11378	12.3936
230788_at	2651	GCNT2	13.4752	3.85286	0.637685	1.05565	21.1314	3.64975	12.3906
218454_at	79887	PLBD1	22.3326	0.622563	0.926948	0.965698	24.0926	0.644677	12.3687
1557616_at	84838	ZNF496	18.8802	1.20884	0.833836	0.58459	22.6426	2.06784	12.3552
242111_at	56339	METTL3	12.134	15.7248	1.0014	1.25446	12.1171	12.5351	12.3261
226837_at	161742	SPRED1	29.6148	1.00978	1.262	0.858718	23.4665	1.17592	12.3212
218928_s_at	54020	SLC37A1	24.0744	1.26452	1.02215	1.20017	23.5528	1.05362	12.3032
228990_at	85028	SNHG12	24.9207	0.816555	1.04836	1.08731	23.7711	0.750986	12.261
202368_s_at	9697	TRAM2	18.7366	1.15711	0.798128	1.12588	23.4757	1.02774	12.2517
216179_x_at	11237	RNF24	20.0036	1.52029	0.871134	0.991849	22.9627	1.53278	12.2478
201481_s_at	5834	PYGB	15.3896	3.0747	0.699351	1.26467	22.0056	2.43123	12.2184
222745_s_at	79768	C15orf29	22.4592	1.08209	0.957831	1.12183	23.448	0.964576	12.2063
200685_at	9295	SFRS11	14.388	5.17726	0.793617	0.830485	18.1296	6.23402	12.1818
227312_at	6645	SNTB2	20.1504	1.79207	0.889499	1.0649	22.6536	1.68285	12.1682
212582_at	114882	OSBPL8	25.3104	0.941984	1.0865	0.925485	23.2953	1.01783	12.1566
213387_at	54454	ATAD2B	22.7794	1.05717	0.977085	1.10187	23.3136	0.959438	12.1365
238975_at	326625	MMAB	19.3584	2.61603	0.922952	0.797735	20.9744	3.27932	12.1269
235369_at	122525	C14orf28	24.3972	8.055	1.34697	1.32098	18.1126	6.09774	12.1052
212851_at	23142	DCUN1D4	24.8839	1.52919	1.09049	1.11811	22.819	1.36766	12.0934
226555_at	54891	INO80D	23.2904	0.843729	0.995113	1.09477	23.4048	0.770692	12.0877
205210_at	9392	TGFBRAP1	20.5322	1.39631	0.897956	1.10259	22.8655	1.26639	12.0659
201621_at	4681	NBL1	16.1474	1.89748	0.732046	0.91563	22.0579	2.07233	12.0651
222875_at	56919	DHX33	20.5502	1.36709	0.904873	1.03776	22.7106	1.31734	12.014
209363_s_at	9412	MED21	19.7612	1.6439	0.884298	0.991073	22.3468	1.65871	12.0027
203640_at	10150	MBNL2	21.9416	1.26339	0.962879	1.05544	22.7875	1.19702	11.9923
204040_at	9781	RNF144A	20.3994	4.37014	1.03046	1.05047	19.7963	4.16019	11.9783
224319_s_at	54471	SMCR7L	26.4614	1.98459	1.20293	1.01321	21.9975	1.95871	11.9781
218549_s_at	51115	FAM82B	22.8472	0.818051	0.985965	1.0949	23.1724	0.747147	11.9598
226396_at	1018	CDK3	19.08	1.09095	0.830261	1.2332	22.9807	0.884648	11.9327
204420_at	8061	FOSL1	5.3984	6.14442	0.469586	0.496748	11.4961	12.3693	11.9327
219232_s_at	112399	EGLN3	18.7702	0.718326	0.823249	0.697155	22.8001	1.03037	11.9152
218627_at	55332	DRAM1	13.9282	2.02686	0.653245	0.819342	21.3216	2.47376	11.8977
239694_at	81786	TRIM7	10.17	0.645721	0.441718	0.847265	23.0237	0.762124	11.8929
226604_at	160418	TMTC3	13.4518	5.39845	0.768906	0.862656	17.4947	6.25795	11.8763
1556956_at	375616	KCP	23.8526	1.61009	1.0584	1.38141	22.5363	1.16554	11.8509
213087_s_at	1936	EEF1D	22.7694	1.04668	1.00828	0.987416	22.5823	1.06002	11.8212
230687_at	64849	SLC13A3	23.5226	2.16223	1.09136	1.0479	21.5535	2.06339	11.8084
235408_x_at	51351	ZNF117	23.392	1.02451	1.0359	1.01796	22.5813	1.00643	11.7938
225230_at	128338	DRAM2	20.8164	0.712961	0.909641	1.04731	22.8842	0.680756	11.7825
219142_at	65997	RASL11B	22.3304	1.52125	0.999793	1.31476	22.335	1.15706	11.746
209709_s_at	3161	HMMR	17.7605	3.66326	0.932419	0.841928	19.0478	4.35104	11.6994
208829_at	6892	TAPBP	19.3308	1.06477	0.860968	1.12523	22.4524	0.946266	11.6993
224949_at	81555	YIPF5	20.6368	1.27577	0.931351	1.03234	22.1579	1.23581	11.6969
204587_at	9016	SLC25A14	25.1766	1.4124	1.13293	1.21999	22.2225	1.15771	11.6901
231952_at	284241	FLJ25715	18.1282	1.98109	0.847229	1.0049	21.397	1.97144	11.6842
227815_at	65082	VPS33A	17.3274	0.963442	0.778019	0.988105	22.2712	0.97504	11.6231
202147_s_at	3475	IFRD1	22.851	0.880023	1.01997	1.07952	22.4036	0.815196	11.6094
210987_x_at	7168	TPM1	23.8172	1.81388	1.1045	1.10901	21.5637	1.63558	11.5996
226023_at	5609	MAP2K7	25.1464	1.16024	1.136	1.10855	22.136	1.04663	11.5913
200857_s_at	9611	NCOR1	19.0778	1.03404	0.858853	1.07085	22.2131	0.965626	11.5894
1558740_s_at	80824	DUSP16	14.4604	1.71205	0.670131	1.0762	21.5785	1.59083	11.5847
211974_x_at	3516	RBPJ	21.2101	0.971475	0.947974	1.2636	22.3742	0.768818	11.5715
221949_at	51619	UBE2D4	21.471	0.915853	0.972112	1.00242	22.087	0.913645	11.5003
227552_at	1731	SEPT1	13.9346	3.73852	0.764163	0.793342	18.2351	4.71236	11.4737
AFFX-HUMGAPDH/M33197_5_at	2597	GAPDH	20.9105	1.23561	0.96079	1.06461	21.7639	1.16062	11.4622
211924_s_at	5329	PLAUR	13.169	4.19348	0.726849	0.873821	18.118	4.79902	11.4585
224836_at	58476	TP53INP2	4.55416	12.3943	0.819997	0.715311	5.55388	17.3272	11.4405
239067_s_at	56666	PANX2	17.4562	1.11204	0.805023	0.9442	21.6841	1.17776	11.4309
229884_s_at	51069	MRPL2	19.6702	1.02469	0.899208	1.06719	21.875	0.960177	11.4176
227725_at	55808	ST6GALNAC1	18.0347	4.22206	0.980545	0.952192	18.3926	4.43404	11.4133
227638_at	57724	KIAA1632	22.5579	0.695957	1.01797	1.09588	22.1597	0.635066	11.3974
221432_s_at	81894	SLC25A28	21.8478	1.23968	1.00972	1.09201	21.6375	1.13523	11.3864
204785_x_at	3455	IFNAR2	17.2956	1.7886	0.832383	0.899762	20.7785	1.98786	11.3832
222991_s_at	29979	UBQLN1	23.5956	1.02849	1.08611	1.02458	21.7249	1.00382	11.3644
210762_s_at	10395	DLC1	16.372	1.85591	0.779002	1.09293	21.0166	1.6981	11.3574
228247_at	283788	LOC283788	19.3138	0.983758	0.893193	0.932501	21.6233	1.05497	11.3391
223473_at	84769	MPV17L2	10.7135	4.91635	0.68672	0.695281	15.601	7.07103	11.336
231407_s_at	8928	FOXH1	19.3154	2.65036	0.97854	0.907158	19.7389	2.92161	11.3303
205005_s_at	9397	NMT2	20.083	0.957429	0.930198	0.901402	21.59	1.06216	11.3261
220885_s_at	55835	CENPJ	21.7886	1.08225	1.00857	1.03954	21.6035	1.04108	11.3223
225270_at	4756	NEO1	4.1362	0.7462	0.18873	1.0289	21.916	0.725237	11.3206
233487_s_at	56262	LRRC8A	16.7118	1.46976	0.809207	0.746528	20.6521	1.96879	11.3104
214791_at	93349	SP140L	21.1036	1.78184	1.00096	1.17734	21.0834	1.51345	11.2984
200787_s_at	8682	PEA15	12.3921	5.06035	0.765353	0.79164	16.1913	6.39223	11.2918
239084_at	9342	SNAP29	21.9886	1.20892	1.02665	1.05417	21.4179	1.1468	11.2823
201531_at	7538	ZFP36	12.1748	6.13737	0.818774	0.803732	14.8695	7.63608	11.2528
219122_s_at	54974	THG1L	17.6774	0.761596	0.811008	1.10514	21.7968	0.689137	11.243
1554849_at	1861	TOR1A	22.8912	1.838	1.09038	1.24414	20.9938	1.47732	11.2356
208957_at	23071	ERP44	21.4776	1.46935	1.01325	1.17196	21.1967	1.25375	11.2252
203444_s_at	9219	MTA2	17.4986	2.62277	0.889912	0.944042	19.6633	2.77824	11.2208
244661_at	6646	SOAT1	16.8108	1.29156	0.795091	1.00516	21.1432	1.28493	11.2141
1555894_s_at	92154	MTSS1L	19.7328	1.07192	0.939132	0.804851	21.0118	1.33183	11.1718
211704_s_at	474343	SPIN2B	17.1208	1.36954	0.812561	1.11308	21.0701	1.23041	11.1503
217909_s_at	6945	MLX	22.7222	0.921106	1.05262	1.33367	21.5863	0.690657	11.1385
205462_s_at	3241	HPCAL1	16.3012	2.19179	0.802575	1.11715	20.3111	1.96194	11.1365
223225_s_at	81929	SEH1L	23.2386	0.783758	1.08426	0.943731	21.4327	0.830489	11.1316
202211_at	26286	ARFGAP3	18.5946	2.12819	0.926989	0.967155	20.0591	2.20046	11.1298
1552329_at	5930	RBBP6	19.0184	1.70663	0.911717	1.23781	20.86	1.37875	11.1194
1556154_a_at	197187	MGC23284	15.151	2.33819	0.767473	0.958422	19.7414	2.43962	11.0905
238096_at	284023	LOC284023	17.1698	2.27574	0.860688	1.03321	19.9489	2.2026	11.0758
223717_s_at	84519	ACRBP	15.8612	3.32049	0.844839	0.985171	18.7742	3.37047	11.0724
209051_s_at	5900	RALGDS	16.8568	2.14327	0.851447	0.927388	19.7978	2.31108	11.0545
202145_at	4061	LY6E	16.5012	4.12039	0.909768	1.04413	18.1379	3.94625	11.0421
221784_at	58525	WIZ	18.4175	1.99754	0.903652	1.174	20.3812	1.70148	11.0414
200751_s_at	3183	HNRNPC	23.6992	0.999691	1.1235	1.02656	21.094	0.97383	11.0339
223200_s_at	55341	LSG1	20.759	0.764306	0.968998	1.24412	21.4231	0.614334	11.0187
208528_x_at	6758	SSX5	24.5258	1.67179	1.20869	0.965373	20.2912	1.73176	11.0115
219163_at	54811	ZNF562	19.398	0.917643	0.916644	1.08562	21.162	0.845273	11.0036
1557938_s_at	284119	PTRF	18.6116	1.22946	0.889199	1.14652	20.9308	1.07234	11.0015
228336_at	114825	PWWP2A	17.2878	3.60084	0.95976	0.902821	18.0126	3.98843	11.0005
1558816_at	144348	ZNF664	14.6012	0.733049	0.687358	0.991832	21.2425	0.739086	10.9908
225163_at	55691	FRMD4A	16.8384	3.92536	0.930802	1.01753	18.0902	3.85773	10.974
217811_at	51714	SELT	23.0628	0.904044	1.09272	1.12545	21.1058	0.803274	10.9545
230092_at	127733	UBXN10	16.2829	1.05789	0.786627	0.902228	20.6997	1.17253	10.9361
226830_x_at	1106	CHD2	19.0478	0.720605	0.899507	1.04411	21.1759	0.690161	10.933
202647_s_at	4893	NRAS	22.2149	0.961064	1.06363	0.982448	20.886	0.978234	10.9321
209633_at	5523	PPP2R3A	11.275	3.80243	0.68876	0.694817	16.37	5.47256	10.9213
241906_at	7562	ZNF708	14.1544	4.8838	0.894226	0.812684	15.8287	6.00947	10.9191
1560228_at	333929	SNAI3	14.4792	2.07575	0.783794	0.619085	18.4732	3.35293	10.9131
222075_s_at	51686	OAZ3	21.1924	3.28936	1.11179	1.19316	19.0616	2.75684	10.9092
234799_at	104	ADARB1	15.6394	2.52431	0.892923	0.590641	17.5148	4.27385	10.8943
202578_s_at	55308	DDX19A	20.595	1.02191	0.987692	1.09739	20.8516	0.931216	10.8914
213718_at	5936	RBM4	17.4714	0.827267	0.83146	1.07519	21.0129	0.769411	10.8912
226990_at	4076	CAPRIN1	21.6223	0.88494	1.03043	1.1462	20.9839	0.772065	10.878
207627_s_at	7024	TFCP2	21.7438	1.11963	1.04632	1.15988	20.7812	0.965301	10.8732
218359_at	80023	NRSN2	19.1982	2.69376	1.01145	0.977584	18.9809	2.75553	10.8682
212446_s_at	253782	LASS6	16.3197	2.56643	0.871437	0.854928	18.7273	3.00193	10.8646
210627_s_at	7841	MOGS	17.7294	2.28485	0.901457	1.11881	19.6675	2.04221	10.8548
202645_s_at	4221	MEN1	18.5286	1.79145	0.927736	1.03693	19.9719	1.72764	10.8498
219613_s_at	51548	SIRT6	17.823	2.42277	0.922421	1.02388	19.322	2.36627	10.8441
214734_at	23086	EXPH5	18.0535	0.714723	0.86617	0.854423	20.8429	0.836499	10.8397
1559067_a_at	158402	LOC158402	20.5632	1.4694	1.04316	0.755815	19.7125	1.94413	10.8283
235143_at	84068	SLC10A7	16.0064	4.09673	0.96916	0.797302	16.5157	5.13824	10.827
218631_at	60370	AVPI1	18.8392	0.943755	0.90737	1.06677	20.7624	0.884686	10.8236
209378_s_at	54462	FAM190B	16.935	0.982917	0.819924	0.991485	20.6543	0.991358	10.8229
52169_at	92335	STRADA	20.5206	1.28457	1.0083	0.993577	20.3516	1.29287	10.8222
1559116_s_at	56900	TMEM167B	19.536	1.07745	0.943892	1.19895	20.6973	0.898662	10.798
227773_at	140700	SAMD10	10.4894	9.47653	0.891879	0.963765	11.761	9.83282	10.7969
221479_s_at	665	BNIP3L	19.9122	1.02562	0.965426	1.06049	20.6253	0.967113	10.7962
228652_at	284309	ZNF776	17.8366	0.993786	0.871445	0.986914	20.4678	1.00696	10.7374
226323_at	91603	ZNF830	19.5322	1.05376	0.955593	1.04484	20.4399	1.00854	10.7242
218763_at	53407	STX18	20.2475	1.63937	1.01433	1.10515	19.9615	1.48339	10.7225
201467_s_at	1728	NQO1	21.0092	0.728764	1.01608	0.959838	20.6768	0.759258	10.718
218363_at	55218	EXD2	18.4652	0.845508	0.892805	1.14737	20.6822	0.73691	10.7096
226670_s_at	80336	PABPC1L	16.1292	1.59772	0.822049	0.904485	19.6207	1.76645	10.6936
208849_at	5511	PPP1R8	24.0122	1.07729	1.17982	1.06762	20.3525	1.00905	10.6808
201229_s_at	10425	ARIH2	18.8306	0.976137	0.919511	1.1216	20.4789	0.870307	10.6746
222706_at	54883	CWC25	18.3056	1.42791	0.916052	1.05964	19.9831	1.34754	10.6653
228711_at	7587	ZNF37A	18.0922	1.25715	0.898402	1.06462	20.1382	1.18085	10.6595
230690_at	81027	TUBB1	29.853	2.49312	1.54518	1.25717	19.32	1.98312	10.6516
223476_s_at	91574	C12orf65	16.0952	1.01756	0.789346	1.14237	20.3906	0.890752	10.6407
212398_at	5962	RDX	20.882	3.85801	1.19634	1.00841	17.4549	3.82583	10.6404
221449_s_at	81533	ITFG1	23.3732	0.93211	1.14565	1.06551	20.4017	0.874799	10.6382
224760_at	6667	SP1	18.154	0.535574	0.880496	0.837781	20.6179	0.639276	10.6286
204281_at	7004	TEAD4	18.262	0.761916	0.891009	1.0101	20.4959	0.754297	10.6251
222786_at	55501	CHST12	16.8518	0.945646	0.836591	0.860671	20.1434	1.09873	10.6211
202423_at	7994	MYST3	20.7376	1.29148	1.03761	1.05133	19.986	1.22842	10.6072
229413_s_at	10336	PCGF3	20.1838	1.27806	0.993894	1.43335	20.3078	0.891661	10.5997
226806_s_at	4774	NFIA	21.6558	0.940541	1.0715	0.983849	20.2107	0.955982	10.5834
1569194_at	285989	ZNF789	9.3724	9.68	1.0799	0.776732	8.67894	12.4625	10.5707
229517_at	138639	PTPDC1	23.337	1.26516	1.18398	0.885465	19.7106	1.42881	10.5697
219344_at	55315	SLC29A3	15.7216	1.6835	0.798896	1.16032	19.6792	1.4509	10.5651
222540_s_at	51773	RSF1	17.7918	1.2248	0.901696	0.87659	19.7315	1.39723	10.5644
216960_s_at	7692	ZNF133	16.1869	2.74584	0.930574	0.739846	17.3945	3.71137	10.5529
226597_at	92840	REEP6	15.9105	3.26683	0.900059	0.959501	17.6772	3.40471	10.5409
213063_at	79882	ZC3H14	19.4324	1.15543	0.970678	1.09245	20.0194	1.05765	10.5385
225837_at	83695	C12orf32	50.2548	1.01573	2.5092	0.994493	20.0282	1.02135	10.5248
212359_s_at	23053	KIAA0913	16.6318	1.05036	0.825474	1.17833	20.1482	0.891397	10.5198
216944_s_at	3708	ITPR1	19.975	0.578167	0.980982	0.85804	20.3622	0.673823	10.518
202373_s_at	25782	RAB3GAP2	21.154	0.821679	1.04208	1.16679	20.2998	0.70422	10.502
217627_at	126231	ZNF573	18.5492	2.10354	0.994519	0.913679	18.6514	2.30228	10.4769
213295_at	1540	CYLD	19.5284	0.4722	0.950956	1.17792	20.5355	0.400877	10.4682
214429_at	9107	MTMR6	19.7228	1.76657	1.02642	1.03444	19.2152	1.70775	10.4615
227978_s_at	284273	ZADH2	20.2464	1.04826	1.01749	1.06237	19.8984	0.986719	10.4426
203212_s_at	8898	MTMR2	17.415	2.20191	0.927832	1.04953	18.7696	2.098	10.4338
228621_at	148738	HFE2	12.745	2.8115	0.757323	0.698988	16.829	4.02225	10.4256
211922_s_at	847	CAT	21.0616	1.25657	1.06566	1.15974	19.7639	1.08349	10.4237
221226_s_at	55515	ACCN4	24.7464	2.42543	1.27991	1.64023	19.3345	1.47872	10.4066
208800_at	6731	SRP72	20.3468	0.761398	1.01993	0.888233	19.9491	0.857205	10.4032
223145_s_at	55122	AKIRIN2	19.3874	2.04028	1.03448	0.993638	18.7413	2.05334	10.3973
226513_at	140460	ASB7	18.6151	1.38922	0.946838	1.23937	19.6603	1.12091	10.3906
201009_s_at	10628	TXNIP	11.3084	8.21327	0.914866	0.976346	12.3607	8.41225	10.3865
202512_s_at	9474	ATG5	17.2976	1.30698	0.88709	1.03484	19.4993	1.26298	10.3811
205934_at	5334	PLCL1	17.5719	0.850035	0.886079	0.928976	19.8311	0.915023	10.3731
220444_at	79230	ZNF557	21.1142	0.918809	1.05491	1.28982	20.0152	0.712355	10.3638
223849_s_at	4343	MOV10	11.3733	2.74171	0.65443	0.820263	17.3789	3.34247	10.3607
218402_s_at	89781	HPS4	19.8279	0.916468	1.00536	0.929302	19.7222	0.98619	10.3542
204308_s_at	9895	TECPR2	25.0056	0.41093	1.24338	0.748188	20.1111	0.549233	10.3301
202224_at	1398	CRK	20.344	1.20093	1.04108	1.0736	19.5412	1.1186	10.3299
202581_at	3304	HSPA1B	15.0616	1.57386	0.811581	0.750185	18.5584	2.09797	10.3282
225003_at	374882	TMEM205	15.5886	1.085	0.789658	1.22659	19.7409	0.884566	10.3128
218087_s_at	10580	SORBS1	20.1164	2.05006	1.08056	1.02229	18.6166	2.00536	10.311
213018_at	57798	GATAD1	19.8746	0.995631	1.0118	1.04551	19.6428	0.952291	10.2976
208896_at	8886	DDX18	23.045	0.753894	1.1664	0.927326	19.7574	0.812976	10.2852
226084_at	4131	MAP1B	18.4174	1.64725	0.975972	0.998629	18.8708	1.64952	10.2602
214692_s_at	8629	JRK	16.817	0.779485	0.847535	1.19203	19.8422	0.653912	10.2481
204204_at	1318	SLC31A2	17.7323	0.835216	0.906236	0.909269	19.567	0.918557	10.2428
218878_s_at	23411	SIRT1	9.30593	4.45012	0.679419	0.66026	13.6969	6.73995	10.2184
213582_at	23250	ATP11A	20.8332	1.13466	1.07303	1.1392	19.4153	0.996012	10.2057
225283_at	91947	ARRDC4	21.6741	2.20378	1.17095	1.19356	18.5099	1.84638	10.1781
207993_s_at	11261	CHP	15.1472	2.69197	0.838649	1.17815	18.0614	2.28492	10.1732
229796_at	51804	SIX4	18.842	1.18471	0.990683	0.909863	19.0192	1.30208	10.1606
1557114_a_at	284385	LOC284385	12.1582	5.65	0.789819	1.15042	15.3937	4.91125	10.1525
201996_s_at	23013	SPEN	18.1256	0.910154	0.936837	0.959765	19.3476	0.948309	10.148
219001_s_at	79269	DCAF10	18.8568	1.99656	1.01634	1.1559	18.5536	1.72728	10.1404
209704_at	22823	MTF2	18.7932	0.625064	0.955259	1.05436	19.6734	0.592837	10.1331
212706_at	10156	RASA4	14.8186	3.4426	0.920149	0.828417	16.1046	4.15563	10.1301
212662_at	5817	PVR	17.5562	1.42865	0.926636	1.10502	18.9462	1.29287	10.1195
218277_s_at	79665	DHX40	13.7675	3.83753	0.904603	0.768267	15.2193	4.99504	10.1072
212089_at	4000	LMNA	17.426	1.99816	0.95284	1.04241	18.2885	1.91686	10.1027
215541_s_at	1729	DIAPH1	14.0202	1.87576	0.770383	0.935168	18.199	2.0058	10.1024
212171_x_at	7422	VEGFA	20.5889	1.1966	1.07228	1.19562	19.2011	1.00082	10.101
213358_at	23255	KIAA0802	14.976	1.95836	0.858961	0.724611	17.4351	2.70263	10.0688
225447_at	2820	GPD2	20.394	0.899795	1.0586	1.03491	19.265	0.86944	10.0672
204679_at	3775	KCNK1	16.2766	0.856496	0.846002	0.961234	19.2394	0.891038	10.0652
203050_at	7158	TP53BP1	18.7192	1.22838	0.98823	1.05966	18.9422	1.15922	10.0507
204195_s_at	5316	PKNOX1	14.2774	1.88526	0.7672	1.28985	18.6098	1.46161	10.0357
242895_x_at	80352	RNF39	11.211	1.50548	0.651659	0.52626	17.2038	2.86071	10.0323
201233_at	5719	PSMD13	19.4932	0.776208	1.0073	1.09712	19.3519	0.707496	10.0297
1554271_a_at	91687	CENPL	18.4914	1.70551	1.00973	0.987773	18.3131	1.72662	10.0199
203582_s_at	5867	RAB4A	19.1776	0.755745	0.993936	1.01437	19.2946	0.745037	10.0198
204795_at	80742	PRR3	18.8572	1.90296	1.04967	0.918016	17.9649	2.0729	10.0189
215436_at	84263	HSDL2	22.2894	0.675888	1.1499	1.03564	19.3837	0.652631	10.0182
35666_at	6405	SEMA3F	12.7431	1.60054	0.708816	0.800299	17.978	1.99993	9.98895
224442_at	84295	PHF6	14.0082	3.79056	0.849426	1.10126	16.4914	3.44203	9.9667
243852_at	51631	LUC7L2	18.4748	0.931317	0.970258	1.04999	19.0411	0.886974	9.96405
202576_s_at	11269	DDX19B	15.7544	0.889456	0.825739	1.08069	19.0792	0.823045	9.9511
206892_at	269	AMHR2	20.8744	2.53246	1.1654	1.28215	17.9117	1.97516	9.94345
210048_at	8774	NAPG	19.2885	1.6243	1.05918	0.993642	18.2108	1.63469	9.92273
219960_s_at	51377	UCHL5	20.9002	0.860348	1.10414	0.953745	18.929	0.902074	9.91553
212512_s_at	10498	CARM1	16.9479	1.31522	0.916159	0.990904	18.4989	1.3273	9.9131
203607_at	22876	INPP5F	19.474	1.60489	1.06946	1.00667	18.2092	1.59426	9.90173
229666_s_at	1479	CSTF3	19.694	0.556077	1.02031	1.11243	19.3019	0.499877	9.9009
212402_at	23091	ZC3H13	18.5459	0.251193	0.950792	0.974936	19.5057	0.257651	9.88169
231339_at	388951	TSPYL6	16.819	1.00549	0.902245	0.900066	18.6413	1.11712	9.8792
38710_at	55611	OTUB1	15.8434	1.472	0.854003	1.22127	18.5519	1.2053	9.87862
218521_s_at	55284	UBE2W	13.6516	8.27393	1.09457	1.13762	12.4721	7.27302	9.87256
1555278_a_at	9793	CKAP5	20.0462	1.29411	1.07124	1.26832	18.7131	1.02034	9.86674
238465_at	133383	C5orf35	19.345	0.637717	1.01184	1.05663	19.1187	0.603538	9.8611
218581_at	63874	ABHD4	15.9676	2.38932	0.944572	0.870023	16.9046	2.74628	9.82543
221591_s_at	54478	FAM64A	12.9536	4.92311	0.962405	0.795763	13.4596	6.18666	9.82314
227497_at	55553	SOX6	13.2486	7.22921	0.951181	1.27184	13.9286	5.68407	9.80634
243476_at	4763	NF1	12.3387	5.04604	0.889306	0.880614	13.8745	5.73014	9.80233
236527_at	8992	ATP6V0E1	14.4738	4.8852	0.976557	1.0249	14.8213	4.76652	9.79389
212243_at	81488	GRINL1A	20.2908	0.605355	1.07147	0.941618	18.9374	0.642888	9.79015
225928_at	10490	VTI1B	16.3036	1.58713	0.92502	0.859243	17.6251	1.84712	9.7361
224887_at	84572	GNPTG	15.0207	0.915745	0.808897	1.03703	18.5693	0.883042	9.72619
213229_at	23405	DICER1	17.4434	0.992543	0.939754	1.12518	18.5617	0.882123	9.7219
203446_s_at	4952	OCRL	21.2174	2.89296	1.2943	0.954864	16.3929	3.02971	9.71131
221425_s_at	81689	ISCA1	18.4816	1.10119	1.00643	1.05158	18.3634	1.04718	9.70531
223154_at	65008	MRPL1	18.0667	0.700955	0.963415	1.07314	18.7528	0.653184	9.70297
227406_at	100129387	LOC100129387	18.4085	1.35373	1.01951	1.00965	18.0562	1.34079	9.69849
227784_s_at	9382	COG1	15.4212	1.26974	0.840466	1.26252	18.3484	1.00571	9.67705
219401_at	64132	XYLT2	16.6716	1.51554	0.91928	1.27291	18.1355	1.1906	9.66305
214364_at	130916	MTERFD2	15.4008	2.66483	0.910087	1.10988	16.9223	2.40101	9.66167
218953_s_at	78991	PCYOX1L	17.6309	0.902212	0.955226	1.04448	18.4573	0.863787	9.66056
211150_s_at	1737	DLAT	20.0168	0.883538	1.08194	1.10177	18.5009	0.801928	9.65141
218318_s_at	51701	NLK	21.4022	0.674571	1.14267	1.18006	18.73	0.571644	9.6508
208351_s_at	5594	MAPK1	15.8113	0.974113	0.859869	1.06975	18.3881	0.910598	9.64933
231855_at	57650	KIAA1524	19.8078	1.71259	1.13652	0.919996	17.4285	1.86152	9.64499
203778_at	4126	MANBA	14.7774	0.609179	0.79048	1.03076	18.6942	0.590998	9.6426
1053_at	5982	RFC2	18.4043	0.828153	1.00025	0.935234	18.3997	0.885503	9.64258
238342_at	23117	NPIPL3	13.4594	3.845	0.830034	1.26809	16.2155	3.03212	9.6238
214590_s_at	7321	UBE2D1	23.8478	1.15195	1.32468	0.929727	18.0027	1.23902	9.62084
222551_s_at	65265	C8orf33	18.426	0.71595	0.985454	1.32063	18.698	0.542129	9.62005
218073_s_at	55706	TMEM48	13.3332	3.25137	0.855312	0.894248	15.5887	3.63587	9.61228
241972_at	401588	LOC401588	20.3492	1.08824	1.11479	1.12757	18.2539	0.96512	9.60949
223743_s_at	51073	MRPL4	16.9782	0.74582	0.915401	1.11104	18.5473	0.671283	9.60928
213331_s_at	4750	NEK1	20.7374	0.323317	1.09897	0.976739	18.8698	0.331017	9.60043
206359_at	9021	SOCS3	22.8754	1.25865	1.26508	1.12964	18.0822	1.11421	9.59823
227011_at	100130262	LOC100130262	16.3014	1.17865	0.897786	1.13463	18.1573	1.0388	9.59807
226711_at	3344	FOXN2	13.3683	3.09459	0.854921	0.871292	15.6369	3.55172	9.59429
213793_s_at	9456	HOMER1	16.7469	1.27585	0.937601	0.979321	17.8614	1.30279	9.5821
237910_x_at	137392	FAM92A1	13.9472	2.13241	0.804829	1.17601	17.3294	1.81327	9.57133
216617_s_at	4099	MAG	12.8918	8.396	1.08842	1.15092	11.8446	7.29503	9.56979
34406_at	23241	PACS2	14.9752	0.754216	0.820046	0.863118	18.2614	0.873827	9.56762
241416_at	728743	tcag7.1196	6.7212	6.3431	0.605378	0.790575	11.1025	8.0234	9.56294
222979_s_at	6836	SURF4	17.2479	1.33737	0.971101	0.998001	17.7612	1.34004	9.55062
222439_s_at	9967	THRAP3	16.1154	0.968213	0.882489	1.15575	18.2613	0.837734	9.54951
226483_at	137695	TMEM68	17.978	1.12195	1.00174	0.983687	17.9467	1.14056	9.54365
226307_at	200186	CRTC2	10.8175	4.90893	0.771668	0.982408	14.0183	4.99683	9.50758
1559265_at	387640	C10orf140	10.993	0.499969	0.604537	0.602659	18.1842	0.829606	9.50688
232015_at	150946	FAM59B	19.3651	1.12418	1.08495	0.966391	17.8488	1.16328	9.50602
1568609_s_at	388685	FLJ39739	14.5324	0.480966	0.781068	1.31882	18.6058	0.364695	9.48525
205504_at	695	BTK	19.8466	1.10142	1.10137	1.16114	18.0199	0.948565	9.48422
201311_s_at	6451	SH3BGRL	17.473	1.60557	1.00324	1.06346	17.4165	1.50976	9.46314
220182_at	79085	SLC25A23	16.196	1.231	0.920187	0.978762	17.6008	1.25771	9.42924
1555266_a_at	55252	ASXL2	17.2632	1.555	0.993008	1.05919	17.3848	1.46811	9.42643
212400_at	399665	FAM102A	7.15051	9.26335	0.83248	0.904344	8.58941	10.2432	9.41629
210671_x_at	5599	MAPK8	12.8006	6.60823	1.05805	0.981767	12.0983	6.73096	9.41464
214193_s_at	27042	C1orf107	18.578	0.460632	1.01347	0.940481	18.331	0.489784	9.41039
217876_at	9328	GTF3C5	17.4578	1.08738	0.971394	1.29853	17.9719	0.837394	9.40465
216315_x_at	387522	TMEM189-UBE2V1	16.9246	1.76292	1.01608	0.830217	16.6568	2.12344	9.39012
200885_at	389	RHOC	15.8461	2.75968	0.9872	1.01813	16.0516	2.71053	9.38106
202736_s_at	25804	LSM4	15.2948	0.958106	0.847697	1.34057	18.0428	0.714699	9.37873
226368_at	50515	CHST11	15.4566	1.40488	0.89256	0.979661	17.3172	1.43404	9.3756
229872_s_at	100132999	LOC100132999	15.5834	0.555817	0.853804	1.14278	18.2517	0.486373	9.36905
200596_s_at	8661	EIF3A	16.1856	1.13276	0.91942	1.02327	17.6042	1.107	9.35557
203840_at	8548	BLZF1	20.4134	4.65327	1.46982	0.965337	13.8884	4.82036	9.35437
224856_at	2289	FKBP5	18.73	0.719551	1.04185	1.03623	17.9776	0.694395	9.33601
240115_at	100286925	LOC100286925	16.8456	1.55947	0.974867	1.13572	17.2799	1.37311	9.32651
218075_at	8086	AAAS	19.7344	0.593467	1.09086	1.06047	18.0907	0.559628	9.32517
214285_at	2170	FABP3	4.886	7.43248	0.662346	0.659338	7.3768	11.2726	9.32472
221752_at	54434	SSH1	18.2275	1.26664	1.06592	0.832384	17.1003	1.5217	9.31102
222671_s_at	65094	JMJD4	16.053	1.78686	0.944104	1.11195	17.0034	1.60696	9.30519
228618_at	375033	PEAR1	21.4612	0.75079	1.20585	0.933709	17.7976	0.804094	9.30086
212558_at	10252	SPRY1	21.0442	1.32749	1.24523	0.792388	16.8999	1.67531	9.28759
201634_s_at	80777	CYB5B	17.529	1.49102	1.03104	0.961602	17.0012	1.55056	9.27587
230038_at	127002	ATXN7L2	11.4062	3.82094	0.797823	0.902187	14.2966	4.23519	9.26592
203449_s_at	7013	TERF1	16.8088	1.0687	0.967822	0.920652	17.3677	1.16081	9.26425
241370_at	286052	LOC286052	16.246	0.459799	0.901493	0.929751	18.0212	0.49454	9.25788
230770_at	387745	LOC387745	15.9135	1.86484	0.960676	0.977574	16.5649	1.90762	9.23624
227998_at	140576	S100A16	11.3886	2.19456	0.75475	0.649452	15.0892	3.37909	9.23417
202752_x_at	23428	SLC7A8	17.1844	2.90107	1.07061	1.20158	16.051	2.41437	9.23268
227451_s_at	63933	CCDC90A	19.721	0.813375	1.11932	0.96396	17.6187	0.843785	9.23125
212381_at	23358	USP24	15.4496	1.2452	0.902429	0.929595	17.12	1.33951	9.22976
223171_at	54808	DYM	16.4944	0.933408	0.937837	1.07183	17.5877	0.870855	9.22928
204950_at	22900	CARD8	17.3758	0.790796	0.975257	1.27013	17.8166	0.622609	9.2196
225103_at	64978	MRPL38	16.935	0.924839	0.962084	1.13913	17.6024	0.811885	9.20715
1553101_a_at	54890	ALKBH5	23.108	0.940633	1.32347	1.01765	17.4601	0.924315	9.19223
223507_at	10845	CLPX	20.346	0.714502	1.15324	0.969317	17.6425	0.737118	9.18979
228062_at	266812	NAP1L5	17.8742	1.67	1.08745	0.869208	16.4369	1.92129	9.17907
238164_at	9712	USP6NL	19.1764	2.2161	1.20488	0.907685	15.9156	2.44149	9.17857
1553030_a_at	6821	SUOX	19.8198	1.15294	1.14925	1.05376	17.2459	1.09412	9.17002
221506_s_at	30000	TNPO2	15.7386	0.992061	0.896566	1.28473	17.5543	0.772197	9.16325
238794_at	119392	C10orf78	13.7542	4.54508	1.06883	0.833362	12.8684	5.45391	9.16118
222537_s_at	56882	CDC42SE1	18.7644	0.973907	1.08034	1.02658	17.3689	0.94869	9.1588
1555736_a_at	57085	AGTRAP	17.4786	2.42731	1.07226	1.21282	16.3007	2.00138	9.15105
204460_s_at	5810	RAD1	17.7996	0.821874	1.01956	0.994508	17.4582	0.826412	9.1423
228572_at	2885	GRB2	17.8844	0.811513	1.02063	1.09179	17.5229	0.743284	9.1331
202864_s_at	6672	SP100	17.2106	1.06632	0.992917	1.1922	17.3334	0.89441	9.11389
232837_at	63971	KIF13A	15.0704	1.28882	0.895323	0.961628	16.8324	1.34025	9.0863
226938_at	26094	DCAF4	18.5233	1.11298	1.09047	0.948586	16.9866	1.17331	9.07994
212423_at	219654	ZCCHC24	12.9774	1.08294	0.767517	0.866732	16.9083	1.24945	9.07887
222412_s_at	6747	SSR3	16.8038	0.595995	0.954193	1.1107	17.6105	0.536596	9.07354
218960_at	56649	TMPRSS4	12.4223	3.3114	0.847764	0.948731	14.653	3.49035	9.07169
241625_at	389834	LOC389834	18.1026	0.830878	1.04353	1.08128	17.3475	0.768418	9.05796
232195_at	57512	GPR158	12.1554	4.09334	0.946932	0.777728	12.8366	5.26321	9.04993
216262_s_at	60436	TGIF2	11.5297	2.46637	0.757197	0.867571	15.2268	2.84285	9.0348
204492_at	9824	ARHGAP11A	16.6088	0.95529	0.97523	0.923912	17.0307	1.03396	9.03231
64438_at	79701	C17orf101	16.7716	1.37408	1.00568	1.00369	16.6769	1.36903	9.02299
230200_at	221078	NSUN6	14.0834	0.904454	0.811841	1.29708	17.3475	0.697302	9.02239
209417_s_at	3430	IFI35	12.8334	1.7379	0.785907	1.02369	16.3294	1.69768	9.01354
219594_at	4815	NINJ2	15.2268	1.71228	0.92088	1.15103	16.535	1.48762	9.01133
223999_at	23759	PPIL2	13.2456	0.9706	0.767585	1.31619	17.2562	0.737433	8.99681
205807_s_at	7286	TUFT1	10.7292	2.71554	0.9362	0.418576	11.4604	6.48756	8.97397
219043_s_at	285359	LOC285359	16.535	0.71249	0.96065	1.002	17.2123	0.711069	8.96169
209431_s_at	23598	PATZ1	15.2802	1.26038	0.910847	1.10691	16.7758	1.13864	8.95723
238633_at	80314	EPC1	14.161	0.88277	0.831125	1.04391	17.0383	0.845636	8.94199
232349_x_at	55827	DCAF6	16.5199	0.848719	0.967237	1.05919	17.0795	0.801293	8.9404
210387_at	8339	HIST1H2BG	19.3192	0.773783	1.12504	1.10616	17.1721	0.699523	8.93579
213998_s_at	10521	DDX17	14.2164	1.46755	0.853086	1.217	16.6647	1.20588	8.93528
229763_at	116113	FOXP4	6.5948	3.01469	0.478024	0.741531	13.796	4.06549	8.93073
211612_s_at	3597	IL13RA1	15.3662	0.976536	0.914551	0.931954	16.8019	1.04784	8.92487
219819_s_at	28957	MRPS28	16.5249	0.814688	0.974578	0.930819	16.956	0.875238	8.91562
226957_x_at	10928	RALBP1	15.3224	0.857996	0.900757	1.04689	17.0106	0.819564	8.91507
235059_at	201475	RAB12	13.9918	4.72984	1.01239	1.17968	13.8206	4.00941	8.91502
227196_at	85415	RHPN2	18.15	0.844341	1.06161	1.16396	17.0967	0.725407	8.91103
226258_at	196394	AMN1	14.4354	2.44654	0.951046	0.936676	15.1784	2.61194	8.89519
233781_s_at	55183	RIF1	13.7994	0.727721	0.811614	0.928171	17.0024	0.784038	8.89323
236012_at	9491	PSMF1	15.7563	0.39453	0.906362	1.12313	17.3841	0.351276	8.86769
223777_at	84771	MGC13005	11.522	1.53665	0.73579	0.74266	15.6593	2.06912	8.86423
217808_s_at	79109	MAPKAP1	14.3377	1.38858	0.8749	1.0397	16.3878	1.33556	8.86167
203262_s_at	9130	FAM50A	13.8088	0.819357	0.810329	1.20289	17.041	0.681158	8.86107
225697_at	51755	CDK12	17.3352	0.987561	1.03227	1.06489	16.7933	0.927387	8.86036
232184_at	57679	ALS2	19.2246	1.13792	1.16078	0.99224	16.5617	1.14681	8.85427
207821_s_at	5747	PTK2	18.3978	1.09046	1.10317	1.07573	16.6772	1.01369	8.84546
226894_at	23443	SLC35A3	19.8676	0.896863	1.19265	0.882136	16.6584	1.01669	8.83754
211136_s_at	1209	CLPTM1	17.3807	1.70452	1.07049	1.189	16.2362	1.43358	8.8349
229075_at	166378	SPATA5	16.1418	1.16373	0.984881	0.910522	16.3896	1.27809	8.83384
1558915_a_at	5195	PEX14	14.0198	0.75293	0.828245	1.05096	16.9271	0.716424	8.82177
220206_at	79830	ZMYM1	14.7358	0.489215	0.863667	0.843998	17.0619	0.57964	8.82077
210896_s_at	444	ASPH	19.4866	1.06335	1.17005	1.11491	16.6546	0.953758	8.80416
235545_at	55635	DEPDC1	14.4428	1.5223	0.906006	0.916049	15.9412	1.66181	8.80149
222852_at	80007	C10orf88	18.6507	1.38407	1.12444	1.36585	16.5867	1.01334	8.8
227122_at	163049	ZNF791	15.1626	1.07509	0.911074	1.12985	16.6426	0.951535	8.79705
223234_at	10459	MAD2L2	13.7176	1.40626	0.84209	1.0976	16.2899	1.28122	8.78556
234984_at	121441	NEDD1	15.9606	1.01467	0.960317	1.07781	16.6201	0.94142	8.78078
227696_at	118460	EXOSC6	19.8264	1.1958	1.21815	0.935391	16.2759	1.2784	8.77715
233320_at	146771	TCAM1	14.4218	1.14321	0.888188	0.871904	16.2373	1.31117	8.77422
217640_x_at	220134	SKA1	16.5782	1.72305	1.05829	0.915752	15.6651	1.88157	8.77332
244886_at	389641	LOC389641	19.1844	1.23736	1.16858	1.11824	16.4168	1.10652	8.76167
227876_at	80728	KIAA1688	16.9898	1.17999	1.01489	1.53309	16.7405	0.769681	8.75511
239792_at	440288	LOC440288	16.7514	0.756246	0.994026	1.15945	16.8521	0.652245	8.75216
205443_at	6617	SNAPC1	12.2836	2.40104	0.809864	1.03624	15.1675	2.31708	8.74228
214804_at	2491	CENPI	14.0993	1.26683	0.876878	0.902618	16.0789	1.40351	8.74122
230210_at	23353	SUN1	9.5902	7.2138	0.898844	1.06033	10.6695	6.80334	8.73641
1554194_at	100287037	LOC100287037	17.3144	1.20241	1.09466	0.733144	15.8172	1.64007	8.72863
1568933_at	646627	LOC646627	17.0584	2.62495	1.1949	0.828705	14.276	3.16753	8.72175
205209_at	91	ACVR1B	14.9668	1.13161	0.913702	1.10142	16.3804	1.0274	8.70389
209331_s_at	4149	MAX	16.3769	1.47718	1.01988	1.09428	16.0577	1.34991	8.70379
221595_at	84060	C7orf64	17.9	0.652875	1.06128	1.23534	16.8664	0.528498	8.69747
204011_at	10253	SPRY2	16.4069	1.39408	1.03643	0.892032	15.8302	1.56281	8.69649
206591_at	5896	RAG1	17.5242	1.04965	1.07292	1.00398	16.3332	1.04549	8.68933
216895_at	2567	GABRG3	11.4468	3.44082	0.839246	0.933326	13.6394	3.68662	8.663
212179_at	25957	SFRS18	13.514	2.09513	0.887391	1.00412	15.2289	2.08654	8.65773
232209_x_at	81502	HM13	16.8396	0.797683	1.01316	1.16859	16.6209	0.682606	8.65173
224661_at	84992	PIGY	15.169	0.699964	0.910596	1.09848	16.6583	0.637213	8.64777
223602_at	84749	USP30	11.8564	4.97873	0.977768	0.963313	12.126	5.16834	8.64716
226831_at	91137	SLC25A46	16.3981	1.72799	1.06703	0.897473	15.368	1.92539	8.64671
1554538_at	54509	RHOF	13.9992	6.9028	1.12141	1.4409	12.4835	4.7906	8.63707
210242_x_at	400410	ST20	12.3384	3.87038	0.9067	1.05908	13.608	3.65449	8.63124
223375_at	55633	TBC1D22B	17.4814	1.10477	1.0807	1.0371	16.176	1.06525	8.62061
209350_s_at	2874	GPS2	12.3137	1.63012	0.792936	0.967198	15.5293	1.68541	8.60734
230336_at	29798	C2orf27A	17.1002	1.25791	1.08849	0.842015	15.7101	1.49392	8.60201
202924_s_at	5326	PLAGL2	12.8174	1.99819	0.837714	1.05555	15.3005	1.89304	8.59676
218830_at	51121	RPL26L1	16.3389	0.891773	0.996368	1.12914	16.3985	0.789783	8.59413
226153_s_at	246175	CNOT6L	15.9593	1.97079	1.03795	1.09076	15.3758	1.8068	8.59132
202740_at	95	ACY1	15.4085	1.05245	0.948376	1.143	16.2473	0.920774	8.58402
210947_s_at	4437	MSH3	14.7054	0.685817	0.894449	1.01747	16.4407	0.674045	8.55739
1554430_at	54065	FAM165B	15.5614	0.937104	0.981902	0.759246	15.8482	1.23426	8.54124
209352_s_at	23309	SIN3B	13.1913	1.59078	0.868872	0.843573	15.1821	1.88577	8.53396
218848_at	79228	THOC6	14.3629	1.40687	0.90282	1.21427	15.9089	1.15861	8.53376
220306_at	54855	FAM46C	13.9743	1.2595	0.876238	1.12913	15.9481	1.11546	8.53176
211037_s_at	79143	MBOAT7	9.26789	3.03464	0.704256	0.784336	13.1598	3.86906	8.51445
225903_at	128869	PIGU	15.3932	0.531057	0.928839	1.18469	16.5725	0.448265	8.51039
222869_s_at	55520	ELAC1	15.2506	0.804208	0.939236	1.02905	16.2372	0.781505	8.50937
219673_at	254394	MCM9	16.8164	1.44035	1.08081	1.00072	15.5591	1.43931	8.4992
238992_at	11201	POLI	13.2128	2.424	0.920472	0.921963	14.3544	2.62917	8.49177
238460_at	84985	FAM83A	6.81702	7.05183	0.772853	0.86449	8.82059	8.15722	8.4889
233952_s_at	49854	ZNF295	15.3296	1.42414	1.00505	0.825747	15.2526	1.72467	8.48866
226319_s_at	10189	THOC4	16.3494	0.866168	1.00979	1.11169	16.191	0.779147	8.48505
218368_s_at	51330	TNFRSF12A	12.9269	3.33549	0.987183	0.862464	13.0947	3.8674	8.48105
212810_s_at	6509	SLC1A4	15.717	0.737498	0.962551	1.18338	16.3285	0.623214	8.47585
219696_at	163486	DENND1B	16.4012	1.32842	1.03166	1.26624	15.8978	1.0491	8.47347
1555427_s_at	10492	SYNCRIP	15.2612	0.645264	0.932126	1.12656	16.3725	0.572773	8.47262
224727_at	284361	C19orf63	13.1898	0.89094	0.812248	1.28609	16.2386	0.692751	8.46569
231296_at	2768	GNA12	11.7362	1.06279	0.749942	0.834951	15.6495	1.27288	8.46118
227222_at	26267	FBXO10	8.02241	3.62473	0.756357	0.574176	10.6066	6.31292	8.45978
222012_at	90379	DCAF15	13.2374	1.23815	0.836568	1.13509	15.8235	1.09079	8.45712
219100_at	79991	OBFC1	14.2338	1.29071	0.904014	1.10556	15.7451	1.16747	8.45629
209575_at	3588	IL10RB	16.4998	1.12738	1.03712	1.15196	15.9092	0.978659	8.44392
226061_s_at	11165	NUDT3	13.8622	1.89242	0.904285	1.23365	15.3295	1.53401	8.43174
217896_s_at	80011	FAM192A	14.4659	0.534419	0.884637	1.05213	16.3523	0.50794	8.43014
207824_s_at	4150	MAZ	16.9536	1.6845	1.08412	1.39554	15.6382	1.20706	8.42261
207239_s_at	5127	CDK16	12.1406	3.04702	0.867879	1.08128	13.9888	2.81799	8.40339
233048_at	54537	FAM35A	9.5904	4.82349	0.786278	1.04845	12.1972	4.60059	8.3989
204318_s_at	51512	GTSE1	12.7606	1.27908	0.824567	0.971576	15.4755	1.3165	8.39601
201036_s_at	3033	HADH	14.0187	0.782072	0.879668	0.974901	15.9363	0.802206	8.36927
201674_s_at	8165	AKAP1	14.0376	1.22097	0.901733	1.0569	15.5674	1.15524	8.3613
219060_at	55093	WDYHV1	14.781	0.944233	0.941324	0.942287	15.7024	1.00207	8.35221
47773_at	54455	FBXO42	11.2993	1.9243	0.75171	1.15218	15.0314	1.67014	8.35078
229921_at	3798	KIF5A	13.8268	1.65994	0.907985	1.13473	15.228	1.46284	8.34543
203919_at	6919	TCEA2	14.918	1.45135	0.984885	0.947379	15.1469	1.53196	8.33945
218100_s_at	55081	IFT57	16.2756	1.60922	1.07051	1.0941	15.2036	1.47082	8.33721
201259_s_at	6856	SYPL1	14.7938	1.60741	0.981868	1.01477	15.067	1.58402	8.32549
232146_at	4717	NDUFC1	14.3994	1.83776	0.954322	1.17626	15.0886	1.56237	8.32549
205110_s_at	2258	FGF13	17.289	0.877537	1.0988	0.968474	15.7344	0.906102	8.32028
208653_s_at	8763	CD164	13.9205	0.788903	0.875376	1.07091	15.9023	0.736669	8.31949
218501_at	50650	ARHGEF3	12.4355	1.47847	0.827607	0.931447	15.0259	1.58728	8.30658
221892_at	9563	H6PD	11.3666	1.70819	0.755478	1.0906	15.0456	1.56628	8.30593
201925_s_at	1604	CD55	16.7575	0.971857	1.07655	0.929848	15.5659	1.04518	8.30556
220195_at	55777	MBD5	11.0349	2.66945	0.843103	0.758778	13.0884	3.51809	8.30325
223067_at	51503	CWC15	13.9453	1.15092	0.891924	1.20388	15.635	0.956007	8.29553
1555487_a_at	57180	ACTR3B	15.733	0.861919	0.997033	1.08385	15.7798	0.795237	8.28753
213378_s_at	1663	DDX11	14.3044	2.2378	1.03284	0.821847	13.8496	2.72289	8.28624
226886_at	2673	GFPT1	20.799	0.475649	1.3026	0.906872	15.9673	0.524494	8.24589
242356_at	143187	VTI1A	13.0987	0.801008	0.833592	1.03797	15.7136	0.77171	8.24265
222617_s_at	63877	C10orf84	13.5246	2.143	0.936007	1.05717	14.4492	2.0271	8.23818
225906_at	442703	NA	6.58855	6.33965	0.73169	0.848982	9.00457	7.46736	8.23596
228129_at	26135	SERBP1	12.8818	0.714189	0.8182	0.983984	15.7441	0.725814	8.23495
213126_at	112950	MED8	8.24202	5.41926	0.822498	0.842953	10.0207	6.4289	8.22481
238959_at	113251	LARP4	14.5842	2.94226	1.08951	0.961851	13.3861	3.05895	8.22251
239960_x_at	90624	LYRM7	17.8468	0.939626	1.15524	0.976401	15.4486	0.962336	8.20546
204189_at	5916	RARG	4.96373	8.9756	1.02777	0.775275	4.82963	11.5773	8.20347
229704_at	23047	PDS5B	14.5621	2.40114	1.03046	1.06137	14.1316	2.2623	8.19694
203632_s_at	51704	GPRC5B	18.8318	1.1312	1.22677	1.09202	15.3507	1.03588	8.19331
216230_x_at	6609	SMPD1	6.6656	3.44289	0.5729	0.724775	11.6348	4.75029	8.19256
203159_at	2744	GLS	18.4346	2.38112	1.30071	1.08201	14.1727	2.20063	8.18666
222366_at	23394	ADNP	8.2278	7.0502	0.816046	1.12276	10.0825	6.27933	8.18093
242912_at	641455	P704P	14.1718	0.67529	0.899475	1.1176	15.7556	0.604234	8.17994
224911_s_at	131566	DCBLD2	16.9654	0.889133	1.09117	1.09944	15.5479	0.808714	8.1783
207213_s_at	9099	USP2	11.0868	3.96485	0.891788	1.01228	12.4321	3.91676	8.17443
217782_s_at	2873	GPS1	14.7747	0.841974	0.946397	1.1698	15.6116	0.719756	8.16566
201179_s_at	2773	GNAI3	15.036	0.581768	0.949829	1.18162	15.8302	0.492348	8.16128
212214_at	4976	OPA1	15.623	0.827974	1.01135	0.954398	15.4477	0.867535	8.15763
212633_at	23376	KIAA0776	14.3392	0.588614	0.911332	1.03253	15.7343	0.57007	8.1522
1554478_a_at	55027	HEATR3	15.1662	2.3153	1.12451	0.822752	13.487	2.81409	8.15054
212689_s_at	55818	KDM3A	12.7456	0.627729	0.817456	0.910156	15.5918	0.689694	8.14074
230766_at	2618	GART	12.6332	0.673946	0.808002	1.0512	15.6351	0.641123	8.13812
224863_at	2776	GNAQ	15.8617	2.26885	1.16415	0.858455	13.6252	2.64294	8.13406
219579_at	5866	RAB3IL1	13.8134	1.31536	0.91642	1.12142	15.0732	1.17294	8.12307
202809_s_at	65123	INTS3	13.2104	2.53142	0.934234	1.20298	14.1403	2.10429	8.12232
1555786_s_at	645687	C14orf34	11.2347	2.98165	0.837905	1.05162	13.4081	2.83528	8.12171
240288_at	283518	KCNRG	17.4894	0.375019	1.10177	1.12073	15.8739	0.334621	8.10426
222849_s_at	79634	SCRN3	14.7738	1.66431	1.00526	1.11563	14.6965	1.49181	8.09414
238509_at	8454	CUL1	16.2879	0.827588	1.05025	1.23158	15.5086	0.671973	8.09028
227298_at	401264	FLJ37798	13.652	1.54183	0.934615	0.981887	14.6071	1.57027	8.08867
207753_at	57343	ZNF304	11.8668	3.06254	0.960458	0.808446	12.3554	3.78818	8.07177
210802_s_at	27292	DIMT1L	15.997	0.999711	1.04871	1.15014	15.2539	0.86921	8.06156
218324_s_at	65244	SPATS2	14.2469	1.10791	0.942549	1.11302	15.1153	0.995414	8.05537
205767_at	2069	EREG	16.2438	1.75067	1.15612	0.849745	14.0503	2.06023	8.05527
244338_at	143458	LDLRAD3	17.5424	2.26262	1.24438	1.1313	14.0972	2.00002	8.04863
52741_at	115708	TRMT61A	12.0396	2.15569	0.898872	0.799722	13.3941	2.69555	8.04481
204516_at	6314	ATXN7	19.0016	1.91989	1.34751	0.96612	14.1013	1.98721	8.04424
204598_at	22888	UBOX5	11.2324	1.51278	0.765862	1.06974	14.6663	1.41416	8.04025
204523_at	7699	ZNF140	16.0456	1.00665	1.06143	1.04485	15.1169	0.963434	8.04018
220643_s_at	55179	FAIM	15.39	1.28613	1.05007	0.920226	14.6562	1.39763	8.02693
214741_at	7690	ZNF131	15.4082	0.831988	0.999587	1.32465	15.4146	0.628081	8.02132
238151_at	10939	AFG3L2	11.1762	3.67003	0.900201	1.01304	12.4152	3.62281	8.01902
214823_at	7754	ZNF204P	13.6084	0.92146	0.912667	0.829177	14.9106	1.11129	8.01094
216977_x_at	6627	SNRPA1	14.2373	0.884734	0.938229	1.06789	15.1746	0.828486	8.00154
219291_at	56986	DTWD1	17.0588	0.962967	1.13544	0.987488	15.024	0.975167	7.99956
209891_at	57405	SPC25	12.2994	1.97593	0.891968	0.900961	13.789	2.19314	7.99107
224600_at	8545	CGGBP1	13.6998	0.825819	0.906616	0.950709	15.1109	0.868634	7.98978
235736_at	100287482	LOC100287482	16.1168	1.99707	1.18026	0.862848	13.6553	2.3145	7.98492
223386_at	79607	FAM118B	14.6713	0.641742	0.950752	1.19657	15.4313	0.536319	7.98379
AFFX-HSAC07/X00351_5_at	60	ACTB	18.2342	0.926642	1.20844	1.06686	15.089	0.868567	7.97879
212078_s_at	4297	MLL	10.5056	1.16728	0.716202	0.909289	14.6685	1.28373	7.97611
213386_at	84302	C9orf125	11.43	1.22423	0.793506	0.793047	14.4044	1.54371	7.97407
219112_at	51735	RAPGEF6	12.3502	1.05653	0.827707	1.04943	14.921	1.00676	7.96387
223227_at	583	BBS2	11.6836	2.47346	0.839966	1.23115	13.9096	2.00906	7.95933
215048_at	140883	ZNF280B	13.7799	1.46137	0.958032	0.953657	14.3835	1.53238	7.95795
212311_at	23231	SEL1L3	14.096	0.858487	0.941325	0.912757	14.9746	0.940542	7.95759
238757_at	80174	DBF4B	7.3924	4.3866	0.684065	0.858833	10.8066	5.10763	7.9571
205078_at	5281	PIGF	16.643	0.703104	1.09162	1.08131	15.2462	0.650236	7.9482
226383_at	120534	C11orf46	15.2794	1.02486	1.02185	1.09695	14.9526	0.93428	7.94346
204008_at	10126	DNAL4	17.21	3.05088	1.32145	1.06627	13.0236	2.86126	7.94243
209544_at	8767	RIPK2	11.8566	0.987921	0.797511	0.980122	14.867	1.00796	7.93748
242602_x_at	9534	ZNF254	16.0272	1.40462	1.11106	0.979464	14.4252	1.43407	7.92962
227937_at	339344	MYPOP	8.52533	4.74059	0.816458	0.875634	10.4418	5.4139	7.92787
227274_at	55333	SYNJ2BP	14.5218	0.565462	0.948754	1.03225	15.3062	0.547793	7.92699
243661_at	10793	ZNF273	6.41272	8.71008	0.996157	0.925562	6.43745	9.41058	7.92402
220102_at	668	FOXL2	11.7671	1.62476	0.837536	0.905086	14.0497	1.79514	7.92242
33814_at	10298	PAK4	10.0812	3.56483	0.864669	0.852972	11.6591	4.17931	7.91919
212741_at	4128	MAOA	9.1216	1.7725	0.692386	0.665803	13.1742	2.6622	7.91818
223989_s_at	25996	REXO2	15.0072	0.727139	0.988583	1.11509	15.1805	0.65209	7.9163
216699_s_at	3816	KLK1	11.2212	1.71388	0.793385	1.01637	14.1435	1.68628	7.91486
216080_s_at	3995	FADS3	12.6699	1.32416	0.870423	1.04143	14.556	1.27148	7.91376
1554628_at	126295	ZNF57	12.3026	0.873052	0.827158	0.924707	14.8734	0.944139	7.90876
226594_at	51004	COQ6	14.8154	1.31635	1.01356	1.10452	14.6171	1.19179	7.90447
226400_at	998	CDC42	15.0998	1.41377	1.0536	0.97074	14.3317	1.45639	7.89402
211964_at	1284	COL4A2	9.18626	1.4101	0.635655	1.06406	14.4516	1.3252	7.88842
227712_at	57226	LYRM2	14.9785	0.975969	1.01037	1.03862	14.8247	0.93968	7.8822
206583_at	55634	ZNF673	12.217	0.89871	0.821728	1.02046	14.8674	0.880693	7.87407
212794_s_at	23325	KIAA1033	14.2078	0.722057	0.942789	1.08453	15.07	0.665776	7.86787
201918_at	55186	SLC25A36	12.8006	1.68957	0.924381	0.907231	13.8478	1.86234	7.85506
202293_at	10274	STAG1	12.1798	1.47277	0.859118	0.964647	14.1771	1.52675	7.85192
1563750_at	400593	FLJ43944	9.773	1.4849	0.704594	0.815117	13.8704	1.8217	7.84605
210224_at	3140	MR1	13.46	2.07545	0.987902	1.00961	13.6248	2.0557	7.84027
227015_at	57168	ASPHD2	12.45	1.7228	0.899026	0.943888	13.8483	1.82521	7.83677
218120_s_at	3163	HMOX2	14.1029	0.946532	0.946846	1.21809	14.8946	0.77706	7.83582
218173_s_at	54904	WHSC1L1	12.7163	0.588627	0.846063	0.921267	15.0299	0.638932	7.83443
214024_s_at	85359	DGCR6L	14.4252	1.01785	0.977356	1.11953	14.7594	0.90917	7.83429
223450_s_at	83548	COG3	15.9534	1.27731	1.10651	1.02615	14.4178	1.24476	7.83129
218415_at	26276	VPS33B	13.5022	0.863646	0.909378	1.06211	14.8477	0.813139	7.83043
225861_at	84331	FAM195A	8.43891	5.92672	0.893722	0.956187	9.44243	6.19828	7.82036
230669_at	5922	RASA2	10.0062	3.5654	0.88453	0.824624	11.3124	4.32367	7.81806
223369_at	28989	METTL11A	14.2536	0.837318	0.957455	1.11967	14.887	0.747826	7.8174
209711_at	23169	SLC35D1	11.1624	4.72924	0.981271	1.11685	11.3755	4.23445	7.80495
201693_s_at	1958	EGR1	9.3464	0.574129	0.631651	0.719192	14.7968	0.798297	7.79754
215739_s_at	10426	TUBGCP3	13.571	0.41536	0.90231	0.786517	15.0403	0.528101	7.78419
204071_s_at	10210	TOPORS	16.2347	0.927188	1.10891	1.01043	14.6403	0.917613	7.77893
205169_at	5929	RBBP5	13.705	1.1782	0.960258	0.939135	14.2722	1.25456	7.76338
227686_at	92106	OXNAD1	14.8176	1.18839	1.02991	1.06398	14.3872	1.11693	7.75208
215429_s_at	126299	ZNF428	12.0998	1.93707	0.888959	1.02396	13.6112	1.89175	7.75148
224773_at	89796	NAV1	15.8686	1.38472	1.19538	0.622476	13.2749	2.22454	7.74973
1553713_a_at	121268	RHEBL1	11.6535	1.42954	0.858569	0.748437	13.5732	1.91003	7.7416
201746_at	7157	TP53	12.3272	2.13716	0.901373	1.18524	13.676	1.80314	7.73959
216483_s_at	56005	C19orf10	14.6296	0.854995	0.993207	1.14484	14.7296	0.746822	7.73823
202843_at	4189	DNAJB9	12.8194	4.27778	1.17507	0.936867	10.9095	4.56605	7.73777
223384_s_at	89122	TRIM4	11.0804	1.47117	0.780277	1.17367	14.2006	1.25348	7.72706
1553540_a_at	3177	SLC29A2	13.1892	1.311	0.926637	1.08622	14.2334	1.20695	7.72017
1553998_at	63947	DMRTC1	13.2054	0.3454	0.878548	0.858491	15.0309	0.402334	7.71663
203464_s_at	22905	EPN2	11.906	2.55631	0.90129	1.151	13.21	2.22094	7.71545
223038_s_at	58516	FAM60A	13.1764	0.786417	0.888146	1.3601	14.8358	0.578204	7.70702
227210_at	57713	SFMBT2	9.76172	2.43948	0.798683	0.769119	12.2223	3.17178	7.69703
205704_s_at	23545	ATP6V0A2	10.659	2.98581	0.897927	0.847816	11.8707	3.52177	7.69622
204909_at	1656	DDX6	15.9494	0.976217	1.09273	1.24927	14.5959	0.78143	7.68866
214724_at	85458	DIXDC1	13.6384	2.19013	1.05457	0.899475	12.9326	2.4349	7.68377
230511_at	1390	CREM	11.7306	1.83744	0.870392	0.979036	13.4774	1.87678	7.67708
202238_s_at	4837	NNMT	14.6631	0.935212	1.0017	1.30651	14.6381	0.715807	7.67697
226937_at	54675	CRLS1	14.787	1.08259	1.02194	1.23718	14.4696	0.875051	7.6723
1554806_a_at	26269	FBXO8	15.0882	0.988864	1.05264	0.978236	14.3336	1.01086	7.67224
224857_s_at	51082	POLR1D	13.7	0.941737	0.945765	1.10138	14.4856	0.85505	7.67034
218556_at	29095	ORMDL2	13.7761	0.90695	0.949614	1.10118	14.507	0.823617	7.66533
226060_at	91869	RFT1	13.8306	1.02455	0.95239	1.29952	14.522	0.788407	7.6552
1552330_at	92806	CENPBD1	13.3658	0.89182	0.924847	1.05818	14.4519	0.842791	7.64735
202644_s_at	7128	TNFAIP3	11.1043	2.56275	0.946826	0.72215	11.7279	3.54878	7.63835
203045_at	4814	NINJ1	12.7901	1.95003	1.00332	0.774592	12.7478	2.51749	7.63265
227568_at	143279	HECTD2	11.323	1.90337	0.845067	1.02056	13.399	1.86501	7.63199
204951_at	399	RHOH	13.6462	1.05852	0.957857	1.04862	14.2466	1.00945	7.628
205921_s_at	6533	SLC6A6	15.8994	2.67061	1.20411	1.30164	13.2043	2.05172	7.62799
218964_at	10620	ARID3B	12.0878	1.20336	0.860384	0.9995	14.0493	1.20396	7.62663
218122_s_at	59343	SENP2	14.6328	1.27816	1.03495	1.15921	14.1386	1.10262	7.62061
207524_at	7982	ST7	13.502	1.13975	0.960988	0.959495	14.0501	1.18786	7.61899
226199_at	139596	UPRT	14.8196	1.03613	1.03452	1.13944	14.3251	0.909335	7.6172
201021_s_at	11034	DSTN	13.9349	0.981628	0.972466	1.10076	14.3294	0.891776	7.61059
226327_at	22847	ZNF507	13.4278	0.996176	0.938756	1.10571	14.3038	0.900942	7.60236
1559870_at	100129129	LOC100129129	7.67306	4.40941	0.737902	0.918526	10.3985	4.80053	7.5995
40489_at	1822	ATN1	10.5663	3.46304	0.894484	1.02727	11.8127	3.37109	7.59189
227269_s_at	57799	RAB40C	13.2192	0.884643	0.921515	1.06489	14.3451	0.830735	7.5879
212495_at	23030	KDM4B	11.3792	1.3888	0.829636	0.952174	13.7159	1.45856	7.58722
203115_at	2235	FECH	16.981	1.17144	1.20281	1.10886	14.1178	1.05644	7.58713
216863_s_at	22880	MORC2	12.0782	0.950343	0.832402	1.46558	14.5101	0.648443	7.57925
222591_at	51657	STYXL1	17.9586	1.22162	1.26974	1.20472	14.1435	1.01403	7.57875
214757_at	5380	PMS2L2	11.6214	0.922252	0.813367	1.08295	14.288	0.851608	7.56981
226038_at	91694	LONRF1	10.5593	2.74759	0.918079	0.756158	11.5015	3.63363	7.56757
209110_s_at	5863	RGL2	13.7764	0.95182	0.976531	0.92695	14.1075	1.02683	7.56716
222491_at	138050	HGSNAT	9.7978	2.09822	0.727087	1.26883	13.4754	1.65367	7.56454
222090_at	100134713	LOC100134713	12.3899	1.85474	0.925023	1.09978	13.3941	1.68647	7.54029
1558794_at	728190	LOC728190	16.0782	1.32002	1.15696	1.1245	13.897	1.17387	7.53542
224659_at	57190	SEPN1	14.5348	1.21632	1.04884	1.00484	13.858	1.21047	7.53422
222155_s_at	79581	GPR172A	14.0916	0.867364	0.990365	1.04625	14.2287	0.829022	7.52886
227331_at	283337	ZNF740	11.9432	0.978908	0.844394	1.07649	14.1441	0.909351	7.52673
213715_s_at	256949	KANK3	11.1702	3.24288	0.877335	1.39719	12.732	2.321	7.52649
203368_at	78987	CRELD1	10.93	2.10311	0.899217	0.726807	12.155	2.89363	7.52433
224568_x_at	378938	MALAT1	14.2994	0.657347	0.990006	1.09058	14.4438	0.602752	7.52325
236481_at	2184	FAH	14.7324	0.948707	1.04064	1.0943	14.1571	0.866953	7.51201
227139_s_at	84343	HPS3	15.5477	0.7594	1.09596	0.907974	14.1864	0.836368	7.51139
219854_at	7561	ZNF14	13.1438	0.942775	0.924332	1.18763	14.2198	0.793832	7.50681
225819_at	84897	TBRG1	12.526	0.639367	0.869933	1.06239	14.3988	0.601822	7.50031
229873_at	283219	KCTD21	7.701	1.36275	0.583238	0.760353	13.2039	1.79226	7.49807
221666_s_at	29108	PYCARD	12.2707	1.09124	0.867407	1.29131	14.1464	0.845066	7.49575
221766_s_at	55603	FAM46A	11.6618	0.450081	0.79916	1.1495	14.5926	0.391545	7.49206
228987_at	51571	FAM49B	10.8284	0.852153	0.765959	1.02822	14.1371	0.828764	7.48291
202480_s_at	9191	DEDD	15.1452	1.40569	1.10622	1.12964	13.691	1.24437	7.46768
228881_at	55486	PARL	14.627	0.667199	1.02245	1.07036	14.3058	0.623338	7.46457
220370_s_at	57602	USP36	13.1787	1.75656	0.988261	1.10447	13.3352	1.59041	7.46282
206668_s_at	9522	SCAMP1	18.0878	0.666116	1.26159	1.18736	14.3373	0.561007	7.44914
218945_at	79091	C16orf68	10.6271	1.06005	0.762663	1.10557	13.9342	0.958831	7.4465
242881_x_at	389048	NA	13.0366	1.13008	0.936713	1.15905	13.9174	0.975008	7.4462
227159_at	84514	GHDC	8.59484	2.39179	0.691089	0.977968	12.4366	2.44567	7.44116
64432_at	51275	C12orf47	13.5406	1.20753	0.98128	1.13521	13.7989	1.06371	7.43131
206777_s_at	1415	CRYBB2	13.8454	1.37779	1.00461	1.3178	13.7819	1.04552	7.41371
229170_s_at	118491	TTC18	13.734	0.77305	0.977869	0.994938	14.0448	0.776983	7.41091
220748_s_at	51157	ZNF580	6.43494	5.51453	0.792449	0.823163	8.12032	6.69919	7.40976
221229_s_at	55006	TRMT61B	14.4774	0.749125	1.03724	0.871316	13.9576	0.859763	7.40868
215548_s_at	23256	SCFD1	15.9174	0.829588	1.14273	0.938079	13.9292	0.884348	7.4068
1558050_at	8893	EIF2B5	9.8484	1.11353	0.713085	1.15213	13.811	0.966503	7.38874
1554747_a_at	4735	SEPT2	13.8312	0.754308	0.985802	1.01245	14.0304	0.74503	7.38772
224469_s_at	64423	INF2	6.46457	5.13574	0.794433	0.774779	8.13734	6.62865	7.383
218370_s_at	64766	S100PBP	10.7799	1.12896	0.797148	0.911184	13.5231	1.239	7.38106
202498_s_at	6515	SLC2A3	14.547	0.930625	1.05045	1.02035	13.8483	0.912064	7.38019
223413_s_at	55646	LYAR	11.1072	0.851958	0.794142	1.11422	13.9864	0.764622	7.37552
227986_at	79175	ZNF343	16.1532	1.27209	1.21278	0.894125	13.3192	1.42272	7.37095
221733_s_at	54865	GPATCH4	14.1836	0.695496	1.00929	1.01399	14.053	0.685902	7.36945
203460_s_at	5663	PSEN1	15.992	0.937165	1.15601	1.04146	13.8337	0.899857	7.3668
205541_s_at	23708	GSPT2	9.6486	5.15518	1.17401	0.795691	8.21846	6.47887	7.34867
222588_s_at	55216	C11orf57	14.3403	2.02673	1.12814	1.02073	12.7114	1.98556	7.34848
208478_s_at	581	BAX	12.6142	0.756923	0.900639	1.11701	14.0058	0.677633	7.34174
224605_at	401152	C4orf3	13.88	1.07023	1.01916	1.01841	13.619	1.05089	7.33495
200702_s_at	57062	DDX24	10.4186	1.53121	0.762821	1.55936	13.658	0.981945	7.31997
226525_at	9262	STK17B	10.0658	3.60973	0.915957	0.991524	10.9894	3.64059	7.31499
207740_s_at	23636	NUP62	12.7926	1.20523	0.952022	1.01717	13.4373	1.18489	7.31108
1560002_at	100132859	LOC100132859	15.2166	2.39288	1.29162	0.843707	11.781	2.83614	7.30858
43427_at	32	ACACB	11.712	0.452546	0.82298	1.19334	14.2312	0.379227	7.30521
227151_at	257364	SNX33	12.4454	1.04663	0.912668	1.08333	13.6363	0.966119	7.3012
224631_at	80829	ZFP91	13.6748	0.655419	0.97526	1.13062	14.0217	0.579697	7.3007
218231_at	55577	NAGK	13.95	1.55361	1.05737	1.10395	13.1931	1.40732	7.3002
205022_s_at	1112	FOXN3	10.737	2.52522	0.92164	0.858693	11.6499	2.94077	7.29533
201727_s_at	1994	ELAVL1	11.3702	0.926904	0.827067	1.10415	13.7476	0.839477	7.29356
230532_at	159013	CXorf38	8.42103	6.91531	1.06589	1.03734	7.90047	6.66637	7.28342
204202_at	23288	IQCE	13.7876	0.704474	0.985953	1.22321	13.984	0.575922	7.27997
235136_at	94103	ORMDL3	9.09008	4.98023	1.00755	0.902901	9.022	5.5158	7.2689
244441_at	57478	USP31	13.2656	0.785642	0.985341	0.737811	13.463	1.06483	7.26389
218458_at	64395	GMCL1	15.9855	0.637806	1.14974	1.02635	13.9036	0.621429	7.26254
222694_at	65996	MGC2752	13.9244	1.30946	1.03665	1.21982	13.4321	1.07349	7.25279
224260_at	84726	BAT2L1	16.5012	1.0278	1.20951	1.19456	13.6429	0.860405	7.25163
204024_at	734	OSGIN2	12.2814	1.21203	0.918614	1.09765	13.3695	1.1042	7.23684
228834_at	10140	TOB1	16.0216	2.85065	1.32632	1.19132	12.0797	2.39285	7.23628
224828_at	80315	CPEB4	25.18	2.79901	1.98167	1.59244	12.7064	1.75768	7.23206
218765_at	51092	SIDT2	3.60773	7.58089	0.786401	0.76781	4.58765	9.8734	7.23053
218972_at	55761	TTC17	10.8674	0.926771	0.816982	0.812593	13.3019	1.14051	7.2212
219628_at	64393	ZMAT3	15.8638	0.845894	1.15028	1.39234	13.7912	0.607534	7.19937
225696_at	64708	COPS7B	7.51389	5.25835	0.84507	0.957665	8.89145	5.4908	7.19112
201851_at	6455	SH3GL1	4.18215	6.21766	0.650262	0.78233	6.43149	7.94761	7.18955
230592_at	25936	NSL1	12.7712	1.47139	0.995727	0.971468	12.826	1.5146	7.1703
206188_at	9831	ZNF623	14.139	1.64953	1.12864	0.920152	12.5275	1.79267	7.16008
227877_at	389289	C5orf39	13.1119	0.78447	0.972436	0.949136	13.4836	0.82651	7.15505
1554886_a_at	22877	MLXIP	8.55736	4.0264	0.857012	0.931494	9.98511	4.32252	7.15381
1557521_a_at	10904	BLCAP	13.1638	0.853703	1.00929	0.679186	13.0426	1.25695	7.14978
238677_at	134430	WDR36	13.2522	1.04301	0.991149	1.1303	13.3705	0.922772	7.14666
1558136_s_at	6882	TAF11	12.0088	0.915227	0.90301	0.983584	13.2986	0.930501	7.11457
213540_at	7923	HSD17B8	12.4575	0.971661	0.933885	1.09549	13.3395	0.886965	7.11322
218591_s_at	79954	NOL10	6.74861	4.27239	0.754996	0.808215	8.93861	5.2862	7.11241
208698_s_at	4841	NONO	12.3181	1.0135	0.926668	1.09426	13.2928	0.926199	7.10952
222288_at	389129	NA	12.403	1.08951	0.963309	0.811943	12.8754	1.34185	7.10863
208086_s_at	1756	DMD	8.8036	3.7392	0.967091	0.732218	9.10317	5.10668	7.10493
203652_at	4296	MAP3K11	8.87924	2.31936	0.750421	0.975745	11.8324	2.37702	7.10468
224902_at	55066	PDPR	12.5982	0.981353	0.957655	0.963635	13.1553	1.01839	7.08683
205953_at	9860	LRIG2	12.2521	0.646177	0.900984	1.12923	13.5986	0.572228	7.0854
220054_at	51561	IL23A	11.4406	0.660789	0.848072	0.973002	13.4901	0.679124	7.08463
1566084_at	644215	LOC644215	7.2716	3.6706	0.989935	0.538541	7.34553	6.81582	7.08067
1558699_a_at	64224	HERPUD2	13.4784	1.72622	1.10576	0.877107	12.1893	1.96808	7.07867
201284_s_at	327	APEH	11.2196	1.80194	0.89892	1.07733	12.4811	1.6726	7.07687
238346_s_at	96764	TGS1	11.9482	0.693817	0.881141	1.19474	13.5599	0.580728	7.07032
238528_at	197131	UBR1	12.3098	1.1454	0.943089	1.05463	13.0526	1.08606	7.06935
214744_s_at	9349	RPL23	12.1948	0.72865	0.90675	1.06477	13.4489	0.684327	7.06662
225797_at	116541	MRPL54	11.3905	0.885858	0.853285	1.14636	13.349	0.772759	7.06089
229906_at	79637	ARMC7	11.95	1.02548	0.895825	1.31295	13.3397	0.781049	7.06035
203482_at	55719	FAM178A	12.1518	0.816917	0.905346	1.18807	13.4223	0.687597	7.05493
240451_at	7290	HIRA	5.7302	7.8718	0.904507	1.01456	6.33517	7.75887	7.04702
228123_s_at	26090	ABHD12	12.949	1.52268	1.01945	1.09864	12.702	1.38597	7.04397
219166_at	55172	C14orf104	12.9066	0.85226	0.970243	1.08913	13.3024	0.782513	7.04248
235828_at	153768	PRELID2	11.8391	1.42843	0.938658	0.971818	12.6128	1.46985	7.04134
202716_at	5770	PTPN1	14.2632	0.797117	1.07473	1.02362	13.2713	0.778721	7.02503
212030_at	58517	RBM25	15.3482	0.747893	1.14062	1.26363	13.456	0.591862	7.02394
212892_at	8427	ZNF282	11.9581	1.23367	0.931115	1.04424	12.8428	1.1814	7.01209
226268_at	23011	RAB21	10.9524	2.49961	1.03965	0.716544	10.5347	3.48842	7.01159
203228_at	5050	PAFAH1B3	11.6661	1.66869	0.934427	1.09854	12.4847	1.51901	7.00188
1555974_a_at	399972	FLJ39051	11.5584	3.57021	1.10424	1.00964	10.4673	3.53612	7.00171
219978_s_at	51203	NUSAP1	10.8862	0.74199	0.815267	1.15476	13.3529	0.642547	6.99774
226584_s_at	83541	FAM110A	10.7246	0.852423	0.811632	1.09077	13.2136	0.781491	6.99756
215735_s_at	7249	TSC2	12.5896	0.890394	0.959703	1.02175	13.1182	0.871439	6.99483
231530_s_at	64776	C11orf1	11.6484	0.625858	0.867706	1.16976	13.4244	0.535029	6.97969
220239_at	55975	KLHL7	12.6801	1.3059	0.996449	1.06111	12.7253	1.23069	6.97802
220994_s_at	29091	STXBP6	8.92185	7.846	1.10097	1.34107	8.10364	5.85056	6.9771
212435_at	51592	TRIM33	12.5604	2.3482	1.12556	0.840291	11.1592	2.79451	6.97688
209410_s_at	2887	GRB10	11.6189	0.547917	0.865693	1.03431	13.4215	0.529744	6.9756
231960_at	54014	BRWD1	10.9184	2.58944	1.02133	0.795697	10.6903	3.25431	6.97233
211376_s_at	54780	NSMCE4A	12.0736	0.64109	0.907411	1.04223	13.3056	0.615111	6.96033
217027_x_at	3837	KPNB1	13.0995	0.945987	1.0125	0.963308	12.9377	0.982019	6.95985
231018_at	342979	PALM3	7.9808	3.44698	0.802393	0.867554	9.94625	3.97322	6.95974
206919_at	2005	ELK4	12.5432	1.28766	0.996564	0.973398	12.5864	1.32285	6.95465
228158_at	1818	DRD5P2	11.9596	1.46159	0.945865	1.16139	12.6441	1.25849	6.95131
218294_s_at	10762	NUP50	14.6938	1.22503	1.16915	0.933213	12.5679	1.31271	6.94031
213195_at	201229	C17orf108	9.68718	1.63998	0.774412	1.20057	12.5091	1.366	6.93754
218289_s_at	79876	UBA5	12.7175	0.810828	0.96933	1.09274	13.1199	0.742016	6.93093
215253_s_at	1827	RCAN1	9.5366	1.89145	0.817908	0.873907	11.6597	2.16436	6.91205
207850_at	2921	CXCL3	12.4254	2.31811	1.07618	1.01834	11.5458	2.27636	6.91107
223167_s_at	29761	USP25	8.743	2.24236	0.798024	0.785249	10.9558	2.85561	6.90571
213830_at	6964	TRD@	7.614	2.02591	0.657103	0.915183	11.5872	2.21367	6.90044
206875_s_at	9748	SLK	12.993	0.767647	0.998913	0.974866	13.0071	0.787438	6.89729
226267_at	122953	JDP2	9.9498	2.65394	0.891303	1.01061	11.1632	2.62607	6.89464
225452_at	5469	MED1	12.3704	1.04513	0.965346	1.07215	12.8144	0.9748	6.89462
232147_at	84464	BTBD12	9.33611	1.87953	0.787909	0.971298	11.8492	1.93507	6.89215
203419_at	9757	MLL4	6.26296	5.51592	0.829054	0.886849	7.55434	6.21969	6.88701
216607_s_at	1595	CYP51A1	12.1182	0.507172	0.917221	0.915137	13.2119	0.554203	6.88303
228385_at	83479	DDX59	12.445	1.86125	1.01424	1.24525	12.2702	1.49468	6.88246
223982_s_at	50640	PNPLA8	9.41103	3.4618	0.94332	0.91515	9.9765	3.78277	6.87963
218910_at	55129	ANO10	11.8667	2.54706	1.07002	0.958346	11.0903	2.65777	6.87401
227176_at	114134	SLC2A13	10.8378	1.35771	0.864814	1.12262	12.5319	1.20941	6.87068
229015_at	286367	LOC286367	7.5668	2.54393	0.706864	0.838849	10.7047	3.03264	6.86869
224658_x_at	55690	PACS1	4.16089	6.17282	0.746044	0.757091	5.57727	8.15334	6.86531
239372_at	26009	ZZZ3	14.0822	2.36924	1.24936	0.976562	11.2715	2.4261	6.84882
220230_s_at	51700	CYB5R2	8.9614	2.55354	0.819705	0.929075	10.9325	2.74848	6.84047
242557_at	80862	NCRNA00171	10.5448	0.827101	0.822481	0.979037	12.8207	0.84481	6.83276
207511_s_at	27013	C2orf24	15.4064	2.06864	1.29607	1.17356	11.887	1.76271	6.82486
220205_at	7179	TPTE	10.2862	2.88443	0.972685	0.93916	10.5751	3.07129	6.82318
227728_at	5494	PPM1A	9.1512	2.34731	0.829404	0.901825	11.0335	2.60285	6.81815
204292_x_at	6794	STK11	8.02098	1.69426	0.681015	0.913541	11.778	1.85461	6.81629
229999_at	100128416	LOC100128416	13.9786	1.01217	1.10288	1.05897	12.6746	0.955808	6.8152
221589_s_at	4329	ALDH6A1	13.9364	0.900339	1.08304	1.18525	12.8678	0.759621	6.81371
204524_at	5170	PDPK1	11.4132	1.00663	0.889712	1.26672	12.828	0.794674	6.81132
225623_at	85457	KIAA1737	13.6561	0.576003	1.0444	1.05499	13.0755	0.545978	6.81072
213982_s_at	9910	RABGAP1L	12.4418	0.975797	0.990391	0.933733	12.5625	1.04505	6.80378
228354_at	118812	MORN4	10.7475	2.71018	0.954934	1.1531	11.2547	2.35034	6.80255
225298_at	25953	PNKD	11.929	0.708434	0.920567	1.0989	12.9583	0.644674	6.8015
228491_at	3880	KRT19	11.3352	0.667242	0.87378	1.06948	12.9726	0.623892	6.79825
238121_at	256356	GK5	11.2884	1.78724	0.970499	0.910608	11.6315	1.96269	6.79712
209136_s_at	9100	USP10	10.8142	1.57117	0.872452	1.3167	12.3952	1.19327	6.79422
229307_at	23243	ANKRD28	10.6096	2.16696	0.977112	0.79666	10.8581	2.72006	6.78909
202742_s_at	5567	PRKACB	10.3118	5.27612	1.3168	0.918373	7.83093	5.74507	6.788
232194_at	64863	METTL4	13.8688	1.21113	1.14144	0.861587	12.1503	1.40569	6.77798
219745_at	79847	TMEM180	12.6284	1.22928	1.02785	0.973153	12.2863	1.2632	6.77473
225808_at	124512	C17orf95	10.8994	1.79218	0.937763	0.932602	11.6227	1.9217	6.77221
235289_at	56648	EIF5A2	10.0698	5.54323	1.06178	1.3656	9.4839	4.05919	6.77154
221924_at	83637	ZMIZ2	9.4704	1.22121	0.778704	0.891534	12.1617	1.36978	6.76577
207628_s_at	114049	WBSCR22	12.4961	0.85576	0.983001	1.04767	12.7122	0.816819	6.76453
231311_at	6712	SPTBN2	6.267	2.13486	0.558833	0.92276	11.2144	2.31356	6.764
227267_at	134359	C5orf37	10.7497	2.38289	0.931491	1.20115	11.5403	1.98384	6.76209
225584_at	414777	HCG18	12.4224	1.21692	1.00743	1.03405	12.3308	1.17685	6.75383
228653_at	389432	SAMD5	7.3732	0.236008	0.558034	0.802814	13.2128	0.293976	6.75339
219221_at	253461	ZBTB38	9.8282	0.724405	0.761111	1.25702	12.913	0.576287	6.74463
221935_s_at	285203	C3orf64	13.0013	0.983122	1.05304	0.893111	12.3464	1.10078	6.72361
204401_at	3783	KCNN4	12.9365	0.562006	0.997563	1.21817	12.9681	0.461354	6.71475
210567_s_at	6502	SKP2	12.0062	0.948012	0.957951	1.06039	12.5332	0.894022	6.71362
224786_at	60592	SCOC	14.8146	0.909516	1.19332	0.915442	12.4146	0.993527	6.70405
225723_at	154467	C6orf129	11.0023	2.1073	0.950352	1.15538	11.5771	1.8239	6.7005
213298_at	4782	NFIC	11.3208	1.64113	0.949499	1.11202	11.9229	1.47581	6.69937
224837_at	27086	FOXP1	6.36096	3.58296	0.789618	0.672082	8.05575	5.33114	6.69344
226583_at	400073	C12orf76	16.0742	1.1332	1.2961	1.15902	12.402	0.977729	6.68989
205034_at	9134	CCNE2	5.58174	5.63855	1.24198	0.634591	4.49424	8.88532	6.68978
1555814_a_at	387	RHOA	14.653	0.792532	1.15501	1.15259	12.6865	0.68761	6.68704
225737_s_at	26263	FBXO22	12.0834	0.592178	0.948037	0.965476	12.7457	0.613353	6.67953
238678_at	402483	tcag7.907	9.9587	0.804867	0.78546	1.21521	12.6788	0.662329	6.67058
217948_at	26071	FAM127B	6.47177	3.02975	0.687028	0.77277	9.41995	3.92063	6.67029
204833_at	9140	ATG12	11.9798	0.849283	0.949697	1.18635	12.6143	0.715877	6.66511
200664_s_at	3337	DNAJB1	10.6836	1.06569	0.86484	1.0917	12.3533	0.976177	6.66473
213474_at	154881	KCTD7	8.72739	2.13467	0.791829	0.927094	11.0218	2.30254	6.66218
204599_s_at	10573	MRPL28	11.1706	1.06342	0.902756	1.12756	12.3739	0.943122	6.65851
208817_at	1312	COMT	12.0556	0.817797	0.961504	1.0504	12.5383	0.778555	6.65843
229933_at	148304	C1orf74	11.8016	1.51523	0.988861	1.10332	11.9345	1.37333	6.65393
210280_at	4359	MPZ	11.172	1.30731	0.933572	0.975057	11.9669	1.34075	6.65385
205581_s_at	4846	NOS3	13.1078	1.5079	1.0967	1.1142	11.952	1.35336	6.65267
214830_at	145389	SLC38A6	14.6509	0.807831	1.16135	1.17963	12.6154	0.684816	6.65011
231845_at	57505	AARS2	9.18781	1.68968	0.775227	1.1693	11.8518	1.44504	6.64841
225912_at	94241	TP53INP1	13.4062	2.57502	1.25242	0.993551	10.7043	2.59174	6.64801
231949_at	401440	NA	8.2898	3.87232	0.853187	1.08331	9.71627	3.57453	6.6454
227338_at	440983	LOC440983	13.3661	0.99046	1.08105	1.10054	12.3641	0.899973	6.63202
223112_s_at	4716	NDUFB10	11.7743	0.818956	0.940269	1.12309	12.5223	0.729197	6.62575
223390_at	85026	C9orf37	9.3522	0.806641	0.738799	1.36713	12.6587	0.590024	6.62434
227976_at	644538	LOC644538	9.6896	0.914638	0.784772	1.02622	12.347	0.891272	6.61915
209527_at	23404	EXOSC2	12.4551	0.951975	1.01094	1.04729	12.3203	0.908988	6.61465
231944_at	56605	ERO1LB	10.3854	1.13608	0.872292	0.87449	11.9059	1.29913	6.6025
204998_s_at	22809	ATF5	10.88	1.59757	0.923888	1.12226	11.7763	1.42352	6.59989
225608_at	92017	SNX29	6.9172	0.563316	0.549792	0.924683	12.5815	0.6092	6.59534
224614_at	1783	DYNC1LI2	13.1876	1.81108	1.12979	1.19711	11.6726	1.51288	6.59276
1553510_s_at	9125	RQCD1	14.0314	1.83163	1.20913	1.1615	11.6046	1.57696	6.59076
203099_s_at	9425	CDYL	9.7948	2.00773	0.857172	1.15182	11.4269	1.74309	6.58499
219982_s_at	728492	SERF1B	11.4907	1.71187	1.01948	0.906115	11.2712	1.88924	6.58021
231008_at	222643	UNC5CL	9.0192	0.425745	0.712979	0.837594	12.65	0.508295	6.57916
223441_at	26503	SLC17A5	15.8681	1.63218	1.35088	1.15986	11.7465	1.40722	6.57686
1558381_a_at	26330	GAPDHS	8.8494	0.975613	0.734996	0.876783	12.0401	1.11272	6.57639
223898_at	93474	ZNF670	11.9822	1.14542	0.994541	1.04975	12.048	1.09113	6.56955
223758_s_at	2966	GTF2H2	11.7872	0.885331	0.953177	1.18484	12.3662	0.747214	6.55672
200701_at	10577	NPC2	11.7018	0.729793	0.940123	1.11398	12.4471	0.65512	6.5511
223129_x_at	29116	MYLIP	8.57453	1.41096	0.73316	1.0067	11.6953	1.40156	6.54844
217815_at	11198	SUPT16H	12.6963	1.33062	1.06564	1.12759	11.9142	1.18005	6.54714
224744_at	54928	IMPAD1	11.5195	1.60085	1.02104	0.884332	11.2821	1.81023	6.54617
225169_at	92105	INTS4	10.8554	0.723172	0.874202	1.0803	12.4175	0.669417	6.54346
239101_at	83737	ITCH	14.2096	0.213351	1.10498	0.943391	12.8596	0.226153	6.54289
231852_at	90459	ERI1	13.6166	0.726947	1.11332	0.857686	12.2306	0.847568	6.53908
228708_at	5874	RAB27B	15.5146	0.798397	1.25896	1.09408	12.3233	0.729745	6.52655
226692_at	10169	SERF2	11.4208	0.482968	0.907012	1.08043	12.5917	0.447013	6.51934
225667_s_at	151354	FAM84A	10.2404	0.845742	0.85413	0.827018	11.9893	1.02264	6.50596
226751_at	25927	CNRIP1	9.11366	2.00483	0.828839	1.00015	10.9957	2.00452	6.50011
1566509_s_at	26268	FBXO9	12.6429	0.794271	1.0276	1.14799	12.3034	0.691879	6.49762
201801_s_at	2030	SLC29A1	11.9119	3.75173	1.26197	1.05826	9.43915	3.54519	6.49217
203241_at	7405	UVRAG	12.043	0.902112	1.00378	0.928079	11.9976	0.97202	6.48483
222399_s_at	56889	TM9SF3	11.1573	2.22568	1.07116	0.871789	10.416	2.55301	6.48452
219154_at	144404	TMEM120B	11.4772	0.910466	0.951541	1.02325	12.0617	0.889781	6.47574
229165_at	6182	MRPL12	12.6401	1.03523	1.06332	0.979192	11.8874	1.05723	6.47229
1552641_s_at	55210	ATAD3A	11.973	0.831839	0.974653	1.26266	12.2844	0.6588	6.47158
225840_at	7008	TEF	15.5858	0.916484	1.30989	0.877864	11.8985	1.04399	6.47127
214910_s_at	55937	APOM	10.7752	0.619136	0.871345	1.07908	12.3661	0.573761	6.46994
202398_at	10239	AP3S2	11.7236	1.50616	1.01837	1.05665	11.5121	1.42542	6.46876
201806_s_at	11273	ATXN2L	9.61886	2.01954	0.868721	1.08473	11.0724	1.86178	6.46711
204440_at	9308	CD83	11.8068	1.1064	0.984739	1.19657	11.9898	0.924638	6.45721
212468_at	9043	SPAG9	11.621	1.55471	1.00994	1.11066	11.5066	1.39981	6.45321
218703_at	26984	SEC22A	10.1361	1.40237	0.911381	0.791617	11.1216	1.77153	6.44658
1554193_s_at	79694	MANEA	7.3334	4.06414	0.90745	0.845394	8.08132	4.80739	6.44436
209962_at	2057	EPOR	11.9706	0.857705	0.99373	1.04296	12.0461	0.822376	6.43425
227432_s_at	3643	INSR	9.6162	1.69845	0.836377	1.24219	11.4974	1.3673	6.43237
203392_s_at	1487	CTBP1	12.3514	0.869248	1.03107	0.993994	11.9792	0.8745	6.42687
219088_s_at	79177	ZNF576	9.18215	2.52429	0.833454	1.37564	11.017	1.83499	6.42599
231692_at	54872	PIGG	11.5752	1.27159	0.981267	1.21637	11.7962	1.0454	6.42079
215136_s_at	11340	EXOSC8	11.2196	0.843589	0.930214	1.08855	12.0613	0.774967	6.41813
222819_at	56474	CTPS2	13.785	0.711256	1.13551	1.03822	12.1399	0.68507	6.41247
209912_s_at	9907	KIAA0415	11.4194	0.405686	0.913686	1.27104	12.4981	0.319176	6.40865
1554021_a_at	7559	ZNF12	9.8994	1.52209	0.869136	1.06792	11.3899	1.42529	6.40761
235531_at	55540	IL17RB	10.9067	1.64749	0.928646	1.55738	11.7448	1.05786	6.40132
227106_at	440104	LOC440104	15.7544	1.03905	1.33023	1.12236	11.8433	0.925773	6.38456
212009_s_at	10963	STIP1	11.1636	0.836152	0.922143	1.26204	12.1061	0.662539	6.38432
205777_at	1852	DUSP9	8.75166	0.948826	0.743405	0.955932	11.7724	0.992567	6.38248
234725_s_at	10509	SEMA4B	6.3329	2.22736	0.657126	0.713641	9.63727	3.12112	6.3792
244728_at	130063	NA	5.49	3.03836	0.573561	0.95372	9.57177	3.18581	6.37879
205926_at	9466	IL27RA	10.355	0.640741	0.842734	1.36857	12.2874	0.468183	6.37779
218498_s_at	30001	ERO1L	11.4678	0.793642	0.965004	0.913287	11.8837	0.868995	6.37634
221096_s_at	55374	TMCO6	12.7996	0.669412	1.06253	0.952214	12.0463	0.703006	6.37466
1552287_s_at	172	AFG3L1	3.86057	4.19747	0.653347	0.614468	5.90891	6.83106	6.36999
217785_s_at	10652	YKT6	10.9886	1.1512	0.940377	1.09389	11.6853	1.05239	6.36885
226041_at	222236	NAPEPLD	6.98128	2.14528	0.665015	0.961605	10.4979	2.23094	6.36443
218630_at	54903	MKS1	10.5192	1.43373	0.925281	1.06053	11.3687	1.3519	6.36028
212702_s_at	23299	BICD2	12.1164	0.782661	1.01554	1.0033	11.931	0.780088	6.35556
214553_s_at	10776	ARPP19	10.9124	2.11416	1.03354	0.98244	10.5582	2.15195	6.35509
206613_s_at	9015	TAF1A	11.357	2.08181	1.10531	0.855623	10.275	2.43309	6.35403
227496_at	253842	LOC253842	10.2556	1.37984	0.888255	1.19798	11.5458	1.15181	6.34881
209453_at	6548	SLC9A1	7.55298	4.28283	0.874705	1.05483	8.63489	4.0602	6.34755
219911_s_at	28231	SLCO4A1	12.2984	1.17948	1.06922	0.991141	11.5023	1.19002	6.34614
1562904_s_at	286042	hCG_1990547	8.50688	1.60522	0.767679	1.00324	11.0813	1.60003	6.34067
221597_s_at	29100	TMEM208	10.4757	0.907283	0.887683	1.03098	11.8012	0.880022	6.3406
213568_at	116039	OSR2	10.504	1.75341	0.93997	1.16867	11.1748	1.50035	6.33759
220305_at	57506	MAVS	10.5154	1.18818	0.905422	1.11981	11.6138	1.06106	6.33744
201886_at	80344	DCAF11	12.3258	0.934663	1.04961	1.01661	11.7431	0.919396	6.33127
236213_at	100286920	LOC100286920	8.7968	1.4832	0.811412	0.816142	10.8414	1.81733	6.32934
209157_at	10294	DNAJA2	13.2434	0.733073	1.10341	1.11683	12.0023	0.656386	6.32933
209020_at	51526	C20orf111	12.094	0.703563	1.00949	1.05006	11.9803	0.670023	6.32516
227820_at	4943	TBC1D25	9.39635	1.89318	0.877795	0.975351	10.7045	1.94103	6.32276
201959_s_at	23077	MYCBP2	10.5296	0.953503	0.903057	0.975719	11.66	0.97723	6.31859
222435_s_at	51465	UBE2J1	9.48449	1.39851	0.845609	0.985635	11.2162	1.41889	6.31752
213062_at	123803	NTAN1	10.5597	0.921589	0.908112	0.932217	11.6282	0.988599	6.30842
228802_at	348093	RBPMS2	1.03357	10.5512	0.850456	0.926753	1.21531	11.3851	6.30022
201456_s_at	9184	BUB3	12.0188	0.785505	1.01438	1.05076	11.8484	0.747563	6.29799
235414_at	163087	ZNF383	9.4078	0.902073	0.795892	1.1651	11.8204	0.774244	6.29735
228554_at	5241	PGR	11.0882	2.5675	1.10687	0.998174	10.0177	2.5722	6.29493
223063_at	84886	C1orf198	9.69461	1.18561	0.858386	0.919278	11.294	1.28971	6.29186
204303_s_at	9811	KIAA0427	10.2724	1.15181	0.895565	1.05454	11.4703	1.09223	6.28127
221781_s_at	54431	DNAJC10	12.0792	0.759061	1.0229	1.01347	11.8087	0.748973	6.27886
203971_at	1317	SLC31A1	10.4643	1.03897	0.909236	0.995848	11.5089	1.0433	6.27609
227919_at	652995	UCA1	8.83117	1.2746	0.802489	0.82578	11.0047	1.54351	6.27412
202676_x_at	10922	FASTK	8.97116	2.87048	0.902905	1.10285	9.93588	2.60279	6.26934
235384_at	390916	NUDT19	11.367	1.4458	1.04666	0.866518	10.8602	1.66852	6.26435
212218_s_at	2194	FASN	9.6956	1.11923	0.85882	0.910935	11.2894	1.22866	6.25905
227263_at	541565	C8orf58	9.31413	1.36674	0.855763	0.837231	10.884	1.63246	6.25824
223001_at	58505	OSTC	11.3241	1.10037	0.998628	0.943845	11.3396	1.16584	6.25272
235361_at	10617	STAMBP	10.6636	1.94261	0.999478	1.06757	10.6691	1.81965	6.2444
242069_at	23468	CBX5	10.9034	2.27468	1.04312	1.12153	10.4527	2.0282	6.24046
222765_x_at	51575	ESF1	13.4786	0.825073	1.17359	0.828399	11.4849	0.995985	6.24045
33148_at	51663	ZFR	10.751	0.797212	0.918064	1.04219	11.7105	0.76494	6.23773
222830_at	29841	GRHL1	11.6328	1.89206	1.14498	0.818312	10.1599	2.31216	6.23601
219094_at	25852	ARMC8	11.408	1.14384	1.01268	0.951568	11.2651	1.20206	6.2336
226019_at	115209	OMA1	10.2198	1.48578	0.928493	1.01818	11.0069	1.45925	6.23306
219592_at	79648	MCPH1	8.4886	1.9226	0.891312	0.654087	9.52371	2.93937	6.23154
236160_at	9321	TRIP11	7.021	4.66154	0.854037	1.09896	8.22096	4.24177	6.23136
218739_at	51099	ABHD5	13.1697	1.26052	1.15177	1.23948	11.4344	1.01698	6.22567
235223_at	88745	C6orf153	8.93376	2.14436	0.881796	0.92882	10.1313	2.3087	6.22001
1569594_a_at	9147	SDCCAG1	10.0854	1.2792	0.902895	1.01128	11.1701	1.26493	6.2175
238549_at	9139	CBFA2T2	8.99018	1.2022	0.808474	0.921969	11.1199	1.30395	6.21194
1554091_a_at	114609	TIRAP	6.8688	0.958131	0.614734	0.768015	11.1736	1.24754	6.21057
221276_s_at	81493	SYNC	10.6008	2.92546	1.1173	0.997374	9.4879	2.93316	6.21053
226676_at	25925	ZNF521	9.8862	1.40469	0.910833	0.89678	10.854	1.56637	6.21019
214352_s_at	3845	KRAS	11.2466	1.00681	0.980222	1.06612	11.4735	0.944368	6.20895
202173_s_at	7716	VEZF1	12.5332	0.54674	1.05753	0.978	11.8514	0.559039	6.20521
237276_at	4678	NASP	6.829	2.205	0.663553	1.0419	10.2916	2.11632	6.20395
202203_s_at	267	AMFR	12.7944	1.26843	1.15067	1.00234	11.1191	1.26547	6.19228
212430_at	55544	RBM38	9.96286	1.47641	0.916776	0.976988	10.8673	1.51119	6.18923
1554119_at	79650	C16orf57	10.596	0.982819	0.929113	1.01381	11.4044	0.969436	6.18693
228480_at	9218	VAPA	12.2242	0.608469	1.04113	0.986432	11.7413	0.616839	6.17907
223791_at	100132948	FAM27C	10.5527	1.3383	0.940069	1.19099	11.2255	1.12369	6.17459
217590_s_at	8989	TRPA1	12.6456	0.134129	1.04396	0.575503	12.1132	0.233064	6.17311
203410_at	10947	AP3M2	11.6637	1.0099	1.02922	1.00009	11.3326	1.00981	6.17118
240806_at	6138	RPL15	7.095	3.69408	0.860648	0.901319	8.24379	4.09853	6.17116
218416_s_at	55652	SLC48A1	6.47892	4.3414	0.806898	1.00741	8.02942	4.30947	6.16944
204144_s_at	9091	PIGQ	10.432	1.70864	0.928689	1.57247	11.233	1.08659	6.15982
211402_x_at	2649	NR6A1	12.3454	1.40772	1.08831	1.45481	11.3437	0.967635	6.15565
209751_s_at	10597	TRAPPC2P1	12.1079	1.33888	1.08394	1.18792	11.1702	1.12708	6.14866
208769_at	1979	EIF4EBP2	10.866	2.0436	1.04534	1.07569	10.3947	1.89981	6.14727
239484_at	54822	TRPM7	10.9842	1.76971	1.02441	1.13511	10.7224	1.55907	6.14076
230659_at	9695	EDEM1	10.7476	1.49802	0.968984	1.26591	11.0916	1.18336	6.13749
229304_s_at	79682	MLF1IP	11.8848	0.731962	1.03451	0.945482	11.4883	0.774168	6.13124
202611_s_at	9282	MED14	11.0508	1.39893	1.03055	0.912018	10.7232	1.53389	6.12855
205192_at	9020	MAP3K14	4.32469	6.76797	1.01693	0.845557	4.25268	8.00416	6.12842
206574_s_at	11156	PTP4A3	11.8482	1.59812	1.07578	1.29496	11.0136	1.23411	6.12384
205571_at	51601	LIPT1	7.96374	3.85713	0.868908	1.25569	9.16523	3.07172	6.11848
219086_at	55778	ZNF839	12.3614	1.06834	1.13587	0.791621	10.8827	1.34956	6.11615
210162_s_at	4772	NFATC1	10.7726	3.47306	1.18949	1.1011	9.05646	3.15418	6.10532
230502_s_at	149832	LOC149832	5.90064	5.24147	0.800073	1.08507	7.37513	4.83056	6.10284
1558761_a_at	158293	FAM120AOS	11.3014	1.58863	1.06113	1.02645	10.6503	1.54768	6.099
212695_at	1408	CRY2	4.48959	8.09795	0.956531	1.07983	4.69362	7.49925	6.09644
229538_s_at	128239	IQGAP3	3.73502	6.62033	0.83832	0.858373	4.45537	7.71266	6.08401
225614_at	113174	SAAL1	11.4063	1.17923	1.05154	0.893661	10.8472	1.31955	6.08339
230265_at	6400	SEL1L	13.3866	1.25084	1.21798	1.07171	10.9908	1.16715	6.07897
237145_at	440275	EIF2AK4	8.169	2.09648	0.820651	0.952745	9.9543	2.20046	6.07738
223319_at	10243	GPHN	11.3384	1.98075	1.1492	0.867921	9.86634	2.28218	6.07426
231111_at	57147	SCYL3	9.3874	1.91857	0.893022	1.17419	10.5119	1.63396	6.07295
207458_at	78998	C8orf51	15.9511	1.11368	1.42378	1.19624	11.2034	0.930983	6.06718
219548_at	7564	ZNF16	8.39708	3.07287	0.916889	1.03294	9.15823	2.97488	6.06656
235884_at	644794	LOC644794	4.59285	8.11324	0.947494	1.11389	4.84736	7.28369	6.06552
210437_at	4108	MAGEA9	11.9886	0.839221	1.07304	0.885444	11.1726	0.947797	6.06018
233255_s_at	54841	BIVM	13.0332	0.958006	1.17129	0.973323	11.1272	0.984263	6.05573
212538_at	23348	DOCK9	6.30687	3.3612	0.84127	0.730425	7.49685	4.6017	6.04928
214779_s_at	27352	SGSM3	11.4708	0.665615	1.00895	0.917891	11.369	0.725157	6.04709
209592_s_at	10238	DCAF7	9.21841	1.95582	0.905732	1.0219	10.1779	1.91391	6.04588
202461_at	8892	EIF2B2	11.9222	0.941112	1.07184	0.973827	11.1231	0.966406	6.04476
227560_at	118980	SFXN2	7.91767	3.67607	0.962959	0.952797	8.22223	3.85819	6.04021
215017_s_at	54874	FNBP1L	12.1586	2.56026	1.24241	1.11682	9.78634	2.29245	6.03939
225029_at	550643	LOC550643	10.834	0.9092	0.964612	1.0828	11.2315	0.839676	6.03557
205450_at	5255	PHKA1	9.6092	1.04059	0.875678	0.952351	10.9734	1.09265	6.03305
239177_at	126298	IRGQ	7.9298	5.6728	1.51701	0.830824	5.22726	6.82792	6.02759
244743_x_at	7697	ZNF138	10.7298	1.01146	0.972743	0.989748	11.0304	1.02194	6.02618
1554390_s_at	10097	ACTR2	11.3124	0.799259	0.992403	1.23386	11.399	0.647773	6.02339
207153_s_at	11146	GLMN	11.0538	0.719564	0.973332	1.05565	11.3567	0.681629	6.01915
237061_at	84671	ZNF347	11.5854	0.829706	1.03212	1.0273	11.2248	0.807654	6.01624
211289_x_at	984	CDK11B	9.6786	0.89718	0.858119	1.19211	11.2789	0.752597	6.01573
1558700_s_at	339324	ZNF260	13.5376	0.908272	1.25028	0.758552	10.8277	1.19738	6.01253
209450_at	55644	OSGEP	11.4078	0.853685	1.01053	1.16192	11.2889	0.734721	6.01183
206858_s_at	3223	HOXC6	10.7614	1.00245	1.01921	0.685748	10.5585	1.46183	6.01019
206077_at	3792	KEL	9.82289	2.29752	0.970949	1.2146	10.1168	1.89159	6.00419
210692_s_at	29015	SLC43A3	12.6584	1.19983	1.17468	0.982362	10.7761	1.22138	5.99871
236623_at	84852	C1orf203	7.1012	0.438921	0.616226	0.933277	11.5237	0.470301	5.997
203051_at	22893	BAHD1	9.43519	0.951815	0.853313	1.02185	11.0571	0.931462	5.9943
203109_at	9040	UBE2M	11.7508	0.707856	1.0293	1.23773	11.4163	0.571899	5.99412
223139_s_at	170506	DHX36	9.9454	1.34596	0.918836	1.1566	10.8239	1.16373	5.99382
211284_s_at	2896	GRN	6.65007	1.81879	0.67025	0.88073	9.92178	2.0651	5.99344
225469_at	144363	LYRM5	10.6261	1.91098	1.05997	0.974081	10.0249	1.96183	5.99338
204058_at	4199	ME1	10.1592	0.741063	0.908218	0.93364	11.1859	0.793735	5.9898
200946_x_at	2746	GLUD1	11.0704	0.686841	0.977448	1.06395	11.3258	0.645555	5.98567
226684_at	55102	ATG2B	12.4926	1.31369	1.17269	0.997981	10.6529	1.31635	5.98463
225847_at	57552	NCEH1	10.902	3.41953	1.16918	1.29296	9.3245	2.64472	5.98461
1555411_a_at	57018	CCNL1	10.9266	1.21376	1.01475	1.02098	10.7677	1.18881	5.97827
202518_at	9275	BCL7B	8.47585	2.14737	0.8513	1.07593	9.95636	1.99581	5.97609
202543_s_at	2764	GMFB	4.03974	5.80695	0.775678	0.861394	5.20802	6.74133	5.97467
1557953_at	7586	ZKSCAN1	11.9646	0.623792	1.04415	1.27452	11.4586	0.489435	5.97404
1554251_at	50809	HP1BP3	10.9856	1.34558	1.03809	0.986219	10.5825	1.36438	5.97344
215714_s_at	6597	SMARCA4	10.7767	0.841812	0.961422	1.15659	11.2091	0.727838	5.96849
235050_at	154091	SLC2A12	6.4364	3.91956	0.855952	0.890157	7.51958	4.40323	5.9614
1559840_s_at	9096	TBX18	5.8646	3.007	0.704383	0.836576	8.32587	3.59441	5.96014
40284_at	3170	FOXA2	9.26986	1.25393	0.88016	0.903536	10.532	1.38781	5.95991
209917_s_at	11257	TP53TG1	11.4892	0.968809	1.04217	1.10869	11.0243	0.873834	5.94909
214209_s_at	23457	ABCB9	7.5824	1.38633	0.732048	0.904507	10.3578	1.5327	5.94524
225329_at	348262	FAM195B	7.93788	1.86068	0.768976	1.18698	10.3227	1.56758	5.94511
231270_at	377677	CA13	10.6318	1.08828	0.999283	0.87138	10.6394	1.24891	5.94417
202600_s_at	8204	NRIP1	13.054	0.789448	1.17222	1.06136	11.1361	0.743808	5.93996
236507_at	51304	ZDHHC3	9.86953	0.917292	0.907915	0.910522	10.8706	1.00743	5.93899
229610_at	150468	CKAP2L	11.0177	0.874806	0.989607	1.17736	11.1335	0.743021	5.93824
218523_at	64077	LHPP	5.8888	3.3414	0.821811	0.709725	7.16564	4.70802	5.93683
227296_at	113655	MFSD3	7.5622	2.22103	0.766711	1.10978	9.86317	2.00133	5.93225
209055_s_at	988	CDC5L	9.6732	2.51379	1.00785	1.11076	9.59786	2.26312	5.93049
228852_at	2029	ENSA	11.2416	0.729477	1.0159	0.919408	11.0657	0.79342	5.92956
210817_s_at	10241	CALCOCO2	3.71174	5.45308	0.963954	0.680972	3.85054	8.00778	5.92916
221993_s_at	115939	C16orf42	9.11599	0.863709	0.8225	1.1244	11.0833	0.768154	5.92571
1560792_at	51278	IER5	7.7885	3.65101	1.05736	0.81401	7.36598	4.48521	5.92559
202572_s_at	22839	DLGAP4	8.9324	1.18116	0.853395	0.855377	10.4669	1.38087	5.92388
45297_at	30846	EHD2	8.66153	1.14836	0.826121	0.845985	10.4846	1.35743	5.921
233204_at	728153	LOC728153	9.9042	1.66341	0.988697	0.920394	10.0174	1.80728	5.91235
225628_s_at	4302	MLLT6	10.1002	2.12399	1.01729	1.12183	9.9285	1.89332	5.91091
226270_at	55770	EXOC2	12.9472	0.813824	1.17597	1.01675	11.0098	0.800419	5.9051
209906_at	719	C3AR1	8.3304	0.779689	0.755194	1.02361	11.0308	0.761705	5.89626
202439_s_at	3423	IDS	10.6744	0.876968	0.971646	1.10252	10.9859	0.795424	5.89066
215493_x_at	11120	BTN2A1	9.71849	1.16457	0.91097	1.06103	10.6683	1.09758	5.88293
209132_s_at	54939	COMMD4	9.8982	0.570848	0.883647	1.0151	11.2015	0.562354	5.88194
219193_at	55100	WDR70	10.146	1.0707	0.938219	1.13351	10.8142	0.944586	5.87937
218509_at	64748	LPPR2	9.62982	2.24404	0.943328	1.45957	10.2083	1.53747	5.8729
241375_at	84640	USP38	10.1788	1.61076	1.09736	0.654859	9.27573	2.45971	5.86772
243773_at	5134	PDCD2	9.6216	0.876256	0.892401	0.918801	10.7817	0.953695	5.8677
220768_s_at	1456	CSNK1G3	11.2971	0.924829	1.0436	1.01921	10.8251	0.907401	5.86624
225537_at	122553	TRAPPC6B	10.2231	1.72725	1.04094	0.905033	9.821	1.90849	5.86475
227214_at	57120	GOPC	11.6108	0.165962	1.00304	1.1287	11.5756	0.147039	5.86131
227466_at	285550	FAM200B	9.199	0.800237	0.833233	1.17327	11.0401	0.682055	5.86109
210094_s_at	56288	PARD3	2.83278	8.89639	0.858754	1.05633	3.2987	8.422	5.86035
201078_at	9375	TM9SF2	11.4706	0.729217	1.04185	1.0615	11.0098	0.686966	5.8484
221216_s_at	22955	SCMH1	5.69467	4.9057	0.896676	0.921575	6.35086	5.32317	5.83702
244623_at	56479	KCNQ5	9.5592	0.666046	0.868911	0.994543	11.0014	0.669701	5.83553
204569_at	22858	ICK	10.704	0.906694	1.00043	0.948109	10.6994	0.956318	5.82786
212801_at	11113	CIT	9.15928	1.28758	0.898565	0.885029	10.1932	1.45484	5.82403
231763_at	11128	POLR3A	12.0287	0.766687	1.09957	1.12381	10.9395	0.68222	5.81084
230185_at	79725	THAP9	9.2702	1.74465	0.976477	0.819877	9.49351	2.12794	5.81073
205482_x_at	29907	SNX15	7.78438	3.06527	0.95311	0.888007	8.16735	3.45185	5.8096
225041_at	54737	MPHOSPH8	9.4708	1.50033	0.908706	1.25995	10.4223	1.19078	5.80654
213235_at	400506	C16orf88	8.3778	0.695728	0.758379	1.23984	11.047	0.561144	5.80406
212337_at	55000	TUG1	9.6512	1.05302	0.916684	0.981003	10.5284	1.07341	5.80089
217284_x_at	253190	SERHL2	11.1004	0.94125	1.02846	1.1659	10.7933	0.807317	5.80029
216180_s_at	8871	SYNJ2	9.2354	2.0451	1.00625	0.848132	9.17808	2.4113	5.79469
225948_at	84334	C14orf153	9.23335	0.896996	0.852533	1.18301	10.8305	0.758229	5.79436
222451_s_at	51114	ZDHHC9	10.7346	1.09809	1.02255	1.02739	10.4979	1.06881	5.78334
228274_at	113675	SDSL	8.3016	1.17176	0.798627	1.00241	10.3948	1.16894	5.78189
224846_at	92799	SHKBP1	3.87019	5.71247	0.768655	0.875266	5.03502	6.52655	5.78078
222902_s_at	64789	DEM1	9.3732	1.57114	0.908231	1.26721	10.3203	1.23984	5.78006
244279_at	55084	SOBP	8.1276	5.22517	1.0357	1.41711	7.84743	3.68719	5.76731
238929_at	10929	SFRS2B	11.0534	0.674862	1.01927	0.990013	10.8444	0.68167	5.76303
231715_s_at	29920	PYCR2	13.2553	0.965159	1.24289	1.12155	10.6649	0.860561	5.76272
201236_s_at	7832	BTG2	5.59895	4.52137	0.839311	0.932179	6.67089	4.85032	5.76061
212324_s_at	55187	VPS13D	9.15261	0.961594	0.872863	0.941121	10.4857	1.02175	5.75374
235433_at	139322	APOOL	13.318	1.13664	1.28738	0.980667	10.345	1.15905	5.75204
224736_at	55749	CCAR1	9.71412	2.24339	1.04405	1.01984	9.30427	2.19973	5.752
216063_at	3044	HBBP1	10.6288	0.988632	1.00188	1.10485	10.6089	0.89481	5.75183
209579_s_at	8930	MBD4	10.4926	0.844708	0.971147	1.21597	10.8043	0.694679	5.74951
211355_x_at	3953	LEPR	13.1446	1.00436	1.24317	1.08674	10.5734	0.9242	5.74882
221734_at	133619	PRRC1	12.528	0.921289	1.18267	1.0194	10.593	0.903754	5.7484
225132_at	26224	FBXL3	10.3052	1.79134	1.04777	1.07992	9.83537	1.65878	5.74707
210978_s_at	8407	TAGLN2	11.0649	0.929029	1.03809	1.11606	10.6588	0.832418	5.74563
1567913_at	541466	CT45A1	7.35559	4.48274	1.00338	1.0799	7.33081	4.15108	5.74095
209428_s_at	7542	ZFPL1	8.549	3.12896	0.923847	1.40481	9.2537	2.22732	5.74051
209945_s_at	2932	GSK3B	8.95758	0.95442	0.840642	1.17065	10.6556	0.815288	5.73546
208703_s_at	334	APLP2	10.996	0.576114	1.00992	0.991105	10.888	0.581285	5.73465
209438_at	5256	PHKA2	7.21416	3.11684	1.02626	0.702503	7.02956	4.43676	5.73316
1569607_s_at	391267	C21orf81	8.8672	0.968982	0.849588	0.945939	10.4371	1.02436	5.73071
228512_at	55037	PTCD3	9.78459	1.38484	0.970966	1.00378	10.0772	1.37963	5.7284
243668_at	80306	MED28	15.9018	3.82487	2.18224	0.919963	7.28691	4.15763	5.72227
205046_at	1062	CENPE	11.6216	0.395603	1.05519	0.933112	11.0138	0.423961	5.71887
238709_at	55250	ELP2	8.944	1.43821	0.889261	1.04796	10.0578	1.37239	5.71509
207431_s_at	8560	DEGS1	10.815	1.25998	1.06869	0.966192	10.1199	1.30407	5.71198
1555831_s_at	10489	LRRC41	10.5403	1.20179	1.00379	1.34415	10.5005	0.894091	5.69729
202210_x_at	2931	GSK3A	9.2276	1.15473	0.901052	1.00637	10.2409	1.14742	5.69416
227335_at	11083	DIDO1	9.5796	0.937409	0.923029	0.933832	10.3784	1.00383	5.69113
242905_at	56902	PNO1	9.9984	0.846088	0.949627	1.0063	10.5288	0.840791	5.68478
223630_at	129790	C7orf13	12.0682	0.797061	1.13738	1.05041	10.6105	0.758807	5.68465
212651_at	9886	RHOBTB1	10.2488	0.897791	0.973988	1.06466	10.5226	0.843267	5.68291
222931_s_at	79896	THNSL1	10.4312	0.66543	0.964132	1.221	10.8193	0.544986	5.68212
203252_at	10263	CDK2AP2	9.34328	1.23893	0.90519	1.1889	10.3219	1.04208	5.68199
205511_at	55056	FLJ10038	3.84777	6.3521	0.813859	0.957652	4.7278	6.63299	5.6804
222720_x_at	54953	C1orf27	8.644	1.28687	0.873876	0.876443	9.89156	1.46828	5.67992
220171_x_at	55425	KIAA1704	7.725	2.76143	0.904047	0.984341	8.54491	2.80536	5.67513
1567912_s_at	728911	CT45A2	8.77634	3.1443	1.01998	1.1458	8.60445	2.7442	5.67433
240862_at	115727	RASGRP4	11.095	1.40606	1.11601	1.00065	9.94168	1.40515	5.67341
200900_s_at	4074	M6PR	11.5661	1.72246	1.17752	1.1322	9.82246	1.52135	5.6719
225732_at	57542	KLHDC5	11.167	0.636239	1.03946	1.05942	10.7431	0.600557	5.67183
205688_at	7023	TFAP4	11.6912	0.8231	1.1063	1.0725	10.5678	0.767456	5.66763
1568613_at	83861	RSPH3	6.9862	3.62835	0.886451	1.05048	7.88109	3.45398	5.66754
235767_x_at	51808	PHAX	10.1589	0.918997	0.985582	0.911965	10.3075	1.00771	5.65763
223006_s_at	23731	C9orf5	10.461	1.22788	1.02812	1.07977	10.1749	1.13717	5.65602
1555948_s_at	23196	FAM120A	9.96727	1.41075	0.995834	1.08706	10.009	1.29777	5.65336
218349_s_at	55055	ZWILCH	11.8546	1.28557	1.19898	0.920098	9.88728	1.3972	5.64224
235039_x_at	286826	LIN9	10.1239	1.30416	1.00721	1.05794	10.0514	1.23274	5.6421
204207_s_at	8732	RNGTT	8.788	1.78285	0.918769	1.03794	9.56497	1.71768	5.64133
225475_at	57708	MIER1	8.73931	2.79395	1.04712	0.952039	8.34602	2.9347	5.64036
223181_at	29090	C18orf55	10.9754	0.812653	1.04318	1.07056	10.5212	0.75909	5.64013
214845_s_at	813	CALU	10.0534	0.73029	0.950814	1.03626	10.5734	0.704736	5.63908
209941_at	8737	RIPK1	10.4502	0.784375	0.981378	1.25451	10.6485	0.625246	5.63687
217596_at	65110	UPF3A	10.9826	0.679816	1.02537	1.20982	10.7108	0.561912	5.63638
219931_s_at	59349	KLHL12	9.8278	0.424101	0.906439	0.998601	10.8422	0.424695	5.63345
231188_at	54993	ZSCAN2	12.7856	0.58648	1.19792	0.989825	10.6731	0.592508	5.63283
1552611_a_at	3716	JAK1	10.41	0.925479	0.994389	1.1635	10.4687	0.795426	5.63208
221573_at	79020	C7orf25	10.5768	0.731155	0.993531	1.18742	10.6457	0.61575	5.63071
209330_s_at	3184	HNRNPD	10.1675	0.906402	0.982244	0.999246	10.3513	0.907086	5.6292
212752_at	23332	CLASP1	10.5881	0.903602	1.01713	1.06495	10.4098	0.848489	5.62916
225429_at	5537	PPP6C	7.12321	3.58258	1.07728	0.774653	6.61221	4.62476	5.61848
201785_at	6035	RNASE1	8.8956	0.552087	0.837117	0.920392	10.6265	0.599839	5.61315
35820_at	2760	GM2A	9.94768	0.648279	0.936671	1.07585	10.6202	0.602576	5.61141
227990_at	10569	SLU7	10.6488	1.04797	1.04668	1.00357	10.1739	1.04423	5.60908
217952_x_at	23469	PHF3	9.4678	0.984092	0.932579	0.927018	10.1523	1.06157	5.60692
201613_s_at	8906	AP1G2	6.2682	3.33146	0.789779	1.02027	7.93666	3.26527	5.60096
226570_at	483	ATP1B3	9.25774	2.74916	1.08984	1.01935	8.4946	2.69697	5.59579
218178_s_at	57132	CHMP1B	10.7858	0.941155	1.06215	0.914914	10.1547	1.02868	5.59169
226288_s_at	57555	NLGN2	6.96843	1.04819	0.690079	0.969768	10.098	1.08087	5.58943
235371_at	727936	GXYLT2	9.80527	1.42561	0.971116	1.31908	10.0969	1.08076	5.58884
206103_at	5881	RAC3	10.0716	1.10204	0.982929	1.19244	10.2465	0.924185	5.58535
236514_at	10005	ACOT8	10.0084	2.8446	1.15155	1.16452	8.69126	2.44272	5.56699
222609_s_at	51013	EXOSC1	8.53656	1.71481	0.879049	1.21703	9.71113	1.40901	5.56007
204656_at	6461	SHB	9.7158	0.658188	0.929126	0.996698	10.4569	0.660369	5.55865
209321_s_at	109	ADCY3	9.58839	0.621494	0.911032	1.04954	10.5248	0.592157	5.55846
223241_at	29886	SNX8	9.8188	1.45597	0.976847	1.36673	10.0515	1.0653	5.55841
229736_at	255043	TMEM86B	9.0604	0.757946	0.872093	1.05832	10.3893	0.716178	5.55272
226900_at	2553	GABPB1	6.90756	1.54909	0.710527	1.12765	9.72174	1.37374	5.54774
225468_at	219988	PATL1	9.47253	1.65912	1.03598	0.850638	9.14351	1.95045	5.54698
219330_at	81839	VANGL1	10.0493	1.61315	1.02279	1.27415	9.82539	1.26607	5.54573
225611_at	375449	MAST4	10.1991	1.41332	1.05093	1.02042	9.70477	1.38504	5.54491
1558412_at	113230	LOC113230	5.8564	1.94239	0.63599	1.03472	9.20832	1.87721	5.54277
203243_s_at	10611	PDLIM5	10.6564	0.86144	1.03963	1.03427	10.2502	0.832898	5.54153
220233_at	115290	FBXO17	7.2306	0.747595	0.69382	1.14189	10.4214	0.654698	5.53807
202316_x_at	10277	UBE4B	9.2772	0.992457	0.901464	1.26775	10.2913	0.782847	5.53706
223984_s_at	9818	NUPL1	9.963	0.965178	0.978228	1.08533	10.1847	0.889293	5.53702
231988_x_at	57474	ZNF490	11.8791	0.987215	1.1906	0.903724	9.97741	1.09239	5.5349
221553_at	84061	MAGT1	7.172	2.12724	0.859438	0.781684	8.34498	2.72136	5.53317
202168_at	6880	TAF9	8.44087	1.69439	0.907184	0.962565	9.30448	1.76029	5.53238
227602_at	7879	RAB7A	12.2526	0.840346	1.18232	1.21336	10.3632	0.692576	5.52788
1555784_s_at	3654	IRAK1	8.8188	2.50041	0.993048	1.15176	8.88054	2.17096	5.52575
208637_x_at	87	ACTN1	8.3474	0.736728	0.80329	1.14075	10.3915	0.645826	5.51867
226380_at	11099	PTPN21	6.4506	2.2657	0.803842	0.754288	8.02471	3.00376	5.51423
204790_at	4092	SMAD7	6.2264	4.154	1.0122	0.852936	6.15133	4.87024	5.51078
239134_at	10623	POLR3C	10.5039	1.05979	1.03996	1.15337	10.1003	0.918863	5.50959
203308_x_at	3257	HPS1	8.6882	0.959939	0.86321	1.00632	10.065	0.953913	5.50945
220690_s_at	25979	DHRS7B	8.16356	1.38969	0.859858	0.9143	9.49407	1.51995	5.50701
238551_at	170384	FUT11	7.444	1.0725	0.761836	0.873446	9.77114	1.2279	5.49952
207621_s_at	10400	PEMT	7.34577	1.4422	0.757133	1.11585	9.70209	1.29247	5.49728
223995_at	56996	SLC12A9	5.892	4.0382	0.865664	0.964301	6.80633	4.1877	5.49701
224535_s_at	78988	MRP63	8.89673	0.716529	0.858121	1.14964	10.3677	0.623263	5.49547
230234_at	2395	FXN	7.4046	1.56852	0.805363	0.88228	9.19412	1.7778	5.48596
229905_at	5910	RAP1GDS1	7.89905	3.61733	1.12471	0.917629	7.02322	3.94204	5.48263
228345_at	53344	CHIC1	10.4892	2.59006	1.3031	0.889366	8.0494	2.91226	5.48083
1569722_s_at	219731	LOC219731	8.26762	2.23978	1.01444	0.796817	8.14994	2.81091	5.48042
236526_x_at	80006	C5orf44	8.62445	2.53789	1.17038	0.707103	7.36894	3.58914	5.47904
205618_at	5638	PRRG1	9.646	0.871145	0.96146	0.948369	10.0327	0.918571	5.47562
210355_at	5744	PTHLH	4.24016	0.787903	0.430808	0.713124	9.84232	1.10486	5.47359
203048_s_at	9652	TTC37	12.264	0.678028	1.20147	0.925741	10.2075	0.732417	5.46995
221517_s_at	9440	MED17	9.9552	1.52465	1.03471	1.16215	9.62126	1.31192	5.46659
212453_at	26128	KIAA1279	10.9766	1.21264	1.12695	1.01947	9.74006	1.18949	5.46478
218225_at	51295	ECSIT	9.2178	0.535942	0.88365	1.08376	10.4315	0.49452	5.46301
223442_at	84276	NICN1	8.32964	0.898339	0.834195	0.95572	9.98524	0.93996	5.4626
1556283_s_at	26127	FGFR1OP2	9.3932	0.719497	0.90939	1.2074	10.3291	0.595907	5.46251
205761_s_at	11062	DUS4L	9.7974	0.851304	0.964691	1.10909	10.156	0.767567	5.46178
231878_at	79447	C16orf53	8.67481	0.576642	0.839391	0.985437	10.3346	0.585164	5.4599
241353_s_at	202775	NA	4.8967	1.17785	0.506191	0.948703	9.67362	1.24154	5.45758
204862_s_at	4832	NME3	9.0574	0.859762	0.886342	1.24701	10.2188	0.689457	5.45415
217831_s_at	55968	NSFL1C	10.128	0.989686	1.00119	1.25599	10.116	0.78797	5.45197
202636_at	7844	RNF103	14.5998	0.936723	1.46438	1.00697	9.96996	0.93024	5.4501
209416_s_at	51343	FZR1	9.45459	0.887496	0.945912	0.997346	9.99521	0.889858	5.44253
201733_at	1182	CLCN3	9.26319	2.76286	1.17493	0.921157	7.88402	2.99933	5.44168
1558046_x_at	389906	LOC389906	10.4768	1.04614	1.0497	1.16826	9.98074	0.895469	5.43811
222691_at	51000	SLC35B3	9.9712	0.927445	1.01031	0.924775	9.8694	1.00289	5.43614
227859_at	51277	DNAJC27	11.7104	0.606418	1.14392	0.956415	10.2371	0.634053	5.43558
204554_at	5509	PPP1R3D	9.6218	1.36594	1.01069	1.01437	9.52006	1.34659	5.43332
227669_at	25874	BRP44	9.5316	0.834575	0.948136	1.03395	10.053	0.807172	5.43008
1554464_a_at	10491	CRTAP	9.68426	1.72738	1.12622	0.764512	8.59893	2.25946	5.42919
238756_at	283431	GAS2L3	9.7534	1.21824	1.01608	0.97978	9.59903	1.24338	5.4212
229298_at	84078	KBTBD7	13.5938	1.30647	1.41048	1.08647	9.63769	1.20249	5.42009
210457_x_at	3159	HMGA1	9.5884	1.10516	0.961107	1.28267	9.97641	0.861608	5.41901
225650_at	90378	SAMD1	8.56333	0.815946	0.856743	0.96832	9.99521	0.84264	5.41893
220608_s_at	54989	ZNF770	12.4742	1.35544	1.31377	1.01008	9.495	1.34191	5.41845
1555618_s_at	10055	SAE1	11.6868	0.668611	1.14491	1.09673	10.2076	0.60964	5.40864
202919_at	25843	MOBKL3	9.58946	1.53977	1.04745	0.928669	9.15501	1.65804	5.40653
225943_at	57486	NLN	10.675	0.768835	1.0615	1.03293	10.0566	0.744321	5.40044
240674_at	3720	JARID2	10.5148	0.934921	1.05682	1.10499	9.94943	0.846087	5.39776
200720_s_at	10121	ACTR1A	9.83627	0.865074	0.980731	1.13267	10.0295	0.76375	5.39664
208734_x_at	5862	RAB2A	10.1562	0.609023	0.992334	1.13202	10.2347	0.537997	5.38633
1558747_at	23347	SMCHD1	11.643	0.990196	1.15392	1.47019	10.09	0.673515	5.38174
235981_at	492307	C8orf22	8.2216	6.11609	1.44981	1.20112	5.67081	5.09198	5.38139
209620_s_at	22	ABCB7	8.815	0.535373	0.859234	1.08963	10.2591	0.491336	5.37524
218812_s_at	80228	ORAI2	10.6076	0.765141	1.06613	0.9689	9.94967	0.789701	5.36968
215757_at	5591	PRKDC	3.4736	7.3906	0.88605	1.084	3.92032	6.81792	5.36912
208609_s_at	7148	TNXB	7.76753	1.62079	0.871684	0.887497	8.91095	1.82625	5.3686
215935_at	26165	FAM75A7	9.6546	1.10941	1.09819	0.570569	8.79139	1.9444	5.36789
209162_s_at	9128	PRPF4	11.662	0.857886	1.17573	1.0518	9.91895	0.815633	5.36729
221705_s_at	80143	SIKE1	9.1842	0.890922	0.923257	1.13713	9.9476	0.783484	5.36554
208961_s_at	1316	KLF6	8.9276	0.696894	0.896187	0.910547	9.96176	0.765357	5.36356
236817_at	134637	ADAT2	7.0672	1.76482	0.785538	1.0215	8.99664	1.72768	5.36216
223318_s_at	84266	ALKBH7	8.16422	0.552544	0.795291	1.21316	10.2657	0.455459	5.36058
1553103_at	4799	NFX1	7.23148	1.5341	0.786231	1.00899	9.19765	1.52043	5.35904
204686_at	3667	IRS1	9.46437	0.815012	0.933313	1.42464	10.1406	0.572085	5.35635
228016_s_at	400843	NA	8.709	0.911681	0.87201	1.26195	9.98727	0.72244	5.35485
238615_at	11160	ERLIN2	8.3982	1.78271	0.95284	0.942933	8.81386	1.8906	5.35223
45633_at	64785	GINS3	6.01036	2.40901	0.777605	0.811337	7.72932	2.96918	5.34925
234979_at	144233	BCDIN3D	12.0772	0.629452	1.20291	0.963532	10.04	0.653276	5.34665
224011_at	6510	SLC1A5	5.1054	1.85342	0.613185	0.783329	8.32603	2.36608	5.34606
208842_s_at	26003	GORASP2	7.53969	2.43388	0.926371	0.954414	8.13895	2.55013	5.34454
218773_s_at	22921	MSRB2	8.229	0.707712	0.820771	1.07314	10.0259	0.65948	5.34271
213989_x_at	54093	SETD4	9.5052	0.551349	0.929563	1.21961	10.2254	0.45207	5.33876
204234_s_at	7748	ZNF195	8.5236	1.15825	0.891486	1.04036	9.56112	1.11332	5.33722
219116_s_at	55208	DCUN1D2	8.96634	0.875426	0.925587	0.891492	9.68719	0.981979	5.33459
1554839_at	63924	CIDEC	7.77399	2.81152	1.04666	0.869226	7.42742	3.23451	5.33096
219473_at	54834	GDAP2	4.5502	4.67444	0.837964	0.895795	5.43007	5.2182	5.32413
212571_at	57680	CHD8	9.54219	0.909634	0.978571	1.02205	9.75115	0.890008	5.32058
228006_at	5728	PTEN	10.8692	2.481	1.31602	1.04791	8.25912	2.36757	5.31335
212274_at	23175	LPIN1	9.25123	1.11701	0.965954	1.0657	9.5773	1.04815	5.31272
203875_at	6594	SMARCA1	13.9648	1.237	1.59498	0.661734	8.75546	1.86933	5.3124
233191_at	55680	RUFY2	9.3954	0.913399	0.974819	0.930336	9.6381	0.981794	5.30995
226996_at	253558	LCLAT1	6.70992	0.924522	0.718004	0.727653	9.34524	1.27055	5.3079
226373_at	94097	SFXN5	4.43878	4.31194	0.729006	0.953221	6.08882	4.52355	5.30618
208395_s_at	9875	URB1	8.734	0.905059	0.915384	0.851929	9.54135	1.06236	5.30186
225587_at	92305	TMEM129	9.00895	1.30056	0.965626	1.02236	9.32965	1.27212	5.30088
238813_at	212	ALAS2	7.35164	0.552535	0.737088	0.884318	9.9739	0.624815	5.29936
201805_at	5571	PRKAG1	9.82624	1.11123	1.04422	0.936779	9.41015	1.18623	5.29819
232149_s_at	8439	NSMAF	10.373	1.18571	1.10374	1.00954	9.39808	1.17451	5.28629
226464_at	205428	C3orf58	7.59263	2.08906	0.911808	0.932291	8.32701	2.24078	5.28389
203899_s_at	27297	CRCP	10.932	1.08426	1.12134	1.37148	9.74907	0.79058	5.26982
222744_s_at	55217	TMLHE	6.61642	4.63188	1.06317	1.07359	6.2233	4.31437	5.26884
223894_s_at	64400	AKTIP	8.8618	1.89666	1.00629	1.10256	8.80643	1.72023	5.26333
238879_at	54165	DCUN1D1	10.0012	0.747595	1.02488	0.990043	9.75836	0.755114	5.25674
227448_at	55082	ARGLU1	3.5464	7.1094	0.912142	1.0735	3.88799	6.62262	5.25531
213407_at	23035	PHLPP2	9.927	1.12531	1.04632	1.10665	9.48758	1.01686	5.25222
225140_at	51274	KLF3	10.275	0.996269	1.07051	1.0994	9.59822	0.906195	5.25221
201350_at	2319	FLOT2	5.62248	3.64098	0.8721	0.898354	6.44706	4.05295	5.25
201106_at	2879	GPX4	8.50144	1.04324	0.890991	1.09319	9.54155	0.954313	5.24793
206375_s_at	8988	HSPB3	7.62167	0.833924	0.790239	0.984423	9.64476	0.84712	5.24594
228374_at	27291	C10orf28	9.7344	1.14504	1.04977	0.940598	9.27285	1.21735	5.2451
221962_s_at	7328	UBE2H	7.4202	0.896982	0.753612	1.39806	9.84618	0.64159	5.24389
1570445_a_at	643201	LOC643201	4.8813	2.5433	0.66796	0.801105	7.30776	3.17474	5.24125
201302_at	307	ANXA4	9.9236	1.04824	1.04201	1.10499	9.52352	0.948638	5.23608
217645_at	51241	COX16	5.0068	5.0428	1.08856	0.859424	4.59949	5.86765	5.23357
1554351_a_at	261726	TIPRL	10.3986	0.696978	1.05531	1.13736	9.85366	0.612804	5.23323
223195_s_at	83667	SESN2	6.6294	1.64121	0.756182	0.971882	8.76694	1.6887	5.22782
224651_at	219771	CCNY	9.13237	0.794991	0.939869	1.08002	9.71664	0.736088	5.22636
216032_s_at	51614	ERGIC3	9.78333	0.86175	1.01163	1.1117	9.67086	0.775167	5.22301
211370_s_at	5607	MAP2K5	10.0562	0.951998	1.05952	1.00358	9.49131	0.948606	5.21996
1560520_at	401312	LOC401312	7.116	0.552485	0.726773	0.859606	9.79123	0.642719	5.21698
206109_at	2523	FUT1	6.08799	2.75425	0.795856	0.989532	7.64961	2.78339	5.2165
1558369_at	10198	MPHOSPH9	8.6253	1.9805	1.01675	1.0171	8.48319	1.94721	5.2152
200724_at	6134	RPL10	8.94386	1.93806	1.09226	0.864764	8.18839	2.24115	5.21477
228307_at	90187	EMILIN3	5.6576	1.6361	0.692389	0.7253	8.17113	2.25576	5.21345
201339_s_at	6342	SCP2	10.5152	0.962748	1.10634	1.06291	9.50443	0.905765	5.2051
203692_s_at	1871	E2F3	5.76386	1.81179	0.692029	0.873209	8.32893	2.07487	5.2019
209902_at	545	ATR	10.4466	0.769593	1.07963	1.06006	9.67611	0.72599	5.20105
231094_s_at	25902	MTHFD1L	8.46241	1.09563	0.904789	1.04929	9.35291	1.04416	5.19853
205107_s_at	1945	EFNA4	8.4456	0.473332	0.850512	1.02111	9.93002	0.463546	5.19678
212672_at	472	ATM	8.126	1.65895	0.935311	0.981763	8.68802	1.68976	5.18889
235258_at	167227	DCP2	8.86257	1.46208	0.988597	1.03736	8.9648	1.40943	5.18711
218399_s_at	55038	CDCA4	9.66657	1.09993	1.04773	0.959088	9.2262	1.14685	5.18652
209372_x_at	347733	TUBB2B	9.0942	1.56114	1.01645	1.09723	8.94702	1.4228	5.18491
227179_at	27067	STAU2	8.8476	0.298696	0.878112	1.02223	10.0757	0.292201	5.18395
224883_at	26258	PLDN	10.226	0.828034	1.06972	1.06234	9.55947	0.779445	5.16946
242338_at	169200	TMEM64	11.1594	1.07239	1.19159	1.13535	9.36511	0.944553	5.15483
213164_at	6526	SLC5A3	8.24187	0.633053	0.858151	0.904456	9.60422	0.699927	5.15207
203827_at	55062	WIPI1	10.0862	1.45275	1.11127	1.20905	9.07628	1.20157	5.13892
201604_s_at	4659	PPP1R12A	6.97287	3.22994	1.03298	0.915722	6.75027	3.52721	5.13874
236909_at	129881	C2orf77	10.6744	1.22976	1.14736	1.27148	9.30346	0.967184	5.13532
227748_at	494115	RBMXL1	12.068	1.02298	1.29358	1.08906	9.32917	0.939323	5.13424
213777_s_at	58487	CREBZF	6.385	0.838475	0.672945	1.07817	9.48815	0.777682	5.13292
227869_at	440474	NA	8.6504	0.99737	0.953485	0.835983	9.0724	1.19305	5.13272
203643_at	2077	ERF	10.2557	1.24097	1.14006	0.979911	8.99573	1.26641	5.13107
222469_s_at	54472	TOLLIP	4.72032	3.78924	0.766104	0.924353	6.16146	4.09935	5.13041
222791_at	54665	RSBN1	9.3324	0.941927	1.0017	0.998644	9.31656	0.943206	5.12988
218929_at	55602	CDKN2AIP	10.5472	0.945809	1.14261	0.923223	9.2308	1.02446	5.12763
228945_s_at	64116	SLC39A8	6.7788	1.52822	0.759406	1.15501	8.92645	1.32313	5.12479
232129_s_at	84445	LZTS2	8.20962	1.45894	0.893767	1.3768	9.18542	1.05966	5.12254
225300_at	90417	C15orf23	9.0785	1.1212	0.995945	0.993129	9.11546	1.12895	5.12221
1555250_a_at	22849	CPEB3	7.5352	0.359337	0.765882	0.88767	9.8386	0.404809	5.1217
221030_s_at	83478	ARHGAP24	7.7422	1.56279	0.907739	0.913139	8.52911	1.71145	5.12028
210389_x_at	51174	TUBD1	8.308	0.868021	0.884504	1.02653	9.39283	0.845591	5.11921
229402_at	148418	SAMD13	10.5574	0.479616	1.08168	1.01376	9.76015	0.473108	5.11663
210582_s_at	3985	LIMK2	9.8514	0.797076	1.04653	0.974874	9.41344	0.81762	5.11553
203254_s_at	7094	TLN1	8.60965	0.991039	0.918209	1.16286	9.37656	0.852243	5.1144
218749_s_at	80024	SLC24A6	9.00145	1.49478	1.01899	1.07678	8.8337	1.3882	5.11095
205632_s_at	8395	PIP5K1B	8.93216	2.07884	1.11861	0.933777	7.98508	2.22626	5.10567
210743_s_at	8556	CDC14A	8.6412	0.559848	0.887284	1.18886	9.73894	0.470911	5.10492
203935_at	90	ACVR1	8.23833	1.48095	0.91398	1.24731	9.01369	1.18732	5.1005
222518_at	10564	ARFGEF2	12.2144	0.632601	1.2773	1.00043	9.56269	0.632332	5.09751
217466_x_at	6187	RPS2	9.61979	0.980501	1.03243	1.12088	9.31761	0.87476	5.09619
220730_at	197320	ZNF778	8.644	1.09179	0.94917	1.02752	9.10691	1.06255	5.08473
244038_at	112840	WDR89	8.0064	1.1137	0.874733	1.09886	9.15296	1.0135	5.08323
228889_at	84837	C14orf128	9.36876	1.31998	1.04624	1.09403	8.95467	1.20653	5.0806
221569_at	54806	AHI1	10.156	0.51759	1.04267	1.23086	9.74035	0.420511	5.08043
218035_s_at	54502	RBM47	5.8912	0.622715	0.628706	0.789698	9.37036	0.788547	5.07945
235584_at	285033	LOC285033	9.11003	1.00642	0.982019	1.14202	9.27683	0.881263	5.07905
225372_at	64115	C10orf54	11.9222	2.10184	1.40147	1.28635	8.50695	1.63396	5.07046
225949_at	340371	NRBP2	4.91809	4.20356	0.850654	0.965098	5.78154	4.35558	5.06856
219307_at	57107	PDSS2	8.63988	1.22712	0.95469	1.12884	9.04993	1.08706	5.0685
207629_s_at	9181	ARHGEF2	8.7812	0.796242	0.935773	1.05812	9.3839	0.752508	5.0682
202261_at	6944	VPS72	8.25376	1.59894	0.976076	0.952235	8.45606	1.67915	5.0676
225295_at	57181	SLC39A10	9.56774	1.2655	1.11693	0.810913	8.56613	1.56059	5.06336
235436_at	64794	DDX31	10.7902	0.361924	1.10326	1.04967	9.7803	0.344798	5.06255
231858_x_at	91056	DKFZp761E198	8.52888	0.815743	0.907134	1.15568	9.40201	0.705857	5.05393
220070_at	79831	JMJD5	10.7378	0.807721	1.1486	1.07634	9.34863	0.75043	5.04953
232057_at	84138	SLC7A6OS	9.5812	1.20711	1.07083	1.07105	8.94742	1.12703	5.03723
219543_at	64081	PBLD	13.293	0.170665	1.34557	0.926678	9.87908	0.184169	5.03162
201537_s_at	1845	DUSP3	10.1127	0.924705	1.10105	1.05275	9.1846	0.878368	5.03148
220261_s_at	55146	ZDHHC4	9.34975	1.59501	1.12236	0.922756	8.33048	1.72853	5.0295
213746_s_at	2316	FLNA	8.38473	0.91757	0.912704	1.05282	9.18669	0.871534	5.02911
1560250_s_at	284242	LOC284242	8.8178	1.13932	1.00856	0.867823	8.74293	1.31285	5.02789
229822_at	64098	PARVG	8.91301	0.749053	0.946687	1.17348	9.41495	0.638317	5.02663
207724_s_at	6683	SPAST	9.6982	1.2843	1.12136	0.916406	8.64864	1.40145	5.02505
207847_s_at	4582	MUC1	6.28194	1.45793	0.732326	0.996008	8.57808	1.46378	5.02093
217185_s_at	8882	ZNF259	8.82634	1.30245	0.993241	1.13323	8.88641	1.14933	5.01787
214116_at	686	BTD	6.2872	1.89046	0.756871	1.09636	8.30683	1.72431	5.01557
222117_s_at	90956	ADCK2	8.2158	1.94481	1.00254	1.06481	8.19501	1.82644	5.01072
203418_at	890	CCNA2	8.4527	0.946045	0.941556	0.906322	8.97737	1.04383	5.0106
225825_at	25943	C20orf194	4.13903	0.84694	0.445033	1.17844	9.30051	0.718696	5.0096
1553138_a_at	126549	ANKLE1	7.9478	2.45691	1.00953	1.14474	7.87274	2.14625	5.0095
208885_at	3936	LCP1	7.61765	1.49396	0.902096	0.951878	8.44438	1.56949	5.00694
244523_at	23531	MMD	7.93066	0.996609	0.891566	0.892881	8.8952	1.11617	5.00569
228131_at	2067	ERCC1	7.11733	1.99648	0.889955	0.992354	7.99741	2.01187	5.00464
220124_at	8139	GAN	10.7208	0.768106	1.15122	1.10482	9.31252	0.695232	5.00387
1557576_at	152559	PAQR3	10.9096	1.1332	1.21248	1.12205	8.99773	1.00993	5.00383
44822_s_at	54531	MIER2	2.80266	5.66675	0.800421	0.871114	3.50148	6.50517	5.00333
232249_at	91010	FMNL3	8.6676	0.721323	0.916843	1.33827	9.45375	0.538998	4.99637
228741_s_at	57657	HCN3	6.17809	3.80483	0.992021	1.01095	6.22778	3.76361	4.99569
209980_s_at	6470	SHMT1	8.5002	3.42142	1.21478	1.14289	6.9973	2.99365	4.99548
228328_at	54813	KLHL28	11.3556	1.38855	1.35316	0.868727	8.39193	1.59837	4.99515
221704_s_at	79720	VPS37B	5.6463	2.03387	0.752732	0.818157	7.50108	2.48592	4.9935
221563_at	11221	DUSP10	8.2172	1.24069	0.936858	1.0245	8.77102	1.21103	4.99103
208255_s_at	23770	FKBP8	9.51929	1.41855	1.11124	1.00397	8.56637	1.41295	4.98966
241817_at	375341	C3orf62	8.9004	0.242525	0.916915	0.898874	9.7069	0.269809	4.98835
211926_s_at	4627	MYH9	8.09583	1.75029	0.998946	0.936148	8.10437	1.86967	4.98702
234140_s_at	57620	STIM2	7.3148	1.02681	0.810928	1.07742	9.02028	0.95303	4.98665
237085_x_at	100287241	LOC100287241	7.78419	1.69974	0.944091	0.991055	8.24517	1.71508	4.98013
1555241_at	401466	C8orf59	8.843	0.883742	0.964917	1.11225	9.16452	0.794551	4.97954
212113_at	552889	LOC552889	7.99562	1.44918	0.893854	1.43095	8.94511	1.01274	4.97892
200641_s_at	7534	YWHAZ	8.879	0.750546	0.959457	1.06932	9.25419	0.701893	4.97804
218841_at	140461	ASB8	8.884	0.910179	0.982402	1.00454	9.04314	0.906069	4.9746
1552812_a_at	29843	SENP1	4.2886	3.815	0.9837	0.68297	4.35966	5.5859	4.97278
1559496_at	27068	PPA2	7.5234	3.5404	1.14226	1.05582	6.58644	3.35322	4.96983
235409_at	23269	MGA	6.8212	0.58709	0.721618	1.22148	9.45264	0.480638	4.96664
212715_s_at	57553	MICAL3	7.00649	0.557246	0.750483	0.942395	9.33597	0.591308	4.96364
205480_s_at	7360	UGP2	9.17954	0.623741	0.981472	1.08979	9.35283	0.572347	4.96259
220753_s_at	51084	CRYL1	8.2606	2.84302	1.13788	1.07039	7.25965	2.65605	4.95785
203734_at	55810	FOXJ2	5.56251	3.50523	0.828841	1.09519	6.71118	3.20056	4.95587
216350_s_at	7556	ZNF10	5.8652	1.2953	0.74306	0.642294	7.8933	2.01668	4.95499
227535_at	56851	C15orf24	9.0182	1.21426	1.01705	1.16572	8.86702	1.04164	4.95433
222324_at	84033	OBSCN	10.774	0.611154	1.1927	0.698826	9.03326	0.874545	4.9539
209984_at	23081	KDM4C	9.70088	0.419301	1.0252	0.949722	9.46243	0.441499	4.95196
200814_at	5720	PSME1	6.63173	2.44414	0.894656	0.982719	7.41261	2.48713	4.94987
209926_at	729991	LOC729991	7.692	1.20139	0.859271	1.2692	8.95178	0.94657	4.94917
226596_x_at	729852	tcag7.903	7.60485	2.02875	1.01572	0.844042	7.48713	2.40362	4.94537
206942_s_at	5367	PMCH	9.256	1.19337	1.06417	1.00281	8.69782	1.19003	4.94392
1553389_at	27031	NPHP3	2.1354	1.4578	0.285812	0.60487	7.47133	2.4101	4.94072
242120_at	25862	USP49	7.7154	1.26211	0.898275	0.992732	8.58913	1.27135	4.93024
226175_at	283237	TTC9C	8.3188	0.640812	0.896544	1.10287	9.27874	0.581042	4.92989
242957_at	220001	VWCE	5.0812	1.83685	0.672527	0.797669	7.55538	2.30277	4.92908
244873_s_at	26297	SERGEF	9.90234	1.66821	1.24715	0.871953	7.93996	1.91319	4.92657
214015_at	30837	SOCS7	4.6226	6.021	1.21567	0.995256	3.80251	6.0497	4.92611
218587_s_at	56983	KTELC1	8.3274	1.02577	0.928582	1.16045	8.96787	0.883937	4.9259
200656_s_at	5034	P4HB	9.6992	0.92553	1.08806	0.989704	8.91425	0.935158	4.9247
242656_at	2965	GTF2H1	8.12979	3.43771	1.25778	1.01578	6.46363	3.3843	4.92396
215458_s_at	57154	SMURF1	8.6044	1.24508	0.984082	1.14215	8.74358	1.09012	4.91685
203911_at	5909	RAP1GAP	3.43655	5.28695	0.667958	1.12794	5.14486	4.68725	4.91605
206175_x_at	7673	ZNF222	8.3824	0.837376	0.912514	1.30692	9.18605	0.640724	4.91339
212880_at	23335	WDR7	5.641	3.81093	0.949561	0.981518	5.94064	3.88269	4.91167
219129_s_at	79685	SAP30L	7.15717	1.08081	0.819018	1.00132	8.73872	1.07939	4.90905
213651_at	27124	INPP5J	4.7416	2.43015	0.681513	0.850222	6.95746	2.85825	4.90786
209442_x_at	288	ANK3	5.6194	0.753774	0.619724	1.01111	9.06758	0.745488	4.90653
204510_at	8317	CDC7	9.68768	0.979903	1.10414	0.945237	8.77396	1.03667	4.90532
234085_at	728591	C13orf38	6.4334	1.8652	0.792425	1.10697	8.11862	1.68496	4.90179
230306_at	112936	VPS26B	6.53569	2.05982	0.801324	1.25581	8.15611	1.64023	4.89817
203491_s_at	9702	CEP57	9.1298	0.349165	0.959113	1.27189	9.51901	0.274525	4.89677
209538_at	7580	ZNF32	8.35394	0.699516	0.920274	0.985161	9.07766	0.710052	4.89386
209531_at	2954	GSTZ1	8.1024	0.735491	0.880276	1.26136	9.20438	0.583094	4.89374
227260_at	55608	ANKRD10	1.2978	6.9792	0.380107	1.09623	3.41431	6.36653	4.89042
206497_at	55744	C7orf44	7.0674	1.37692	0.870366	0.832362	8.12004	1.65424	4.88714
215185_at	441468	NA	14.6114	0.944745	1.63017	1.1711	8.96312	0.806718	4.88492
216111_x_at	5387	PMS2L3	6.89839	1.33975	0.804789	1.11901	8.57168	1.19726	4.88447
213324_at	6714	SRC	9.4548	1.91311	1.38904	0.646852	6.80673	2.95757	4.88215
222565_s_at	23683	PRKD3	8.5988	1.15418	1.00449	0.961515	8.56039	1.20038	4.88038
207258_at	10281	DSCR4	7.39261	1.91863	0.937948	1.02401	7.88168	1.87363	4.87766
202787_s_at	7867	MAPKAPK3	7.69378	0.763114	0.853414	1.03265	9.0153	0.738987	4.87714
228259_s_at	64097	EPB41L4A	2.91474	5.15705	0.989299	0.757687	2.94627	6.80631	4.87629
1552698_at	113691	MGC16703	9.1432	0.922881	1.04063	0.96012	8.78621	0.961214	4.87371
1555401_at	54937	SOHLH2	7.1514	1.10308	0.837085	0.926647	8.54322	1.1904	4.86681
226628_at	57187	THOC2	8.657	0.824543	0.969816	1.03041	8.92644	0.80021	4.86332
219405_at	55128	TRIM68	6.43762	3.32094	0.995623	1.01868	6.46593	3.26003	4.86298
1553789_a_at	54058	C21orf58	6.79381	1.0465	0.779918	1.03226	8.71093	1.01379	4.86236
211018_at	4047	LSS	8.0946	1.33447	0.93991	1.19998	8.6121	1.11208	4.86209
210962_s_at	10142	AKAP9	8.698	0.592439	0.949117	1.0672	9.1643	0.555133	4.85972
215491_at	4610	MYCL1	8.2444	0.623127	0.917662	0.85482	8.98413	0.728957	4.85654
228900_at	92521	CYTSB	5.0058	1.10553	0.590696	0.894125	8.4744	1.23644	4.85542
1555872_a_at	389741	MGC21881	5.2282	2.5282	0.667375	1.3504	7.83398	1.87218	4.85308
227358_at	140685	ZBTB46	3.22582	4.71695	0.659517	0.979979	4.89118	4.81332	4.85225
223656_s_at	56063	C1orf91	8.43679	1.01553	0.944844	1.32046	8.9293	0.769074	4.84918
225094_at	387893	SETD8	8.00059	1.10493	0.918052	1.12477	8.71475	0.982359	4.84855
224968_at	112942	CCDC104	9.1204	0.806857	1.01554	1.13078	8.98081	0.713538	4.84718
226862_at	4152	MBD1	7.27765	1.98376	0.981394	0.870604	7.41562	2.27861	4.84711
230612_at	84942	WDR73	5.7988	0.637607	0.64282	0.949076	9.02088	0.671819	4.84635
57532_at	1856	DVL2	8.27674	0.783901	0.921029	1.11687	8.98641	0.701872	4.84414
224280_s_at	56181	FAM54B	8.14053	1.61673	1.01138	0.992795	8.04896	1.62846	4.83871
227540_at	60678	EEFSEC	8.3328	1.10718	0.959364	1.12281	8.68575	0.986081	4.83592
226247_at	59338	PLEKHA1	3.9986	3.45743	0.734071	0.818989	5.44715	4.22158	4.83437
220986_s_at	81789	TIGD6	4.5892	1.83676	0.593715	0.949912	7.72963	1.93361	4.83162
227172_at	89894	TMEM116	7.2298	1.70798	0.99182	0.72156	7.28943	2.36707	4.82825
202527_s_at	4089	SMAD4	11.0166	0.969928	1.27476	0.985328	8.64207	0.98437	4.81322
1553718_at	147694	ZNF548	10.9604	1.55337	1.35809	1.00049	8.07048	1.55261	4.81155
218692_at	55638	GOLSYN	6.03389	0.877353	0.71391	0.750808	8.45189	1.16854	4.81022
218221_at	405	ARNT	9.36686	0.85102	1.05479	1.15007	8.88029	0.739975	4.81013
226979_at	10746	MAP3K2	8.2706	1.46628	0.99921	1.09995	8.27714	1.33304	4.80509
228168_at	518	ATP5G3	8.5816	0.494461	0.937866	1.08222	9.15014	0.456895	4.80352
214934_at	374868	ATP9B	7.64175	1.50276	0.931684	1.0767	8.20208	1.39571	4.7989
202431_s_at	4609	MYC	7.20843	1.31198	0.85475	1.12694	8.43337	1.1642	4.79879
33323_r_at	2810	SFN	0.0544	7.63483	0.65244	0.802617	0.0833793	9.51241	4.7979
1553954_at	199857	ALG14	8.2246	0.889182	0.943243	1.02094	8.7195	0.870946	4.79522
231866_at	4012	LNPEP	8.5	1.08521	1.00211	0.98026	8.48211	1.10707	4.79459
201364_s_at	4947	OAZ2	8.309	0.793962	0.938006	1.09251	8.85816	0.726735	4.79245
208310_s_at	221960	C7orf28B	8.6992	0.789869	0.983061	1.07831	8.8491	0.732506	4.7908
210251_s_at	22902	RUFY3	5.9206	1.47262	0.733093	0.981353	8.07619	1.5006	4.7884
222905_s_at	55260	TMEM143	7.35077	1.96778	0.989579	0.916296	7.42818	2.14754	4.78786
202023_at	1942	EFNA1	3.7324	2.55369	0.594382	0.775123	6.27947	3.29456	4.78701
200920_s_at	694	BTG1	9.8182	1.40506	1.14455	1.42058	8.57822	0.989081	4.78365
212121_at	26123	TCTN3	9.37697	1.06855	1.10573	0.999738	8.48034	1.06883	4.77459
212570_at	23052	ENDOD1	8.5252	1.01272	0.960318	1.51121	8.87748	0.670138	4.77381
225526_at	4289	MKLN1	9.08381	0.584335	1.01522	0.980831	8.9476	0.595755	4.77168
208249_s_at	23483	TGDS	9.533	0.755551	1.08529	0.995898	8.7838	0.758663	4.77123
229223_at	4775	NFATC3	6.38926	1.04571	0.809806	0.635327	7.88987	1.64594	4.7679
201957_at	4660	PPP1R12B	4.16681	5.80213	1.19746	0.960344	3.47972	6.04172	4.76072
207571_x_at	9473	C1orf38	7.84617	1.27519	0.924541	1.23239	8.48656	1.03473	4.76064
211685_s_at	83988	NCALD	8.0982	0.863846	0.928637	1.08278	8.72052	0.797805	4.75916
219318_x_at	51003	MED31	9.573	0.9266	1.1308	0.881723	8.46567	1.0509	4.75828
228249_at	119710	C11orf74	8.5446	0.572937	0.947209	1.16327	9.02082	0.492524	4.75667
217289_s_at	2542	SLC37A4	8.4728	2.39282	1.17696	1.03972	7.1989	2.30141	4.75015
218055_s_at	55255	WDR41	8.97869	0.782781	1.03691	0.944947	8.65907	0.828386	4.74373
1555772_a_at	993	CDC25A	1.88339	5.22323	0.935176	0.698914	2.01394	7.47335	4.74364
217615_at	9884	LRRC37A	10.026	1.36604	1.22489	1.0553	8.18522	1.29446	4.73984
203330_s_at	6811	STX5	5.61844	3.11939	0.924419	0.919286	6.07781	3.39328	4.73555
226409_at	128637	TBC1D20	8.11471	1.61914	1.00315	1.17688	8.08925	1.37579	4.73252
227352_at	126074	C19orf39	6.0544	0.621479	0.684895	0.994294	8.8399	0.625046	4.73247
204352_at	7188	TRAF5	6.8706	0.669131	0.78827	0.900563	8.71605	0.743014	4.72953
1557047_at	55689	YEATS2	8.95805	1.02988	1.07715	0.903701	8.31647	1.13963	4.72805
222238_s_at	27434	POLM	7.7742	2.3398	1.04283	1.17211	7.4549	1.99622	4.72556
202852_s_at	79719	AAGAB	5.33957	2.49533	0.834695	0.817164	6.39703	3.05365	4.72534
208649_s_at	7415	VCP	7.23565	2.40931	0.998254	1.09509	7.24831	2.20011	4.72421
228522_at	57666	FBRSL1	5.28054	2.07118	0.751291	0.861184	7.02862	2.40504	4.71683
209846_s_at	11118	BTN3A2	6.6744	0.876552	0.791544	0.875903	8.43213	1.00074	4.71644
210594_x_at	9019	MPZL1	7.141	1.18459	0.867519	0.988255	8.23152	1.19867	4.71509
230032_at	64172	OSGEPL1	7.3886	2.95331	1.12474	1.03538	6.56915	2.85238	4.71077
204828_at	5883	RAD9A	6.46465	1.95599	0.838063	1.14684	7.7138	1.70555	4.70967
214384_s_at	10540	DCTN2	6.16388	2.56992	1.00615	0.781435	6.12618	3.28872	4.70745
206016_at	28952	CCDC22	8.779	0.932699	1.01174	1.26669	8.67713	0.736329	4.70673
235896_s_at	125170	SMCR7	8.11879	1.24848	1.00746	0.924909	8.0587	1.34984	4.70427
212669_at	818	CAMK2G	10.3298	0.686002	1.17831	1.07657	8.76662	0.637208	4.70191
202320_at	2975	GTF3C1	9.17	0.782141	1.05054	1.16216	8.72883	0.673005	4.70092
226510_at	25938	HEATR5A	6.9992	1.69183	0.898378	1.05028	7.79093	1.61083	4.70088
221614_s_at	9501	RPH3AL	5.7604	0.973366	0.687469	0.952314	8.37914	1.02211	4.70063
243312_at	51427	ZNF107	5.4596	3.02029	0.943966	0.834923	5.78368	3.61745	4.70057
202089_s_at	25800	SLC39A6	9.6088	1.06235	1.15384	0.991826	8.32767	1.07111	4.69939
205207_at	3569	IL6	2.3918	3.40855	0.550886	0.674319	4.34174	5.05481	4.69827
208406_s_at	9402	GRAP2	7.1524	2.23568	0.985961	1.04477	7.25424	2.13989	4.69707
222667_s_at	55870	ASH1L	5.53428	2.45291	0.835908	0.885839	6.62068	2.76903	4.69485
227942_s_at	9419	CRIPT	8.90159	1.61514	1.10826	1.19123	8.03204	1.35586	4.69395
231727_s_at	57409	MIF4GD	10.6004	1.38043	1.36376	0.855067	7.77294	1.61441	4.69368
218056_at	51283	BFAR	8.37823	0.887579	0.988444	0.974481	8.47618	0.910822	4.6935
202817_s_at	6760	SS18	9.3778	1.08696	1.14723	0.899041	8.1743	1.20902	4.69166
226558_at	729171	ANKRD20B	4.20412	3.79818	0.830414	0.879961	5.06268	4.3163	4.68949
202732_at	11142	PKIG	7.8942	0.535063	0.879361	1.33379	8.97721	0.40116	4.68918
1552924_a_at	57605	PITPNM2	6.32519	0.980822	0.768256	0.856527	8.23318	1.14511	4.68915
242850_at	79618	HMBOX1	8.881	0.548652	1.00574	1.00243	8.83034	0.547322	4.68883
212514_x_at	1654	DDX3X	8.50149	1.63741	1.0469	1.30371	8.12063	1.25596	4.6883
218376_s_at	64780	MICAL1	7.19264	2.00084	0.916032	1.31321	7.85195	1.52363	4.68779
221764_at	91300	C19orf22	7.68749	1.78265	1.01793	0.979276	7.55209	1.82038	4.68623
208580_x_at	8362	HIST1H4K	6.9328	1.2893	0.899739	0.773764	7.70535	1.66627	4.68581
203186_s_at	6275	S100A4	7.51231	1.2403	0.908716	1.14026	8.26696	1.08774	4.67735
210910_s_at	22932	POMZP3	6.43593	2.09994	0.901804	0.947809	7.13673	2.21557	4.67615
207791_s_at	5861	RAB1A	9.8482	1.01592	1.16099	1.20543	8.48261	0.842789	4.6627
220289_s_at	55057	AIM1L	6.07462	2.10914	0.853535	0.955195	7.11701	2.20807	4.66254
203557_s_at	5092	PCBD1	6.78698	2.13744	0.905718	1.1681	7.49347	1.82985	4.66166
205218_at	10621	POLR3F	9.66851	0.973155	1.13038	1.28427	8.55335	0.757751	4.65555
226630_at	55320	C14orf106	10.2634	0.225958	1.12924	1.02217	9.08879	0.221058	4.65492
231983_at	200205	C1orf69	8.767	0.675745	1.00916	1.09139	8.68743	0.619162	4.6533
220949_s_at	78996	C7orf49	5.48707	1.67896	0.777119	0.748269	7.06078	2.24379	4.65229
201866_s_at	2908	NR3C1	5.82288	0.81661	0.684391	1.02579	8.50812	0.796079	4.6521
244041_at	10228	STX6	8.28	1.49994	1.0502	1.05874	7.8842	1.41672	4.65046
1561254_at	340340	tcag7.1188	8.9674	0.854072	1.05682	1.04937	8.48528	0.813892	4.64959
218127_at	4801	NFYB	8.358	0.510931	0.950741	1.0147	8.79103	0.503528	4.64728
232902_s_at	57038	RARS2	9.4702	0.707372	1.10038	1.02833	8.60629	0.687887	4.64709
212559_at	5575	PRKAR1B	7.11702	1.43282	0.907394	0.988971	7.84336	1.4488	4.64608
238890_at	8624	PSMG1	7.133	3.04245	1.0672	1.16761	6.68387	2.6057	4.64479
213592_at	187	APLNR	7.061	1.9708	0.91211	1.27761	7.74139	1.54257	4.64198
227960_s_at	81889	FAHD1	8.1734	0.872086	1.00116	0.786861	8.16395	1.10831	4.63613
202104_s_at	6687	SPG7	8.9368	0.883469	1.08568	0.858392	8.23149	1.02921	4.63035
225947_at	80179	MYO19	4.74175	2.43508	0.722	0.905295	6.56752	2.68982	4.62867
222749_at	51684	SUFU	6.3072	1.46016	0.817351	0.95468	7.71664	1.52948	4.62306
241024_at	387097	C6orf147	6.9708	1.18714	0.859576	1.04555	8.10958	1.13543	4.6225
1558679_at	284804	LOC284804	7.89656	0.653811	0.90455	1.27892	8.72983	0.51122	4.62052
204158_s_at	10312	TCIRG1	6.84003	2.05053	0.933068	1.07853	7.33069	1.90124	4.61596
231157_at	158135	TTLL11	8.4392	0.796612	0.996761	1.04696	8.46662	0.760881	4.61375
203977_at	6901	TAZ	7.5172	0.9617	0.90496	1.05507	8.30667	0.911507	4.60909
208772_at	404734	ANKHD1-EIF4EBP3	7.29459	0.961235	0.873111	1.11629	8.35472	0.861096	4.60791
37831_at	23094	SIPA1L3	6.64073	0.908472	0.779887	1.30195	8.51499	0.697776	4.60638
230364_at	56994	CHPT1	8.5256	0.267772	0.956551	0.893086	8.91285	0.299828	4.60634
[truncated: 818 more rows]

## Sheet: HCT116 Down-regulated genes
Genes down-regulated by miR-34a over-expression in HCT116 cells
Probe	EntrezID	Symbol	Fold change (CTL/miR-34a)
205694_at	7306	TYRP1	8.07072
201691_s_at	7163	TPD52	5.25928
212315_s_at	23225	NUP210	4.77665
222494_at	1112	FOXN3	4.57457
225400_at	116461	TSEN15	4.39206
212647_at	6237	RRAS	4.06341
205090_s_at	51172	NAGPA	3.82082
225533_at	26147	PHF19	3.6986
222396_at	51155	HN1	3.631
225926_at	10490	VTI1B	3.6282
204420_at	8061	FOSL1	3.35963
207042_at	1870	E2F2	3.34024
201906_s_at	10217	CTDSPL	3.29938
223391_at	81537	SGPP1	3.2913
203998_s_at	6857	SYT1	3.2286
201802_at	2030	SLC29A1	3.20845
205034_at	9134	CCNE2	3.20031
1554408_a_at	7083	TK1	3.15205
238868_at	55075	UACA	3.12712
237005_at	442075	LOC442075	3.1118
225175_s_at	57153	SLC44A2	3.08717
214290_s_at	8337	HIST2H2AA3	3.06028
218719_s_at	64785	GINS3	3.05151
218585_s_at	51514	DTL	2.96512
1560755_at	317662	FAM149B1	2.96139
204695_at	993	CDC25A	2.95291
1553528_a_at	6877	TAF5	2.92909
225911_at	255743	NPNT	2.925
243000_at	1021	CDK6	2.89145
206102_at	9837	GINS1	2.88226
201828_x_at	8933	FAM127A	2.87484
228273_at	55771	PRR11	2.86727
218350_s_at	51053	GMNN	2.8631
202686_s_at	558	AXL	2.85976
203510_at	4233	MET	2.85921
201500_s_at	6992	PPP1R11	2.84212
202382_s_at	10007	GNPDA1	2.78726
221553_at	84061	MAGT1	2.76974
217948_at	26071	FAM127B	2.75458
205655_at	4194	MDM4	2.75413
204169_at	3614	IMPDH1	2.73285
204798_at	4602	MYB	2.7117
231863_at	54556	ING3	2.69249
213275_x_at	1508	CTSB	2.67923
212023_s_at	4288	MKI67	2.66343
1557217_a_at	2187	FANCB	2.65311
226333_at	3570	IL6R	2.65155
239680_at	79968	WDR76	2.64232
229891_x_at	55425	KIAA1704	2.60609
226711_at	3344	FOXN2	2.59574
218927_s_at	55501	CHST12	2.59366
207826_s_at	3399	ID3	2.58265
201851_at	6455	SH3GL1	2.56611
201710_at	4605	MYBL2	2.56203
205547_s_at	6876	TAGLN	2.55189
223648_s_at	53834	FGFRL1	2.53165
201286_at	6382	SDC1	2.52945
224624_at	56262	LRRC8A	2.52453
201555_at	4172	MCM3	2.49893
200670_at	7494	XBP1	2.4961
201755_at	4174	MCM5	2.49094
208076_at	8360	HIST1H4D	2.48371
204224_s_at	2643	GCH1	2.47235
209787_s_at	10473	HMGN4	2.47083
227471_at	57531	HACE1	2.45825
219295_s_at	26577	PCOLCE2	2.4398
217776_at	51109	RDH11	2.43701
221824_s_at	220972	MARCH8	2.43143
1554264_at	26586	CKAP2	2.4311
217844_at	58190	CTDSP1	2.42486
202117_at	392	ARHGAP1	2.42159
209891_at	57405	SPC25	2.39704
1556820_a_at	8847	DLEU2	2.39285
224684_at	29934	SNX12	2.37004
218577_at	55631	LRRC40	2.36746
200931_s_at	7414	VCL	2.36477
202246_s_at	1019	CDK4	2.36473
229265_at	1822	ATN1	2.36164
232546_at	7161	TP73	2.3545
1569142_at	10206	TRIM13	2.35269
235572_at	147841	SPC24	2.33569
222881_at	10855	HPSE	2.33454
229551_x_at	195828	ZNF367	2.32837
224626_at	113829	SLC35A4	2.32654
227382_at	80777	CYB5B	2.31516
219493_at	79801	SHCBP1	2.31123
201895_at	369	ARAF	2.30705
203929_s_at	4137	MAPT	2.30388
241871_at	814	CAMK4	2.29176
217967_s_at	116496	FAM129A	2.29058
219990_at	79733	E2F8	2.2893
234863_x_at	26271	FBXO5	2.28887
228868_x_at	81620	CDT1	2.2867
220949_s_at	78996	C7orf49	2.28172
218247_s_at	51320	MEX3C	2.27264
213012_at	4734	NEDD4	2.2708
202470_s_at	11052	CPSF6	2.25531
223153_x_at	83590	TMUB1	2.25252
242229_at	222236	NAPEPLD	2.24214
202107_s_at	4171	MCM2	2.2369
229305_at	79682	MLF1IP	2.21767
207361_at	26959	HBP1	2.2176
205122_at	8577	TMEFF1	2.21398
222044_at	63935	PCIF1	2.20604
238977_at	4175	MCM6	2.19938
225947_at	80179	MYO19	2.19722
205024_s_at	5888	RAD51	2.18816
201361_at	79073	TMEM109	2.18112
202094_at	332	BIRC5	2.17624
217913_at	27183	VPS4A	2.17404
202441_at	10613	ERLIN1	2.17378
202607_at	3340	NDST1	2.17235
221483_s_at	10776	ARPP19	2.17025
212594_at	27250	PDCD4	2.16785
222943_at	57733	GBA3	2.16355
204768_s_at	2237	FEN1	2.15173
224901_at	79966	SCD5	2.14933
210846_x_at	9830	TRIM14	2.14525
223849_s_at	4343	MOV10	2.14051
202892_at	8697	CDC23	2.13234
1557504_at	6729	SRP54	2.13188
202027_at	25829	TMEM184B	2.12759
225343_at	283578	TMED8	2.12342
213912_at	23329	TBC1D30	2.12305
202580_x_at	2305	FOXM1	2.11043
202651_at	9926	LPGAT1	2.10703
217704_x_at	440423	SUZ12P	2.10336
244307_s_at	83849	SYT15	2.09927
236372_at	24145	PANX1	2.09772
225355_at	54492	NEURL1B	2.09742
204947_at	1869	E2F1	2.09487
218361_at	55204	GOLPH3L	2.09059
212377_s_at	4853	NOTCH2	2.08973
222673_x_at	159090	FAM122B	2.08836
203988_s_at	2530	FUT8	2.08833
228565_at	84451	KIAA1804	2.08731
200678_x_at	2896	GRN	2.08307
202754_at	23518	R3HDM1	2.07844
201969_at	4678	NASP	2.07103
226038_at	91694	LONRF1	2.0703
204106_at	7016	TESK1	2.06569
212005_at	26099	C1orf144	2.06259
204159_at	1031	CDKN2C	2.06239
202492_at	79065	ATG9A	2.05797
201928_at	8502	PKP4	2.05209
203680_at	5577	PRKAR2B	2.04275
44696_at	54662	TBC1D13	2.03914
228397_at	55000	TUG1	2.03457
226032_at	835	CASP2	2.03335
244872_at	5928	RBBP4	2.03285
204317_at	51512	GTSE1	2.0296
225270_at	388134	NA	2.02717
236738_at	401097	LOC401097	2.02418
205345_at	580	BARD1	2.02362
228671_at	199953	TMEM201	2.02264
224962_at	90120	C9orf69	2.01735
202215_s_at	4802	NFYC	2.0169
220550_at	26272	FBXO4	2.01559
217923_at	553115	PEF1	2.01548
213535_s_at	7329	UBE2I	2.01536
48106_at	55652	SLC48A1	2.01143
228859_at	55345	C4orf21	2.01098
203806_s_at	2175	FANCA	2.00908
225664_at	1303	COL12A1	2.00536
235609_at	83990	BRIP1	2.00522
227386_s_at	399474	TMEM200B	2.00415
205967_at	8364	HIST1H4C	2.00048
203528_at	10507	SEMA4D	1.99763
224458_at	84302	C9orf125	1.9967
204727_at	11169	WDHD1	1.9948
241835_at	440570	LOC440570	1.994
1564474_at	285711	NA	1.99378
227088_at	8654	PDE5A	1.99274
210817_s_at	10241	CALCOCO2	1.99182
238558_at	4154	MBNL1	1.99145
225473_at	140710	C20orf117	1.99029
224753_at	113130	CDCA5	1.98951
214656_x_at	4641	MYO1C	1.98589
233320_at	146771	TCAM1	1.98488
223274_at	6941	TCF19	1.98182
215731_s_at	10198	MPHOSPH9	1.98143
238015_at	201725	C4orf46	1.97657
207165_at	3161	HMMR	1.97655
227578_at	7112	TMPO	1.97227
242616_at	51144	HSD17B12	1.96763
209544_at	8767	RIPK2	1.96412
228660_x_at	10505	SEMA4F	1.96291
232122_s_at	79674	VEPH1	1.96233
218661_at	79903	NAT15	1.96092
202422_s_at	2182	ACSL4	1.95844
209210_s_at	10979	FERMT2	1.95653
214198_s_at	9993	DGCR2	1.9544
205449_at	29901	SAC3D1	1.95303
212934_at	137886	UBXN2B	1.94892
214239_x_at	7703	PCGF2	1.94646
222978_at	6836	SURF4	1.94458
204347_at	205	AK3L1	1.94388
238513_at	79056	PRRG4	1.94334
225643_at	93487	MAPK1IP1L	1.94153
204120_s_at	132	ADK	1.93957
222190_s_at	64755	C16orf58	1.93928
221773_at	2004	ELK3	1.93913
225395_s_at	158293	FAM120AOS	1.93877
235159_at	55281	TMEM140	1.93871
218326_s_at	55366	LGR4	1.9382
242160_at	55014	STX17	1.93352
212660_at	23338	PHF15	1.93344
225744_at	29801	ZDHHC8	1.93013
224861_at	2776	GNAQ	1.92995
203294_s_at	3998	LMAN1	1.92801
238542_at	80328	ULBP2	1.92723
213360_s_at	100101267	POM121C	1.92548
1558517_s_at	84230	LRRC8C	1.92445
224833_at	2113	ETS1	1.92433
212973_at	22934	RPIA	1.92396
218500_at	51337	C8orf55	1.92052
209633_at	5523	PPP2R3A	1.90823
206857_s_at	2281	FKBP1B	1.90672
204073_s_at	745	C11orf9	1.90437
223598_at	5887	RAD23B	1.90047
222006_at	2261	FGFR3	1.89998
212430_at	55544	RBM38	1.8956
231851_at	55225	RAVER2	1.89035
228401_at	29028	ATAD2	1.88988
1552287_s_at	172	AFG3L1	1.88898
1562648_at	55704	CCDC88A	1.88824
202826_at	6692	SPINT1	1.8881
1556121_at	4673	NAP1L1	1.88719
221521_s_at	51659	GINS2	1.88386
222962_s_at	55388	MCM10	1.88334
239264_at	60412	EXOC4	1.88064
229490_s_at	128239	IQGAP3	1.88036
1552613_s_at	56990	CDC42SE2	1.88025
202330_s_at	7374	UNG	1.87991
210867_at	4850	CNOT4	1.87867
202793_at	10162	LPCAT3	1.87789
205251_at	8864	PER2	1.87475
243356_at	89837	FAM7A3	1.87215
230720_at	221687	RNF182	1.87127
224896_s_at	150465	TTL	1.86812
204886_at	10733	PLK4	1.86785
203564_at	2189	FANCG	1.86372
233014_at	3422	IDI1	1.86309
218145_at	57761	TRIB3	1.86305
207556_s_at	8525	DGKZ	1.86292
212345_s_at	64764	CREB3L2	1.86172
221846_s_at	57513	CASKIN2	1.85995
203975_s_at	10036	CHAF1A	1.85948
221932_s_at	51218	GLRX5	1.85853
221523_s_at	58528	RRAGD	1.8575
228468_at	84930	MASTL	1.85691
235109_at	84327	ZBED3	1.85521
204081_at	4900	NRGN	1.85432
225078_at	2013	EMP2	1.85218
226776_at	56943	ENY2	1.84966
238858_at	92610	TIFA	1.84917
225837_at	83695	C12orf32	1.84775
218888_s_at	81831	NETO2	1.84755
1555723_at	57630	SH3RF1	1.84746
221591_s_at	54478	FAM64A	1.84682
231764_at	54108	CHRAC1	1.84605
219012_s_at	56946	C11orf30	1.8434
212094_at	23089	PEG10	1.84324
226762_at	5814	PURB	1.84278
217784_at	10652	YKT6	1.84006
228455_at	9122	SLC16A4	1.83794
212949_at	23397	NCAPH	1.8379
223378_at	84662	GLIS2	1.83725
213610_s_at	151230	KLHL23	1.83623
201209_at	3065	HDAC1	1.83508
234947_s_at	63877	C10orf84	1.83446
228737_at	84969	TOX2	1.83162
225032_at	64778	FNDC3B	1.8301
225179_at	3093	UBE2K	1.82789
235846_at	25788	RAD54B	1.82377
211219_s_at	9355	LHX2	1.82217
217640_x_at	220134	SKA1	1.8211
218878_s_at	23411	SIRT1	1.82013
209053_s_at	7468	WHSC1	1.81881
208940_at	22929	SEPHS1	1.81846
204381_at	4037	LRP3	1.81609
205085_at	4998	ORC1L	1.81504
237246_at	10051	SMC4	1.81489
227746_at	1994	ELAVL1	1.81449
203445_s_at	10106	CTDSP2	1.81274
203967_at	990	CDC6	1.8126
218248_at	63901	FAM111A	1.81188
208843_s_at	26003	GORASP2	1.81138
203556_at	22882	ZHX2	1.81057
208154_at	51336	NA	1.80962
204807_at	10329	TMEM5	1.80694
48808_at	1719	DHFR	1.80624
220748_s_at	51157	ZNF580	1.803
204444_at	3832	KIF11	1.80291
201321_s_at	6601	SMARCC2	1.80105
217992_s_at	79180	EFHD2	1.79911
223374_s_at	8706	B3GALNT1	1.79607
212556_at	23513	SCRIB	1.7955
203652_at	4296	MAP3K11	1.79316
202670_at	5604	MAP2K1	1.79276
226350_at	1122	CHML	1.79243
1554327_a_at	124583	CANT1	1.79111
202421_at	3321	IGSF3	1.78981
204667_at	3169	FOXA1	1.7891
212771_at	221061	FAM171A1	1.78874
242890_at	3070	HELLS	1.78857
212547_at	8019	BRD3	1.78778
201749_at	1889	ECE1	1.78775
214283_at	27346	TMEM97	1.78714
1570255_s_at	729171	ANKRD20B	1.78695
219650_at	54821	ERCC6L	1.78451
222644_s_at	79709	GLT25D1	1.78334
218726_at	55355	HJURP	1.78223
210683_at	4902	NRTN	1.78083
224728_at	64756	ATPAF1	1.77967
204040_at	9781	RNF144A	1.77885
213689_x_at	388650	FAM69A	1.77167
229139_at	56704	JPH1	1.7702
200787_s_at	8682	PEA15	1.76915
201397_at	26227	PHGDH	1.76724
217735_s_at	27102	EIF2AK1	1.76716
1565546_at	50862	RNF141	1.76676
217856_at	9939	RBM8A	1.76674
230465_at	9653	HS2ST1	1.76671
200988_s_at	10197	PSME3	1.76469
222173_s_at	55357	TBC1D2	1.7644
219306_at	56992	KIF15	1.76391
203365_s_at	4324	MMP15	1.76292
213848_at	1849	DUSP7	1.75993
224836_at	58476	TP53INP2	1.75956
213951_s_at	29893	PSMC3IP	1.75947
202412_s_at	7398	USP1	1.75745
212188_at	115207	KCTD12	1.75606
224790_at	50807	ASAP1	1.75433
224653_at	1979	EIF4EBP2	1.7525
214383_x_at	116138	KLHDC3	1.75218
226552_at	389792	IER5L	1.75053
212923_s_at	221749	C6orf145	1.75004
226118_at	79172	CENPO	1.74931
224910_at	23589	CARHSP1	1.74699
238043_at	57492	ARID1B	1.74564
213092_x_at	23234	DNAJC9	1.74507
234513_at	83401	ELOVL3	1.74435
222654_at	54928	IMPAD1	1.74428
224442_at	84295	PHF6	1.74261
225711_at	151188	ARL6IP6	1.74232
225902_at	9360	PPIG	1.73972
222946_s_at	79000	C1orf135	1.73915
1557267_s_at	284952	LOC284952	1.73863
214667_s_at	9537	TP53I11	1.73752
218542_at	55165	CEP55	1.73752
227120_at	116113	FOXP4	1.73723
223473_at	84769	MPV17L2	1.73596
205169_at	5929	RBBP5	1.73593
204477_at	5877	RABIF	1.73555
1553127_a_at	165918	RNF168	1.73323
213054_at	23354	HAUS5	1.7328
202558_s_at	6782	HSPA13	1.72943
212234_at	171023	ASXL1	1.72902
226355_at	25886	WDR51A	1.72878
222294_s_at	27161	EIF2C2	1.72784
224711_at	123096	SLC25A29	1.72673
223212_at	84287	ZDHHC16	1.72647
201855_s_at	23300	ATMIN	1.72541
226261_at	223082	ZNRF2	1.72434
232065_x_at	91687	CENPL	1.72378
219143_s_at	54913	RPP25	1.72316
238756_at	283431	GAS2L3	1.72278
1553138_a_at	126549	ANKLE1	1.72268
1552752_a_at	253559	CADM2	1.71906
202616_s_at	4204	MECP2	1.71894
228638_at	199870	FAM76A	1.71774
211085_s_at	6789	STK4	1.71699
213573_at	3837	KPNB1	1.71621
230336_at	29798	C2orf27A	1.71307
224837_at	27086	FOXP1	1.71145
1555281_x_at	25852	ARMC8	1.70916
244703_x_at	55705	IPO9	1.70851
243253_at	5983	RFC3	1.70829
239413_at	22995	CEP152	1.70819
204451_at	8321	FZD1	1.70753
215390_at	23731	C9orf5	1.70735
221841_s_at	9314	KLF4	1.7065
222998_at	84232	MAF1	1.70556
1554417_s_at	51107	APH1A	1.70476
205807_s_at	7286	TUFT1	1.70463
207992_s_at	272	AMPD3	1.70226
227728_at	5494	PPM1A	1.7022
242560_at	2177	FANCD2	1.70055
229744_at	6744	SSFA2	1.69977
221002_s_at	81619	TSPAN14	1.69932
203693_s_at	1871	E2F3	1.69815
203669_s_at	8694	DGAT1	1.69769
203238_s_at	4854	NOTCH3	1.69583
225610_at	115426	UHRF2	1.69442
205096_at	9883	POM121	1.69356
242140_at	113386	NA	1.69245
201038_s_at	8125	ANP32A	1.69018
222668_at	79047	KCTD15	1.68855
218149_s_at	55893	ZNF395	1.68849
205339_at	6491	STIL	1.68845
203027_s_at	4597	MVD	1.68787
224993_at	4298	MLLT1	1.6878
223700_at	84057	MND1	1.68725
239392_s_at	57645	POGK	1.687
222889_at	64858	DCLRE1B	1.68134
229549_at	611	OPN1SW	1.68099
212502_at	84890	ADO	1.68029
213316_at	57608	KIAA1462	1.68004
230469_at	219790	RTKN2	1.67984
227996_at	10160	FARP1	1.67907
1568780_at	497257	LOC497257	1.67875
242222_at	440894	LOC440894	1.67748
212442_s_at	253782	LASS6	1.67701
226121_at	147015	DHRS13	1.67601
229141_at	55339	WDR33	1.67556
205226_at	5157	PDGFRL	1.67504
224959_at	1836	SLC26A2	1.67495
202975_s_at	22836	RHOBTB3	1.67409
205296_at	5933	RBL1	1.67317
238425_at	5690	PSMB2	1.6728
218082_s_at	7342	UBP1	1.67254
208836_at	483	ATP1B3	1.67206
204693_at	11135	CDC42EP1	1.67194
1564651_at	221710	LOC221710	1.67115
1555137_a_at	55785	FGD6	1.67085
227642_at	29842	TFCP2L1	1.66898
218294_s_at	10762	NUP50	1.66898
225785_at	221035	REEP3	1.66897
202437_s_at	1545	CYP1B1	1.66827
208515_at	8342	HIST1H2BM	1.66527
216685_s_at	4507	MTAP	1.6651
201611_s_at	23463	ICMT	1.66411
226943_at	728568	C12orf73	1.66343
222916_s_at	3069	HDLBP	1.66306
202503_s_at	9768	KIAA0101	1.66258
224468_s_at	84798	C19orf48	1.66252
213496_at	9890	LPPR4	1.66198
221737_at	2768	GNA12	1.66082
228550_at	65078	RTN4R	1.66024
202852_s_at	79719	AAGAB	1.65969
228033_at	144455	E2F7	1.65842
224361_s_at	55540	IL17RB	1.65829
212206_s_at	94239	H2AFV	1.65714
224785_at	283991	FAM100B	1.65628
224951_at	91012	LASS5	1.65599
200625_s_at	10487	CAP1	1.65591
218724_s_at	60436	TGIF2	1.65571
214299_at	7156	TOP3A	1.65452
203803_at	51449	PCYOX1	1.65436
212184_s_at	23118	TAB2	1.65405
219274_at	23554	TSPAN12	1.65316
208358_s_at	7368	UGT8	1.65226
218399_s_at	55038	CDCA4	1.65171
207002_s_at	5325	PLAGL1	1.65091
226268_at	23011	RAB21	1.65065
200782_at	308	ANXA5	1.64967
222684_s_at	79954	NOL10	1.64965
201158_at	4836	NMT1	1.64959
209339_at	6478	SIAH2	1.64932
212860_at	84243	ZDHHC18	1.64871
218450_at	50865	HEBP1	1.6478
217970_s_at	57472	CNOT6	1.64691
242196_at	9743	ARHGAP32	1.64666
211535_s_at	2260	FGFR1	1.64633
212801_at	11113	CIT	1.64633
52005_at	58525	WIZ	1.64539
201998_at	6480	ST6GAL1	1.64492
205935_at	2294	FOXF1	1.64482
226996_at	253558	LCLAT1	1.64368
213397_x_at	6038	RNASE4	1.64367
202137_s_at	10771	ZMYND11	1.64125
226503_at	55183	RIF1	1.64055
228776_at	10052	GJC1	1.63942
204510_at	8317	CDC7	1.6389
218115_at	55723	ASF1B	1.63818
204826_at	899	CCNF	1.63558
204306_s_at	977	CD151	1.63544
243593_s_at	4670	HNRNPM	1.6343
208056_s_at	863	CBFA2T3	1.6338
226464_at	205428	C3orf58	1.6323
214963_at	23279	NUP160	1.63166
230364_at	56994	CHPT1	1.63149
202254_at	26037	SIPA1L1	1.63133
226088_at	84885	ZDHHC12	1.62977
202726_at	3978	LIG1	1.62946
218073_s_at	55706	TMEM48	1.62831
202337_at	11243	PMF1	1.62764
231234_at	1075	CTSC	1.62741
243539_at	84542	KIAA1841	1.6266
232851_at	26273	FBXO3	1.62659
213007_at	55215	FANCI	1.62643
226154_at	10059	DNM1L	1.62566
222848_at	64105	CENPK	1.62356
203234_at	7378	UPP1	1.62341
232398_at	284992	CCDC150	1.62323
224446_at	84298	LLPH	1.62321
231550_at	64132	XYLT2	1.62281
224046_s_at	5150	PDE7A	1.6224
223024_at	8907	AP1M1	1.62025
218648_at	64784	CRTC3	1.61941
221677_s_at	29980	DONSON	1.61936
219208_at	80204	FBXO11	1.61897
1556062_at	10556	RPP30	1.61733
41160_at	53615	MBD3	1.61599
205240_at	29899	GPSM2	1.61558
203734_at	55810	FOXJ2	1.61545
206385_s_at	288	ANK3	1.61544
214792_x_at	6844	VAMP2	1.61467
208937_s_at	3397	ID1	1.61445
205457_at	64771	C6orf106	1.61251
203447_at	5711	PSMD5	1.61164
227164_at	6426	SFRS1	1.60917
32091_at	9673	SLC25A44	1.6086
229393_at	84456	L3MBTL3	1.60834
224772_at	89796	NAV1	1.60827
213734_at	55884	WSB2	1.60819
228535_at	5810	RAD1	1.60815
200827_at	5351	PLOD1	1.60744
211299_s_at	2319	FLOT2	1.607
1553120_at	63967	CLSPN	1.6046
210428_s_at	9146	HGS	1.60281
234944_s_at	113115	FAM54A	1.60233
218974_at	55084	SOBP	1.60224
228512_at	55037	PTCD3	1.60161
235309_at	6210	RPS15A	1.59879
202024_at	439	ASNA1	1.59871
235782_at	388620	NA	1.59801
223107_s_at	51538	ZCCHC17	1.59751
200704_at	9516	LITAF	1.59738
234994_at	114801	TMEM200A	1.59704
201079_at	9144	SYNGR2	1.59694
209123_at	5860	QDPR	1.59632
219024_at	59338	PLEKHA1	1.59608
214989_x_at	54477	PLEKHA5	1.59522
212846_at	23076	RRP1B	1.5951
200941_at	3281	HSBP1	1.59501
218979_at	80010	RMI1	1.59481
201055_s_at	10949	HNRNPA0	1.59478
1568629_s_at	5296	PIK3R2	1.59446
224428_s_at	83879	CDCA7	1.59192
206299_at	27112	FAM155B	1.59189
217804_s_at	3609	ILF3	1.59169
244324_at	162681	C18orf54	1.59091
208617_s_at	8073	PTP4A2	1.59082
228639_at	2245	FGD1	1.58951
226652_at	9960	USP3	1.58927
208553_at	3008	HIST1H1E	1.58921
212059_s_at	26133	TRPC4AP	1.58901
239635_at	10432	RBM14	1.58891
213126_at	112950	MED8	1.58847
203037_s_at	9788	MTSS1	1.58792
202897_at	140885	SIRPA	1.58535
201291_s_at	7153	TOP2A	1.58383
209291_at	3400	ID4	1.58333
209804_at	9937	DCLRE1A	1.58309
204531_s_at	672	BRCA1	1.58271
235535_x_at	2483	FRG1	1.58221
232055_at	94081	SFXN1	1.58198
215260_s_at	6929	TCF3	1.58198
210793_s_at	4928	NUP98	1.58147
236125_at	222161	DKFZP586I1420	1.58045
224600_at	8545	CGGBP1	1.5803
227556_at	29922	NME7	1.58022
220730_at	197319	NA	1.58005
208903_at	6234	RPS28	1.57959
232350_x_at	23432	GPR161	1.57923
209106_at	8648	NCOA1	1.57851
204594_s_at	54471	SMCR7L	1.57782
224947_at	79102	RNF26	1.57733
231880_at	57464	FAM40B	1.57728
214724_at	85458	DIXDC1	1.57712
241885_at	8148	TAF15	1.57708
201240_s_at	9789	SPCS2	1.57573
220223_at	79915	ATAD5	1.57545
228654_at	139886	SPIN4	1.57514
208829_at	6892	TAPBP	1.57512
226692_at	10169	SERF2	1.5729
203635_at	10311	DSCR3	1.57207
201564_s_at	6624	FSCN1	1.57205
202756_s_at	2817	GPC1	1.57182
212836_at	10714	POLD3	1.57164
200783_s_at	3925	STMN1	1.57159
214545_s_at	11212	PROSC	1.57106
229431_at	5994	RFXAP	1.57008
204977_at	1662	DDX10	1.56911
202916_s_at	9917	FAM20B	1.5689
229994_at	4774	NFIA	1.56867
212486_s_at	2534	FYN	1.56846
236045_x_at	441801	NA	1.56714
227448_at	55082	ARGLU1	1.56685
243016_at	7298	TYMS	1.56659
220039_s_at	54901	CDKAL1	1.56643
226619_at	29843	SENP1	1.56584
219520_s_at	55841	WWC3	1.56555
204962_s_at	1058	CENPA	1.56503
33814_at	10298	PAK4	1.56433
204928_s_at	8273	SLC10A3	1.56422
218144_s_at	64423	INF2	1.56397
201040_at	2771	GNAI2	1.56332
209610_s_at	6509	SLC1A4	1.56268
202761_s_at	23224	SYNE2	1.56246
228729_at	891	CCNB1	1.5619
204076_at	9583	ENTPD4	1.56138
205578_at	4920	ROR2	1.56016
1552947_x_at	163071	ZNF114	1.55953
233224_at	3839	KPNA3	1.55946
202360_at	9794	MAML1	1.55936
235343_at	79805	VASH2	1.55904
212437_at	1059	CENPB	1.55865
224473_x_at	84445	LZTS2	1.55804
203675_at	4925	NUCB2	1.55667
239240_at	100130691	hCG_1817306	1.55654
201468_s_at	1728	NQO1	1.55595
226705_at	137994	LETM2	1.55535
227449_at	2043	EPHA4	1.55449
218277_s_at	79665	DHX40	1.55418
243661_at	10793	ZNF273	1.554
1557736_at	4820	NKTR	1.55304
228277_at	54620	FBXL19	1.55253
219502_at	55247	NEIL3	1.55201
218684_at	55144	LRRC8D	1.5511
1562921_at	2033	EP300	1.55028
228245_s_at	144203	OVOS2	1.55001
203358_s_at	2146	EZH2	1.54989
232239_at	439997	NA	1.54973
236265_at	6671	SP4	1.54966
218045_x_at	5763	PTMS	1.54851
242592_at	283554	GPR137C	1.54814
203274_at	8263	F8A1	1.5479
229623_at	441027	TMEM150C	1.54748
218528_s_at	152006	RNF38	1.54475
217007_s_at	8751	ADAM15	1.54472
226525_at	9262	STK17B	1.54428
205516_x_at	25792	CIZ1	1.5438
212808_at	84901	NFATC2IP	1.54369
219512_at	79980	DSN1	1.54319
225188_at	65059	RAPH1	1.54298
205436_s_at	3014	H2AFX	1.54282
223063_at	84886	C1orf198	1.54271
219000_s_at	79075	DSCC1	1.54267
237116_at	5217	PFN2	1.54241
222320_at	79577	CDC73	1.54145
226747_at	57544	TXNDC16	1.53971
212056_at	23199	KIAA0182	1.53948
225962_at	84937	ZNRF1	1.53915
233819_s_at	26046	RNF160	1.53884
203482_at	55719	FAM178A	1.5379
230021_at	90381	C15orf42	1.5376
1555500_s_at	56731	SLC2A4RG	1.53754
235308_at	26137	ZBTB20	1.53687
213433_at	403	ARL3	1.53683
225198_at	9218	VAPA	1.53613
227801_at	286827	TRIM59	1.53602
201353_s_at	11176	BAZ2A	1.53513
212837_at	23172	FAM175B	1.53458
228830_s_at	11016	ATF7	1.53432
203418_at	890	CCNA2	1.53427
227896_at	56647	BCCIP	1.53417
214163_at	51668	HSPB11	1.53301
228506_at	54780	NSMCE4A	1.53286
228124_at	26090	ABHD12	1.5326
218917_s_at	8289	ARID1A	1.53245
208407_s_at	1500	CTNND1	1.53211
221589_s_at	4329	ALDH6A1	1.53171
205733_at	641	BLM	1.5316
201677_at	56941	C3orf37	1.53152
221586_s_at	1875	E2F5	1.53088
203270_at	1841	DTYMK	1.53074
202846_s_at	5279	PIGC	1.53054
213472_at	3187	HNRNPH1	1.53005
201560_at	25932	CLIC4	1.52969
218619_s_at	6839	SUV39H1	1.52918
220739_s_at	26505	CNNM3	1.52854
232469_x_at	23648	SSBP3	1.52811
237515_at	148534	TMEM56	1.52761
228791_at	348110	C15orf38	1.5271
201737_s_at	10299	MARCH6	1.52698
1558233_s_at	466	ATF1	1.52653
204146_at	10635	RAD51AP1	1.52582
1558783_at	9589	WTAP	1.52524
213704_at	5876	RABGGTB	1.52508
232868_at	54586	C9orf11	1.52492
209323_at	5612	PRKRIR	1.52468
225546_at	29904	EEF2K	1.52451
238593_at	79703	C11orf80	1.52437
217806_s_at	26073	POLDIP2	1.52432
213906_at	4603	MYBL1	1.52383
238469_at	79940	C6orf155	1.52357
229397_s_at	2909	GRLF1	1.52237
203444_s_at	9219	MTA2	1.52233
212508_at	64112	MOAP1	1.52225
201515_s_at	7247	TSN	1.52187
202847_at	5106	PCK2	1.52172
206910_x_at	3080	CFHR2	1.52122
222039_at	146909	KIF18B	1.51979
1568596_a_at	10024	TROAP	1.51978
226161_at	55676	SLC30A6	1.51974
217964_at	54902	TTC19	1.51972
244546_at	54205	CYCS	1.51869
222121_at	26084	SGEF	1.51667
37512_at	8630	HSD17B6	1.51663
226630_at	55320	C14orf106	1.51569
219105_x_at	23594	ORC6L	1.51491
231108_at	2521	FUS	1.5146
225509_at	79685	SAP30L	1.51418
222341_x_at	64770	CCDC14	1.51396
218441_s_at	26015	RPAP1	1.51382
209714_s_at	1033	CDKN3	1.51375
212484_at	23625	FAM89B	1.51355
225405_at	221092	HNRNPUL2	1.51334
226986_at	26100	WIPI2	1.51291
223698_at	55186	SLC25A36	1.5128
1554251_at	50809	HP1BP3	1.51278
1553810_a_at	57650	KIAA1524	1.51248
216299_s_at	7517	XRCC3	1.5124
201759_at	6904	TBCD	1.5119
227254_at	5451	POU2F1	1.51157
229638_at	79191	IRX3	1.511
244486_at	65018	PINK1	1.51056
213116_at	4752	NEK3	1.51039
210981_s_at	2870	GRK6	1.5103
205667_at	7486	WRN	1.51005
201542_at	56681	SAR1A	1.50961
230087_at	145270	PRIMA1	1.50905
232816_s_at	1663	DDX11	1.50893
205217_at	1678	TIMM8A	1.50864
211450_s_at	2956	MSH6	1.50861
237245_at	390009	NA	1.50826
218569_s_at	55709	KBTBD4	1.50749
226767_s_at	81889	FAHD1	1.5071
220038_at	23678	SGK3	1.50697
207760_s_at	9612	NCOR2	1.50692
237333_at	81493	SYNC	1.50549
235791_x_at	1105	CHD1	1.50532
243589_at	284058	KIAA1267	1.50525
203560_at	8836	GGH	1.50487
226384_at	84513	PPAPDC1B	1.50446
204367_at	6668	SP2	1.50417
203439_s_at	8614	STC2	1.50405
227224_at	55103	RALGPS2	1.50374
233732_at	401320	LOC401320	1.50366
240146_at	830	CAPZA2	1.50346
211488_s_at	3696	ITGB8	1.50309
1552690_a_at	93589	CACNA2D4	1.50275
210559_s_at	983	CDK1	1.50257
229434_at	3184	HNRNPD	1.5024
213647_at	1763	DNA2	1.50226
232126_at	27235	COQ2	1.50079
201578_at	5420	PODXL	1.5006
227651_at	112939	NACC1	1.50057
1552680_a_at	57082	CASC5	1.49993
202282_at	3028	HSD17B10	1.4997
230285_at	258010	SVIP	1.49838
226656_at	10491	CRTAP	1.49768
205310_at	23403	FBXO46	1.49718
223759_s_at	83903	GSG2	1.49615
219495_s_at	7733	ZNF180	1.49596
222514_at	64121	RRAGC	1.49538
202696_at	9943	OXSR1	1.49479
242163_at	9967	THRAP3	1.49467
1556925_at	9126	SMC3	1.49436
212796_s_at	23102	TBC1D2B	1.49426
202633_at	11073	TOPBP1	1.4942
220495_s_at	79770	TXNDC15	1.49412
238791_at	163227	ZNF100	1.49409
207871_s_at	7982	ST7	1.49333
219456_s_at	79890	RIN3	1.49238
236808_at	26127	FGFR1OP2	1.4921
1053_at	5982	RFC2	1.49183
209464_at	9212	AURKB	1.49113
229235_at	23318	ZCCHC11	1.49102
228456_s_at	149832	LOC149832	1.49035
242098_at	202451	NA	1.49017
202789_at	5335	PLCG1	1.49008
212327_at	22998	LIMCH1	1.49
232136_s_at	83992	CTTNBP2	1.49
200659_s_at	5245	PHB	1.48956
221559_s_at	79003	MIS12	1.48861
212673_at	23173	METAP1	1.48736
235233_s_at	10691	GMEB1	1.48709
204027_s_at	4234	METTL1	1.4866
202865_at	54788	DNAJB12	1.4865
204023_at	5984	RFC4	1.48623
208296_x_at	25816	TNFAIP8	1.48563
1556064_at	284926	LOC284926	1.48469
204805_s_at	8971	H1FX	1.48441
200771_at	3915	LAMC1	1.48419
204492_at	9824	ARHGAP11A	1.48408
221520_s_at	55143	CDCA8	1.48352
214287_s_at	8621	CDK13	1.48248
224881_at	154807	VKORC1L1	1.48242
220770_s_at	63920	C5orf54	1.48167
226099_at	22936	ELL2	1.48152
213355_at	10402	ST3GAL6	1.48133
204759_at	1102	RCBTB2	1.48118
45828_at	55101	ATP5SL	1.48016
238508_at	80174	DBF4B	1.47986
226473_at	84733	CBX2	1.47979
1560153_at	80144	FRAS1	1.47956
1559980_at	7553	ZNF7	1.47954
218902_at	4851	NOTCH1	1.4795
226980_at	55789	DEPDC1B	1.47948
200685_at	9295	SFRS11	1.47845
212741_at	4128	MAOA	1.47837
202898_at	9672	SDC3	1.47822
223429_x_at	57461	ISY1	1.478
218081_at	54976	C20orf27	1.47778
206179_s_at	11076	TPPP	1.47732
202466_at	11044	PAPD7	1.47722
1564444_at	100130264	LOC100130264	1.47713
1562259_at	374618	TEX9	1.47706
244261_at	163702	IL28RA	1.47673
229610_at	150468	CKAP2L	1.47593
242138_at	1745	DLX1	1.47579
221216_s_at	22955	SCMH1	1.47578
218245_at	25987	TSKU	1.47556
202720_at	26136	TES	1.4754
208650_s_at	100133941	CD24	1.47514
231894_at	6301	SARS	1.47454
218522_s_at	55201	MAP1S	1.47419
211339_s_at	3702	ITK	1.47417
204199_at	9649	RALGPS1	1.4738
223304_at	84255	SLC37A3	1.47308
212943_at	9847	KIAA0528	1.47256
208955_at	1854	DUT	1.47254
210758_at	11168	PSIP1	1.47226
206316_s_at	9735	KNTC1	1.47204
201722_s_at	2589	GALNT1	1.47196
225650_at	90378	SAMD1	1.47164
64408_s_at	91860	CALML4	1.47137
217253_at	6452	SH3BP2	1.47127
204903_x_at	23192	ATG4B	1.47126
242074_at	23760	PITPNB	1.47118
224780_at	84991	RBM17	1.47059
236924_at	388649	C1orf146	1.46914
214201_x_at	7916	BAT2	1.46876
203209_at	5985	RFC5	1.46851
213652_at	5125	PCSK5	1.46819
212114_at	387869	LOC387869	1.46818
212295_s_at	6541	SLC7A1	1.46796
227400_at	4784	NFIX	1.46756
214683_s_at	1195	CLK1	1.46751
201701_s_at	10424	PGRMC2	1.46705
223095_at	83742	MARVELD1	1.46674
203937_s_at	9013	TAF1C	1.46648
1569129_s_at	285237	C3orf38	1.4663
1568592_at	140691	TRIM69	1.46586
201477_s_at	6240	RRM1	1.46563
213083_at	11046	SLC35D2	1.4655
223915_at	54880	BCOR	1.46543
225782_at	253827	MSRB3	1.46525
223288_at	84640	USP38	1.46502
225779_at	10999	SLC27A4	1.46459
218330_s_at	89797	NAV2	1.46391
228012_at	9782	MATR3	1.46321
230998_at	11335	CBX3	1.4618
222523_at	59343	SENP2	1.46169
226157_at	7029	TFDP2	1.4614
241252_at	157570	ESCO2	1.46097
221931_s_at	81929	SEH1L	1.46073
222629_at	51455	REV1	1.46042
218210_at	79672	FN3KRP	1.46035
214692_s_at	8629	JRK	1.45979
212677_s_at	23177	CEP68	1.45927
232182_at	286272	LOC286272	1.45919
219510_at	10721	POLQ	1.45907
238077_at	200845	KCTD6	1.4589
200918_s_at	6734	SRPR	1.45886
223310_x_at	50640	PNPLA8	1.45862
216199_s_at	4216	MAP3K4	1.45854
236969_at	2618	GART	1.45837
237702_at	129831	RBM45	1.45797
235675_at	200895	DHFRL1	1.45781
221326_s_at	51174	TUBD1	1.45747
227072_at	25914	RTTN	1.45645
215646_s_at	1462	VCAN	1.45617
219461_at	56924	PAK6	1.45614
224576_at	57222	ERGIC1	1.45609
219918_s_at	259266	ASPM	1.45556
226412_at	25957	SFRS18	1.45488
204889_s_at	9148	NEURL	1.45434
203744_at	3149	HMGB3	1.45379
214705_at	10207	INADL	1.45378
227761_at	4644	MYO5A	1.45365
209172_s_at	1063	CENPF	1.45318
214182_at	382	ARF6	1.45308
236071_at	494558	LOC494558	1.45307
205047_s_at	440	ASNS	1.45289
209643_s_at	5338	PLD2	1.45289
213701_at	91298	C12orf29	1.45252
223228_at	84247	LDOC1L	1.4516
213454_at	378708	APITD1	1.45112
237464_at	387254	SLC7A5P2	1.45053
228902_at	8021	NUP214	1.45048
33850_at	4134	MAP4	1.45019
231864_at	7581	ZNF33A	1.44974
222587_s_at	51809	GALNT7	1.4495
209193_at	5292	PIM1	1.44949
204474_at	7701	ZNF142	1.44892
1564467_at	84140	FAM161A	1.4487
203801_at	63931	MRPS14	1.44795
201790_s_at	1717	DHCR7	1.44775
228899_at	441297	NA	1.44737
238699_s_at	8573	CASK	1.44706
225046_at	389831	LOC389831	1.44635
210050_at	7167	TPI1	1.44541
218019_s_at	8566	PDXK	1.44518
222447_at	51108	METTL9	1.44513
203286_at	22838	RNF44	1.44511
212313_at	91782	CHMP7	1.44485
203708_at	5142	PDE4B	1.44464
217010_s_at	995	CDC25C	1.44452
212543_at	202	AIM1	1.44287
219076_s_at	5827	PXMP2	1.44255
204817_at	9700	ESPL1	1.44249
202786_at	27347	STK39	1.4421
226661_at	157313	CDCA2	1.44174
213296_at	5192	PEX10	1.44133
87100_at	11057	ABHD2	1.44098
203031_s_at	7390	UROS	1.44089
200755_s_at	813	CALU	1.44025
234725_s_at	10509	SEMA4B	1.44018
227847_at	9852	EPM2AIP1	1.4397
234192_s_at	80318	GKAP1	1.43953
239801_at	400523	NA	1.43934
43544_at	10025	MED16	1.43914
236316_at	10447	FAM3C	1.43912
217716_s_at	29927	SEC61A1	1.4387
210968_s_at	57142	RTN4	1.43742
202193_at	3985	LIMK2	1.43699
222201_s_at	9994	CASP8AP2	1.43689
225466_at	219988	PATL1	1.43686
229378_at	219736	STOX1	1.43677
201813_s_at	9779	TBC1D5	1.43654
213278_at	66036	MTMR9	1.43627
1555908_at	23196	FAM120A	1.43566
205803_s_at	7220	TRPC1	1.43545
203097_s_at	9693	RAPGEF2	1.43487
228785_at	23528	ZNF281	1.43474
227615_at	24144	TFIP11	1.4342
217599_s_at	29969	MDFIC	1.43415
212861_at	84975	MFSD5	1.43356
205053_at	5557	PRIM1	1.43348
225446_at	54014	BRWD1	1.43347
222037_at	4173	MCM4	1.43346
219060_at	55093	WDYHV1	1.4332
212320_at	203068	TUBB	1.43259
202175_at	79586	CHPF	1.43191
238792_at	22990	PCNX	1.43181
204162_at	10403	NDC80	1.43162
201243_s_at	481	ATP1B1	1.43154
1554161_at	9481	SLC25A27	1.43145
1569167_at	51397	COMMD10	1.43094
211721_s_at	90233	ZNF551	1.4307
201781_s_at	9049	AIP	1.43067
223027_at	51429	SNX9	1.43032
1568777_at	161436	EML5	1.43028
225060_at	84918	LRP11	1.43009
201896_s_at	84722	PSRC1	1.42906
202405_at	7073	TIAL1	1.42893
1565668_at	10376	TUBA1B	1.42854
226750_at	55132	LARP1B	1.42851
225245_x_at	55766	H2AFJ	1.42834
210243_s_at	8703	B4GALT3	1.4282
226832_at	389188	NA	1.42774
218009_s_at	9055	PRC1	1.42767
224987_at	221477	C6orf89	1.42688
1559514_at	100132077	LOC100132077	1.4268
219353_at	374354	NHLRC2	1.42648
203648_at	9797	TATDN2	1.42642
242787_at	3619	INCENP	1.4264
226604_at	160418	TMTC3	1.42581
226299_at	29941	PKN3	1.42578
227096_at	126119	JOSD2	1.4252
241826_x_at	148203	ZNF738	1.42514
1568695_s_at	26512	INTS6	1.42483
227407_at	202018	TAPT1	1.42478
205394_at	1111	CHEK1	1.42471
232124_at	26172	LOC26172	1.42412
205347_s_at	11013	TMSB15A	1.4238
228987_at	51571	FAM49B	1.42362
224320_s_at	84515	MCM8	1.42361
230738_at	730631	LOC730631	1.42355
227083_at	145173	B3GALTL	1.42345
224927_at	170954	KIAA1949	1.42342
212122_at	23433	RHOQ	1.42288
214671_s_at	29	ABR	1.42235
204313_s_at	1385	CREB1	1.42208
226086_at	57586	SYT13	1.42164
219303_at	79596	RNF219	1.42127
218783_at	25896	INTS7	1.41989
1553299_at	574029	DUSP5P	1.41967
1570035_at	83874	TBC1D10A	1.41959
231311_at	6712	SPTBN2	1.41949
226075_at	80176	SPSB1	1.41949
1559926_at	728353	LOC728353	1.41922
206683_at	7718	ZNF165	1.41884
209449_at	57819	LSM2	1.41832
225777_at	89958	C9orf140	1.4182
217837_s_at	51652	VPS24	1.41806
232021_at	283464	GXYLT1	1.41751
228646_at	151242	PPP1R1C	1.41724
227650_at	51182	HSPA14	1.41675
200779_at	468	ATF4	1.41648
215191_at	22992	KDM2A	1.41638
228131_at	2067	ERCC1	1.41636
208914_at	23062	GGA2	1.41628
202097_at	9972	NUP153	1.41573
203018_s_at	117178	SSX2IP	1.41555
218829_s_at	55636	CHD7	1.41547
213669_at	23149	FCHO1	1.41519
225370_at	90780	PYGO2	1.41498
225703_at	57666	FBRSL1	1.41492
224755_at	56889	TM9SF3	1.41454
214179_s_at	4779	NFE2L1	1.41444
219806_s_at	56935	C11orf75	1.41444
205061_s_at	5393	EXOSC9	1.41384
218564_at	55159	RFWD3	1.41382
223251_s_at	55608	ANKRD10	1.41349
235275_at	656	BMP8B	1.41335
228734_at	7336	UBE2V2	1.41332
228963_at	222194	RSBN1L	1.41282
204268_at	6273	S100A2	1.41245
203992_s_at	7403	KDM6A	1.41234
226004_at	81928	CABLES2	1.41148
240310_at	26092	TOR1AIP1	1.41123
221711_s_at	29086	C19orf62	1.41121
204766_s_at	4521	NUDT1	1.41095
210983_s_at	4176	MCM7	1.41078
217602_at	5478	PPIA	1.41012
236594_at	3996	LLGL1	1.4101
237107_at	8575	PRKRA	1.4094
1557203_at	340529	PABPC1L2A	1.40932
237999_at	54503	ZDHHC13	1.40924
231199_at	80218	NAA50	1.40871
204165_at	8936	WASF1	1.40859
203102_s_at	4247	MGAT2	1.40798
200907_s_at	23022	PALLD	1.40783
221858_at	23232	TBC1D12	1.40776
219337_at	54991	C1orf159	1.40764
212825_at	22976	PAXIP1	1.40733
209515_s_at	5873	RAB27A	1.40693
1558163_at	5194	PEX13	1.40689
228306_at	29097	CNIH4	1.40659
201581_at	56255	TMX4	1.40609
225197_at	29035	C16orf72	1.40608
211431_s_at	7301	TYRO3	1.40598
219555_s_at	55839	CENPN	1.40535
212397_at	5962	RDX	1.40518
218094_s_at	55861	DBNDD2	1.40489
209483_s_at	25936	NSL1	1.40405
212173_at	204	AK2	1.40398
206558_at	6493	SIM2	1.40393
229099_at	79081	C11orf48	1.40391
225297_at	115106	HAUS1	1.40382
203046_s_at	8914	TIMELESS	1.40373
1553697_at	126731	C1orf96	1.40219
223278_at	2706	GJB2	1.40203
218741_at	79019	CENPM	1.40176
201829_at	10276	NET1	1.40171
212518_at	23396	PIP5K1C	1.40162
222026_at	5935	RBM3	1.40134
208776_at	5717	PSMD11	1.40129
206698_at	7504	XK	1.40112
216038_x_at	1616	DAXX	1.40107
203126_at	3613	IMPA2	1.40093
233490_at	51164	DCTN4	1.40059
233399_x_at	286101	ZNF252	1.40034
209112_at	1027	CDKN1B	1.40028
1553015_a_at	9401	RECQL4	1.40012
218487_at	210	ALAD	1.39928
227165_at	221150	SKA3	1.39916
240316_at	138240	C9orf57	1.39903
221788_at	5238	PGM3	1.39867
225510_at	220323	OAF	1.39847
204104_at	6618	SNAPC2	1.39845
242656_at	2965	GTF2H1	1.39815
222958_s_at	55635	DEPDC1	1.39815
230972_at	122416	ANKRD9	1.39813
228771_at	157	ADRBK2	1.39795
227687_at	219844	HYLS1	1.39769
203302_at	1633	DCK	1.39768
224929_at	340061	TMEM173	1.39749
216248_s_at	4929	NR4A2	1.39719
236953_s_at	387921	NHLRC3	1.39699
232991_at	9884	LRRC37A	1.39687
226080_at	85464	SSH2	1.39675
225695_at	54978	C2orf18	1.39658
1569194_at	285989	ZNF789	1.39655
1558930_at	728192	LOC728192	1.39644
224922_at	1459	CSNK2A2	1.3963
207590_s_at	2491	CENPI	1.39594
224730_at	10238	DCAF7	1.3958
224671_at	124995	MRPL10	1.39553
238571_at	3209	HOXA13	1.39525
219546_at	55589	BMP2K	1.39519
228857_at	2794	GNL1	1.39504
224521_s_at	84318	CCDC77	1.39483
202355_s_at	2962	GTF2F1	1.3947
238021_s_at	643911	CRNDE	1.39454
242045_at	253650	ANKRD18A	1.39452
224758_at	26266	SLC13A4	1.39406
208445_s_at	9031	BAZ1B	1.394
218486_at	8462	KLF11	1.39379
221883_at	5316	PKNOX1	1.39336
225090_at	84447	SYVN1	1.39335
227798_at	4086	SMAD1	1.39285
227500_at	80028	FBXL18	1.3928
239538_at	84083	ZRANB3	1.39255
1556318_s_at	55832	CAND1	1.3924
244398_x_at	127396	ZNF684	1.39187
228542_at	57380	MRS2	1.39175
226069_at	144165	PRICKLE1	1.39159
238781_at	140890	SFRS12	1.39127
227856_at	132720	C4orf32	1.39118
205007_s_at	10518	CIB2	1.39081
202974_at	4354	MPP1	1.39078
228284_at	7088	TLE1	1.39067
223186_at	387521	TMEM189	1.39055
225687_at	81610	FAM83D	1.3903
1562733_at	401544	NA	1.39025
213329_at	23380	SRGAP2	1.39021
216060_s_at	23002	DAAM1	1.39019
236818_at	254827	NAALADL2	1.39006
243927_x_at	25962	KIAA1429	1.39003
1565638_at	5376	PMP22	1.39002
232271_at	3174	HNF4G	1.38993
227964_at	83786	FRMD8	1.38985
235223_at	88745	C6orf153	1.38964
242975_s_at	2778	GNAS	1.38937
204775_at	8208	CHAF1B	1.3889
212898_at	9675	KIAA0406	1.3884
232060_at	4919	ROR1	1.38836
213943_at	7291	TWIST1	1.38816
202954_at	11065	UBE2C	1.38814
213223_at	6158	RPL28	1.38792
224702_at	153339	TMEM167A	1.38772
213202_at	9739	SETD1A	1.38713
212533_at	7465	WEE1	1.38703
226576_at	23092	ARHGAP26	1.38693
202735_at	10682	EBP	1.38685
227920_at	57673	BEND3	1.38684
211698_at	23741	EID1	1.38678
224900_at	51479	ANKFY1	1.38675
224675_at	23184	MESDC2	1.38647
65472_at	388969	C2orf68	1.38604
209884_s_at	9497	SLC4A7	1.38549
242932_at	10494	STK25	1.38519
218915_at	4771	NF2	1.38499
229667_s_at	3218	HOXB8	1.38441
229665_at	1479	CSTF3	1.38425
215629_s_at	79469	DLEU2L	1.38391
212855_at	23142	DCUN1D4	1.38391
226925_at	92370	ACPL2	1.38361
215095_at	2098	ESD	1.38358
215030_at	2926	GRSF1	1.38335
222548_s_at	9448	MAP4K4	1.38329
202667_s_at	7922	SLC39A7	1.38313
204357_s_at	3984	LIMK1	1.38268
225093_at	7402	UTRN	1.38261
212910_at	57215	THAP11	1.38204
1561433_at	285103	LOC285103	1.38181
227526_at	50937	CDON	1.3813
218696_at	9451	EIF2AK3	1.38098
200597_at	8661	EIF3A	1.38088
224784_at	4302	MLLT6	1.38051
208074_s_at	1175	AP2S1	1.38001
244803_at	55249	YY1AP1	1.3794
1557121_s_at	63897	HEATR6	1.37933
243042_at	374986	FAM73A	1.37852
204686_at	3667	IRS1	1.37849
208368_s_at	675	BRCA2	1.37835
225897_at	4082	MARCKS	1.3783
225351_at	404636	FAM45A	1.37828
208706_s_at	1983	EIF5	1.37795
229504_at	51715	RAB23	1.37695
229025_s_at	196294	IMMP1L	1.37639
1555370_a_at	23261	CAMTA1	1.3757
209154_at	30851	TAX1BP3	1.37561
207030_s_at	1466	CSRP2	1.37549
222843_at	63979	FIGNL1	1.37547
204203_at	1054	CEBPG	1.3753
208452_x_at	4650	MYO9B	1.37529
218169_at	55697	VAC14	1.37528
228281_at	220042	C11orf82	1.37524
212352_s_at	10972	TMED10	1.37517
228141_at	493869	GPX8	1.37469
202526_at	4089	SMAD4	1.37433
238871_at	4301	MLLT4	1.37424
225657_at	152217	LOC152217	1.37413
209231_s_at	84516	DCTN5	1.37392
225563_at	255967	PAN3	1.37381
213089_at	728411	LOC728411	1.3736
221432_s_at	81894	SLC25A28	1.37351
1554086_at	10426	TUBGCP3	1.37347
226989_at	285704	RGMB	1.37331
210144_at	25771	TBC1D22A	1.37318
204197_s_at	864	RUNX3	1.37249
212875_s_at	25966	C2CD2	1.37248
235798_at	100113407	TMEM170B	1.37229
226284_at	57621	ZBTB2	1.37204
219978_s_at	51203	NUSAP1	1.37155
1555024_at	53616	ADAM22	1.37103
212245_at	90411	MCFD2	1.37078
222759_at	51111	SUV420H1	1.37077
208021_s_at	5981	RFC1	1.37066
211804_s_at	1017	CDK2	1.3706
225655_at	29128	UHRF1	1.37055
212789_at	23310	NCAPD3	1.37044
227428_at	2551	GABPA	1.37008
224760_at	6667	SP1	1.36992
212110_at	23516	SLC39A14	1.36991
233613_x_at	25996	REXO2	1.36989
203276_at	4001	LMNB1	1.36951
220778_x_at	10501	SEMA6B	1.36927
230194_at	10128	LRPPRC	1.36921
202459_s_at	9663	LPIN2	1.36893
217989_at	51170	HSD17B11	1.3688
216205_s_at	9927	MFN2	1.36859
227012_at	55972	SLC25A40	1.36858
201396_s_at	6449	SGTA	1.36844
213270_at	4355	MPP2	1.3684
203989_x_at	2149	F2R	1.36794
230154_at	51322	WAC	1.36745
226148_at	29068	ZBTB44	1.36696
53202_at	79020	C7orf25	1.36693
214614_at	3110	MNX1	1.36671
224658_x_at	55690	PACS1	1.36648
239839_at	148254	ZNF555	1.36645
226143_at	10743	RAI1	1.36637
242008_at	23287	AGTPBP1	1.36623
226135_at	54887	UHRF1BP1	1.3661
228802_at	348093	RBPMS2	1.36583
201000_at	16	AARS	1.36575
227329_at	140685	ZBTB46	1.36573
211237_s_at	2264	FGFR4	1.36543
225318_at	54904	WHSC1L1	1.36532
219145_at	22859	LPHN1	1.36503
229886_at	375444	C5orf34	1.36499
209773_s_at	6241	RRM2	1.36483
1563051_at	5007	OSBP	1.36478
225448_at	8774	NAPG	1.36462
213168_at	6670	SP3	1.36434
210299_s_at	2273	FHL1	1.36416
214743_at	1523	CUX1	1.36353
220225_at	50805	IRX4	1.36348
213246_at	26175	C14orf109	1.36329
224688_at	55069	C7orf42	1.36319
239106_at	340591	CA5BP	1.36302
1569302_at	85459	KIAA1731	1.36291
213853_at	120526	DNAJC24	1.36279
209068_at	9987	HNRPDL	1.36271
217792_at	27131	SNX5	1.36265
203422_at	5424	POLD1	1.36224
230274_s_at	9135	RABEP1	1.3622
226408_at	8463	TEAD2	1.36176
201516_at	6723	SRM	1.3608
240307_at	8880	FUBP1	1.36071
229933_at	148304	C1orf74	1.36071
242900_at	144245	ALG10B	1.3606
218708_at	29107	NXT1	1.36059
212109_at	90861	HN1L	1.36041
225107_at	3181	HNRNPA2B1	1.35932
1555098_a_at	783	CACNB2	1.35922
204299_at	10772	SFRS13A	1.35906
225846_at	54845	ESRP1	1.35893
242618_at	414777	HCG18	1.35892
1554472_a_at	51105	PHF20L1	1.3589
201656_at	3655	ITGA6	1.35854
235020_at	6875	TAF4B	1.35847
228628_at	653464	SRGAP2P1	1.35846
205909_at	5427	POLE2	1.35775
228408_s_at	55153	SDAD1	1.35753
203595_s_at	24138	IFIT5	1.35742
239143_x_at	51444	RNF138	1.35721
230893_at	134218	DNAJC21	1.35714
220220_at	55073	LRRC37A4	1.35698
221704_s_at	79720	VPS37B	1.3568
236449_at	1476	CSTB	1.35638
200699_at	11014	KDELR2	1.35607
232579_at	80853	JHDM1D	1.3558
223845_at	54621	VSIG10	1.35577
1559161_at	284804	LOC284804	1.35562
226063_at	7410	VAV2	1.35546
235103_at	4124	MAN2A1	1.35542
200621_at	1465	CSRP1	1.35517
202876_s_at	5089	PBX2	1.35478
226902_at	8975	USP13	1.35476
237813_at	286157	PCBP2P2	1.35464
235907_at	55161	TMEM33	1.35452
218397_at	55120	FANCL	1.35431
221606_s_at	79366	HMGN5	1.35364
236484_at	56910	STARD7	1.3535
225128_at	143888	KDELC2	1.35304
212522_at	5151	PDE8A	1.35303
227259_at	961	CD47	1.35266
229609_at	439987	NA	1.35216
209875_s_at	6696	SPP1	1.35206
215716_s_at	490	ATP2B1	1.35141
226152_at	145567	TTC7B	1.35133
233321_x_at	90834	LOC90834	1.35104
201603_at	4659	PPP1R12A	1.35087
238551_at	170384	FUT11	1.35068
230206_at	80005	DOCK5	1.35032
205141_at	283	ANG	1.3499
235462_at	132864	CPEB2	1.34943
209416_s_at	51343	FZR1	1.34925
228065_at	283149	BCL9L	1.34924
223513_at	55835	CENPJ	1.34898
223167_s_at	29761	USP25	1.34897
201774_s_at	9918	NCAPD2	1.34897
202375_at	9871	SEC24D	1.34887
223234_at	10459	MAD2L2	1.34878
212043_at	10618	TGOLN2	1.34872
236978_at	9969	MED13	1.34842
233914_s_at	81846	SBF2	1.34833
1557459_at	23235	SIK2	1.34796
226307_at	200186	CRTC2	1.34775
217954_s_at	23469	PHF3	1.34745
228988_at	7552	ZNF711	1.34724
218108_at	55148	UBR7	1.34722
235469_at	257415	FAM133B	1.34695
212242_at	7277	TUBA4A	1.34675
213552_at	26035	GLCE	1.34609
202240_at	5347	PLK1	1.34607
217988_at	57820	CCNB1IP1	1.34606
226377_at	4782	NFIC	1.346
217965_s_at	29115	SAP30BP	1.34552
238807_at	157567	ANKRD46	1.34552
201660_at	2181	ACSL3	1.34551
204832_s_at	657	BMPR1A	1.34546
212572_at	23012	STK38L	1.34511
209155_s_at	22978	NT5C2	1.3446
242470_at	126272	EID2B	1.34406
209190_s_at	1729	DIAPH1	1.34391
204578_at	9677	PPIP5K1	1.34389
215884_s_at	29978	UBQLN2	1.34338
205417_s_at	1605	DAG1	1.34326
244441_at	57478	USP31	1.34296
238574_at	92014	MCART1	1.34292
217833_at	10492	SYNCRIP	1.34214
214321_at	4856	NOV	1.34209
207605_x_at	51351	ZNF117	1.34207
1569289_at	54841	BIVM	1.34205
218496_at	246243	RNASEH1	1.34203
224856_at	2289	FKBP5	1.34197
218445_at	55506	H2AFY2	1.34161
203476_at	7162	TPBG	1.34141
208223_s_at	91	ACVR1B	1.3414
204558_at	8438	RAD54L	1.34138
204215_at	79161	C7orf23	1.34095
217852_s_at	55207	ARL8B	1.34081
226820_at	149076	ZNF362	1.34078
1562546_at	441920	NA	1.3404
242837_at	6429	SFRS4	1.34028
225936_at	163126	EID2	1.34
209710_at	2624	GATA2	1.33984
227312_at	6645	SNTB2	1.33979
242331_x_at	284802	FRG1B	1.33972
209413_at	8704	B4GALT2	1.33965
218001_at	51116	MRPS2	1.33964
226302_at	5205	ATP8B1	1.3396
201248_s_at	6721	SREBF2	1.33939
222074_at	7389	UROD	1.33927
242797_x_at	51663	ZFR	1.33917
212658_at	10184	LHFPL2	1.33915
219987_at	79584	NA	1.33898
217829_s_at	10713	USP39	1.33886
243134_at	440309	NA	1.33874
227110_at	3183	HNRNPC	1.3387
212959_s_at	79158	GNPTAB	1.33867
201092_at	5931	RBBP7	1.33851
211318_s_at	8480	RAE1	1.33839
225946_at	11228	RASSF8	1.33831
231599_x_at	8193	DPF1	1.33776
225485_at	95681	TSGA14	1.33741
1569464_at	8496	PPFIBP1	1.33693
225490_at	196528	ARID2	1.33677
227975_at	114787	GPRIN1	1.33625
243624_at	9063	PIAS2	1.33597
244190_at	168451	THAP5	1.33595
202521_at	10664	CTCF	1.33595
228556_at	91746	YTHDC1	1.3359
212048_s_at	8565	YARS	1.33589
231121_at	84343	HPS3	1.33566
219678_x_at	64421	DCLRE1C	1.33547
225519_at	151987	PPP4R2	1.33525
244523_at	23531	MMD	1.3352
225391_at	93622	LOC93622	1.33475
222603_at	79956	ERMP1	1.33452
218414_s_at	54820	NDE1	1.33451
222667_s_at	55870	ASH1L	1.33431
207041_at	10747	MASP2	1.33431
1558466_at	55757	UGGT2	1.33429
1554036_at	9841	ZBTB24	1.33423
214095_at	6472	SHMT2	1.334
212621_at	23306	TMEM194A	1.33387
202070_s_at	3419	IDH3A	1.33372
218418_s_at	25959	KANK2	1.33371
226816_s_at	57456	KIAA1143	1.33349
217931_at	10695	CNPY3	1.3333
225263_at	9394	HS6ST1	1.33311
221477_s_at	6648	SOD2	1.33292
226851_at	127018	LYPLAL1	1.33284
204267_x_at	9088	PKMYT1	1.33254
200999_s_at	10970	CKAP4	1.33231
202474_s_at	3054	HCFC1	1.33225
222400_s_at	55256	ADI1	1.33205
225585_at	5911	RAP2A	1.33205
209100_at	7866	IFRD2	1.33197
204835_at	5422	POLA1	1.33177
208280_at	374286	CDRT1	1.33142
223361_at	58527	C6orf115	1.3313
218663_at	64151	NCAPG	1.33098
238137_at	5356	PLRG1	1.33097
228010_at	5522	PPP2R2C	1.33088
205542_at	26872	STEAP1	1.33085
217861_s_at	10113	PREB	1.33083
226132_s_at	149175	MANEAL	1.33062
220255_at	2178	FANCE	1.33051
214071_at	65258	MPPE1	1.33048
227882_at	79147	FKRP	1.33003
205434_s_at	22848	AAK1	1.32982
209408_at	11004	KIF2C	1.32967
227274_at	55333	SYNJ2BP	1.32954
212250_at	92140	MTDH	1.32938
226561_at	3267	AGFG1	1.32905
1559953_at	11325	DDX42	1.32886
212196_at	3572	IL6ST	1.32862
223814_at	51095	TRNT1	1.32842
213131_at	10439	OLFM1	1.32834
208886_at	3005	H1F0	1.32788
226908_at	121227	LRIG3	1.32781
200721_s_at	10121	ACTR1A	1.3277
223500_at	10815	CPLX1	1.32749
235113_at	122769	PPIL5	1.32703
236907_at	26986	PABPC1	1.32693
200047_s_at	7528	YY1	1.32682
204403_x_at	9747	FAM115A	1.32668
228774_at	84131	CEP78	1.32616
213506_at	2150	F2RL1	1.32609
224185_at	55135	WRAP53	1.32603
233655_s_at	54801	HAUS6	1.32584
226629_at	124935	SLC43A2	1.32562
227045_at	80110	ZNF614	1.32558
201818_at	79888	LPCAT1	1.3255
209205_s_at	8543	LMO4	1.32549
228552_s_at	51477	ISYNA1	1.32526
239487_at	25940	FAM98A	1.32516
242325_at	7533	YWHAH	1.32515
222621_at	64215	DNAJC1	1.32434
1554155_at	79648	MCPH1	1.32431
208047_s_at	4664	NAB1	1.32427
204449_at	5082	PDCL	1.32384
222105_s_at	28511	NKIRAS2	1.32375
219631_at	29967	LRP12	1.32372
226602_s_at	440820	NA	1.32342
244743_x_at	7697	ZNF138	1.32327
209333_at	8408	ULK1	1.3232
230413_s_at	8905	AP1S2	1.32309
218139_s_at	55745	MUDENG	1.32291
204822_at	7272	TTK	1.32286
215383_x_at	51324	SPG21	1.32277
218263_s_at	58486	ZBED5	1.32269
204036_at	1902	LPAR1	1.3226
220367_s_at	79595	SAP130	1.3223
221989_at	6134	RPL10	1.32227
214844_s_at	55816	DOK5	1.32219
242056_at	80263	TRIM45	1.32215
216548_x_at	128872	HMGB3L1	1.32193
235697_at	27300	ZNF544	1.32187
216213_at	4750	NEK1	1.3218
223675_s_at	55591	VEZT	1.32173
212384_at	7919	BAT1	1.32104
51228_at	389677	RBM12B	1.32097
206533_at	1138	CHRNA5	1.3209
219617_at	79823	C2orf34	1.32082
239692_at	80895	ILKAP	1.32075
1569181_x_at	474170	LRRC37A2	1.32069
238797_at	81559	TRIM11	1.32067
216282_x_at	5432	POLR2C	1.32056
224893_at	25923	ATL3	1.32045
224921_at	10066	SCAMP2	1.3204
212367_at	10116	FEM1B	1.32009
214293_at	55752	SEPT11	1.31992
212338_at	4642	MYO1D	1.31975
225300_at	90417	C15orf23	1.31957
209250_at	8560	DEGS1	1.31956
200870_at	11171	STRAP	1.31927
226356_at	84895	FAM73B	1.31925
223056_s_at	57510	XPO5	1.31908
213229_at	23405	DICER1	1.31881
243735_at	55250	ELP2	1.31818
231251_at	147179	WIPF2	1.31807
227016_at	157697	ERICH1	1.3179
204900_x_at	8819	SAP30	1.31768
204000_at	10681	GNB5	1.31749
224582_s_at	64710	NUCKS1	1.31734
218529_at	51293	CD320	1.31731
205510_s_at	55056	FLJ10038	1.31702
235443_at	100131067	LOC100131067	1.3168
219009_at	60686	C14orf93	1.31669
211205_x_at	8394	PIP5K1A	1.31615
235809_at	132660	LIN54	1.3161
201346_at	79602	ADIPOR2	1.31609
231866_at	4012	LNPEP	1.31603
226614_s_at	83648	FAM167A	1.31601
242263_at	50999	TMED5	1.31595
227148_at	130271	PLEKHH2	1.3158
200916_at	8407	TAGLN2	1.31553
221988_at	79086	C19orf42	1.31544
223454_at	58191	CXCL16	1.31533
209161_at	9128	PRPF4	1.31485
219007_at	348995	NUP43	1.31483
227445_at	115509	ZNF689	1.31454
203410_at	10947	AP3M2	1.31452
222030_at	10572	SIVA1	1.31445
235926_at	51433	ANAPC5	1.31421
227641_at	146330	FBXL16	1.31398
219448_at	54968	TMEM70	1.31326
206572_x_at	7639	ZNF85	1.31314
217620_s_at	5291	PIK3CB	1.31313
209482_at	10248	POP7	1.313
1570251_at	25831	HECTD1	1.31282
201018_at	1964	EIF1AX	1.31278
216836_s_at	2064	ERBB2	1.31267
213939_s_at	22902	RUFY3	1.3123
236281_x_at	3363	HTR7	1.31228
218725_at	79751	SLC25A22	1.31227
221245_s_at	7855	FZD5	1.31219
227587_at	65095	KRI1	1.31197
216323_x_at	113457	TUBA3D	1.31189
202515_at	1739	DLG1	1.3114
221750_at	3157	HMGCS1	1.31137
213649_at	6432	SFRS7	1.31136
228379_at	10204	NUTF2	1.31102
49327_at	60626	RIC8A	1.31098
239841_at	79017	GGCT	1.3108
238622_at	5912	RAP2B	1.31059
207239_s_at	5127	CDK16	1.31058
208632_at	9921	RNF10	1.31052
227919_at	652995	UCA1	1.31023
228073_at	140838	NANP	1.31017
202860_at	9909	DENND4B	1.31007
228062_at	266812	NAP1L5	1.30994
215210_s_at	1743	DLST	1.30988
229757_at	92345	NAF1	1.30981
1569433_at	389432	SAMD5	1.30978
1555307_at	8458	TTF2	1.30952
230427_s_at	9529	BAG5	1.3094
201778_s_at	9813	KIAA0494	1.30926
236535_at	79677	SMC6	1.30915
209398_at	3006	HIST1H1C	1.30906
226687_at	55660	PRPF40A	1.30906
228999_at	1106	CHD2	1.30897
220788_s_at	55072	RNF31	1.30885
241693_at	114876	OSBPL1A	1.30838
230643_at	7483	WNT9A	1.30827
227207_x_at	7760	ZNF213	1.30811
225890_at	92667	C20orf72	1.30794
1562411_at	91807	MYLK3	1.30791
204071_s_at	10210	TOPORS	1.30783
213908_at	339005	WHAMML1	1.30726
220052_s_at	26277	TINF2	1.30721
228252_at	80119	PIF1	1.30703
1565651_at	375	ARF1	1.30692
226146_at	729678	LOC729678	1.3066
244669_at	441164	NA	1.30624
231999_at	29123	ANKRD11	1.30615
222509_s_at	79894	ZNF672	1.30549
211926_s_at	4627	MYH9	1.30549
225627_s_at	57685	CACHD1	1.30542
239432_at	379025	FLJ31306	1.30539
219294_at	55166	CENPQ	1.30534
200904_at	3133	HLA-E	1.30528
226653_at	4139	MARK1	1.30506
213225_at	5495	PPM1B	1.30492
219997_s_at	64708	COPS7B	1.30491
223976_at	84750	FUT10	1.30488
235603_at	3192	HNRNPU	1.30479
200684_s_at	7332	UBE2L3	1.3047
223270_at	51496	CTDSPL2	1.30462
1553695_a_at	79671	NLRX1	1.30443
231926_at	58513	EPS15L1	1.30408
1554778_at	90102	PHLDB2	1.30384
204080_at	114034	TOE1	1.30366
208091_s_at	81552	VOPP1	1.30364
244185_at	10988	METAP2	1.30362
239468_at	283078	MKX	1.30353
1553759_at	254394	MCM9	1.30344
212301_at	23168	RTF1	1.30336
229871_at	55095	SAMD4B	1.30324
225731_at	57182	ANKRD50	1.30307
1567080_s_at	54982	CLN6	1.30294
204506_at	5534	PPP3R1	1.30285
222270_at	57223	SMEK2	1.3028
223554_s_at	29098	RANGRF	1.30279
218300_at	79447	C16orf53	1.30277
209680_s_at	3833	KIFC1	1.30272
205176_s_at	23421	ITGB3BP	1.30263
228543_at	57325	CSRP2BP	1.30245
226000_at	55917	CTTNBP2NL	1.30225
225115_at	28996	HIPK2	1.30223
225521_at	51434	ANAPC7	1.30219
212037_at	5411	PNN	1.30207
222243_s_at	10766	TOB2	1.30199
228596_at	7984	ARHGEF5	1.30191
202294_at	10274	STAG1	1.3019
236327_at	10390	CEPT1	1.30186
243613_at	160518	DENND5B	1.30155
213747_at	51582	AZIN1	1.30106
212097_at	857	CAV1	1.30104
203467_at	5372	PMM1	1.30104
225232_at	54545	MTMR12	1.30091
213179_at	9125	RQCD1	1.30088
244654_at	64005	MYO1G	1.30078
201200_at	8804	CREG1	1.30069
205189_s_at	2176	FANCC	1.30067
230077_at	255812	SDHAP1	1.30049
228084_at	81579	PLA2G12A	1.30038
218802_at	55013	CCDC109B	1.30036
219034_at	54956	PARP16	1.30022
201700_at	896	CCND3	1.30018
204602_at	22943	DKK1	1.30003
221787_at	55274	PHF10	1.3
240636_at	79684	C11orf61	1.29981
241495_at	57018	CCNL1	1.29977
225918_at	2734	GLG1	1.2997
228188_at	2355	FOSL2	1.29969
201764_at	79022	TMEM106C	1.29928
39966_at	10675	CSPG5	1.29924
212931_at	6942	TCF20	1.29914
242389_at	51747	LUC7L3	1.29914
1553575_at	4541	ND6	1.29902
1557810_at	22948	CCT5	1.29886
235677_at	63826	SRR	1.29867
223425_at	125950	RAVER1	1.29867
225127_at	57583	TMEM181	1.29836
201632_at	1967	EIF2B1	1.29784
209672_s_at	54468	MIOS	1.29776
222464_s_at	79892	C10orf119	1.29745
210555_s_at	4775	NFATC3	1.29729
238022_at	388279	LOC388279	1.29693
1555439_at	9330	GTF3C3	1.29635
1557129_a_at	374393	FAM111B	1.29614
226765_at	6711	SPTBN1	1.29612
224992_s_at	80790	CMIP	1.2959
226807_at	162239	ZFP1	1.29585
225319_s_at	84923	FAM104A	1.29568
229899_s_at	441951	C20orf199	1.29565
218349_s_at	55055	ZWILCH	1.29546
229457_at	54882	ANKHD1	1.29543
217899_at	54867	TMEM214	1.29528
1552275_s_at	54899	PXK	1.29523
208022_s_at	8555	CDC14B	1.29493
219694_at	54491	FAM105A	1.29492
232338_at	170959	ZNF431	1.29471
212696_s_at	6047	RNF4	1.29464
218906_x_at	64837	KLC2	1.29462
218005_at	7570	ZNF22	1.29456
230280_at	114088	TRIM9	1.29447
214722_at	388677	NOTCH2NL	1.29436
225809_at	25849	PARM1	1.29435
226308_at	93323	HAUS8	1.29426
236429_at	55769	ZNF83	1.29423
226267_at	122953	JDP2	1.29421
211014_s_at	5371	PML	1.29395
202051_s_at	9202	ZMYM4	1.29382
228954_at	145748	LYSMD4	1.2938
202123_s_at	25	ABL1	1.29377
218857_s_at	80150	ASRGL1	1.29363
222267_at	84928	TMEM209	1.29345
211930_at	220988	HNRNPA3	1.2933
228488_at	125058	TBC1D16	1.2931
226326_at	84333	PCGF5	1.29288
206949_s_at	23623	RUSC1	1.29277
238430_x_at	162394	SLFN5	1.29268
210969_at	5586	PKN2	1.29253
241360_at	387816	NA	1.29251
227065_at	54476	RNF216	1.29216
227249_at	4629	MYH11	1.29193
223694_at	81786	TRIM7	1.29176
1558692_at	112770	C1orf85	1.29173
207740_s_at	23636	NUP62	1.29168
204458_at	23659	PLA2G15	1.29162
218309_at	55450	CAMK2N1	1.2912
221823_at	90355	C5orf30	1.29113
209921_at	23657	SLC7A11	1.29093
212388_at	23358	USP24	1.29088
202781_s_at	51763	INPP5K	1.29041
214331_at	10102	TSFM	1.29029
1557240_a_at	56987	BBX	1.29027
213263_s_at	5094	PCBP2	1.29012
202640_s_at	8498	RANBP3	1.29008
229706_at	10915	TCERG1	1.29006
239761_at	2650	GCNT1	1.29
210692_s_at	29015	SLC43A3	1.2899
238660_at	23001	WDFY3	1.28975
201922_at	10412	NSA2	1.28935
227973_at	205327	C2orf69	1.28924
224610_at	9304	SNORD22	1.28919
203363_s_at	9776	KIAA0652	1.28911
208765_s_at	10236	HNRNPR	1.28889
203417_at	4237	MFAP2	1.28871
212297_at	79572	ATP13A3	1.2887
227119_at	246175	CNOT6L	1.28864
209505_at	7025	NR2F1	1.28857
202518_at	9275	BCL7B	1.28833
242308_at	55283	MCOLN3	1.28817
203022_at	10535	RNASEH2A	1.28812
203683_s_at	7423	VEGFB	1.28795
203163_at	10300	KATNB1	1.28788
213167_s_at	64968	MRPS6	1.2878
228574_at	160335	TMTC2	1.28779
244777_at	167227	DCP2	1.28752
226713_at	152137	CCDC50	1.28718
217427_s_at	7290	HIRA	1.28718
221539_at	1978	EIF4EBP1	1.28692
202368_s_at	9697	TRAM2	1.28691
209289_at	4781	NFIB	1.28687
235430_at	91748	C14orf43	1.28675
204825_at	9833	MELK	1.28671
223641_at	375056	MIA3	1.28669
225415_at	151636	DTX3L	1.28623
206688_s_at	10898	CPSF4	1.28598
214953_s_at	351	APP	1.28596
224984_at	10725	NFAT5	1.28581
210058_at	5603	MAPK13	1.28568
244647_at	51729	WBP11	1.28562
229173_at	80856	KIAA1715	1.28562
1556385_at	23529	CLCF1	1.28561
224595_at	23446	SLC44A1	1.28551
217738_at	10135	NAMPT	1.28542
213766_x_at	2767	GNA11	1.28538
209454_s_at	7005	TEAD3	1.28529
219526_at	79697	C14orf169	1.28524
1553209_at	84900	RNFT2	1.28517
212463_at	966	CD59	1.28512
223062_s_at	29968	PSAT1	1.28493
226567_at	9984	THOC1	1.28488
213855_s_at	3991	LIPE	1.28483
216952_s_at	84823	LMNB2	1.28438
224978_s_at	57602	USP36	1.2843
202689_at	29890	RBM15B	1.28417
229574_at	29896	TRA2A	1.28368
205527_s_at	50628	GEMIN4	1.28359
201195_s_at	8140	SLC7A5	1.28349
207938_at	51050	PI15	1.28345
219615_s_at	8645	KCNK5	1.28338
204301_at	9920	KBTBD11	1.28331
218850_s_at	8994	LIMD1	1.28327
204652_s_at	4899	NRF1	1.28317
1554193_s_at	79694	MANEA	1.28288
218518_at	51306	FAM13B	1.28278
235993_at	9491	PSMF1	1.28267
219446_at	55188	RIC8B	1.28259
1558076_at	84250	ANKRD32	1.28258
207039_at	1029	CDKN2A	1.28257
235493_at	27332	ZNF638	1.28244
205136_s_at	26747	NUFIP1	1.28204
227206_at	4705	NDUFA10	1.28203
235329_at	124056	NOXO1	1.28201
226023_at	5609	MAP2K7	1.28199
226037_s_at	51616	TAF9B	1.28193
202183_s_at	3835	KIF22	1.28169
231938_at	151648	SGOL1	1.28167
222674_at	51490	C9orf114	1.28166
215001_s_at	2752	GLUL	1.28163
229022_at	7543	ZFX	1.28156
240168_at	23039	XPO7	1.28121
218078_s_at	51304	ZDHHC3	1.28115
218699_at	8934	RAB7L1	1.28102
205968_at	3790	KCNS3	1.28094
235762_at	50840	TAS2R14	1.28083
221235_s_at	9392	TGFBRAP1	1.28074
239148_at	91862	MARVELD3	1.28061
204164_at	6494	SIPA1	1.2805
220755_s_at	50854	C6orf48	1.28047
213358_at	23255	KIAA0802	1.28046
204919_at	11272	PRR4	1.28042
234711_s_at	63035	BCORL1	1.2804
226420_at	2122	MECOM	1.28034
231852_at	90459	ERI1	1.28013
227539_at	10672	GNA13	1.28005
234464_s_at	146956	EME1	1.27981
219588_s_at	54892	NCAPG2	1.27957
218383_at	54930	HAUS4	1.27944
225594_at	58487	CREBZF	1.27941
230454_at	130026	ICA1L	1.27934
238743_at	253635	CCDC75	1.27933
209421_at	4436	MSH2	1.27931
223152_at	54776	PPP1R12C	1.27926
205046_at	1062	CENPE	1.27909
238951_at	9588	PRDX6	1.27896
220158_at	56891	LGALS14	1.27875
226817_at	1824	DSC2	1.27851
227263_at	541565	C8orf58	1.2785
218994_s_at	64940	STAG3L4	1.27838
238673_at	401474	SAMD12	1.27837
214429_at	9107	MTMR6	1.27836
232160_s_at	79155	TNIP2	1.27834
225887_at	80209	C13orf23	1.27832
32069_at	9683	N4BP1	1.27828
1557303_at	30833	NT5C	1.27827
226335_at	6197	RPS6KA3	1.27817
212558_at	10252	SPRY1	1.27791
228993_s_at	92482	NCRNA00081	1.27783
219797_at	11320	MGAT4A	1.27766
232184_at	57679	ALS2	1.2776
201536_at	1845	DUSP3	1.27747
227293_at	84708	LNX1	1.27733
241991_at	159091	FAM122C	1.27732
216497_at	120364	LOC120364	1.27712
229090_at	220930	LOC220930	1.2771
222310_at	57466	SFRS15	1.27702
226338_at	55529	TMEM55A	1.27701
235860_at	56888	KCMF1	1.27697
231930_at	55531	ELMOD1	1.27654
227338_at	440983	LOC440983	1.27649
224715_at	89891	WDR34	1.27635
234997_x_at	388760	NA	1.27628
238803_at	143279	HECTD2	1.27628
202160_at	1387	CREBBP	1.27621
224904_at	55066	PDPR	1.27615
234971_x_at	113026	PLCD3	1.27611
204346_s_at	11186	RASSF1	1.27609
203889_at	6447	SCG5	1.27605
202925_s_at	5326	PLAGL2	1.27604
213902_at	427	ASAH1	1.276
223842_s_at	51435	SCARA3	1.27595
225056_at	57568	SIPA1L2	1.27593
1562625_at	285527	FRYL	1.27587
1558329_at	4796	NFKBIL2	1.27581
203636_at	4281	MID1	1.27565
214794_at	5036	PA2G4	1.27552
204226_at	27067	STAU2	1.27534
237051_at	10463	SLC30A9	1.2753
219091_s_at	79812	MMRN2	1.27528
206364_at	9928	KIF14	1.27522
219203_at	51016	FAM158A	1.27511
224873_s_at	64432	MRPS25	1.27501
200743_s_at	1200	TPP1	1.27498
226105_at	56913	C1GALT1	1.27486
205832_at	51200	CPA4	1.27484
231895_at	163786	SASS6	1.27483
212076_at	4297	MLL	1.27478
212144_at	25777	SUN2	1.27473
225026_at	84181	CHD6	1.27465
225132_at	26224	FBXL3	1.27457
212719_at	23239	PHLPP1	1.27451
217766_s_at	23585	TMEM50A	1.27434
203836_s_at	4217	MAP3K5	1.27422
202581_at	3304	HSPA1B	1.27411
229351_at	29964	PRICKLE4	1.27391
239108_at	55711	FAR2	1.27383
203040_s_at	3145	HMBS	1.27381
232486_at	57622	LRFN1	1.27376
204653_at	7020	TFAP2A	1.27366
212275_s_at	10847	SRCAP	1.27312
231810_at	140707	BRI3BP	1.27286
230047_at	143872	FLJ32810	1.27273
243612_at	64324	NSD1	1.27269
241908_at	148362	C1orf58	1.2725
209712_at	23169	SLC35D1	1.27233
236279_at	92359	CRB3	1.27232
224937_at	5738	PTGFRN	1.27225
201305_x_at	10541	ANP32B	1.27211
203702_s_at	9654	TTLL4	1.27206
226212_s_at	3643	INSR	1.27181
227188_at	59271	C21orf63	1.2718
225458_at	25845	LOC25845	1.27179
217734_s_at	11180	WDR6	1.27178
37793_r_at	5892	RAD51L3	1.27171
225255_at	51318	MRPL35	1.2715
229492_at	81839	VANGL1	1.27146
219253_at	79134	TMEM185B	1.27145
221708_s_at	55898	UNC45A	1.27145
225871_at	261729	STEAP2	1.27123
1568597_at	442522	NA	1.27116
203044_at	22856	CHSY1	1.27099
226238_at	84693	MCEE	1.27099
203608_at	7915	ALDH5A1	1.27098
244638_at	8802	SUCLG1	1.27094
231962_at	10717	AP4B1	1.27084
225834_at	728833	FAM72D	1.27072
223619_x_at	55825	PECR	1.27036
204494_s_at	56905	C15orf39	1.27028
227109_at	120227	CYP2R1	1.27024
1554095_at	155435	RBM33	1.27014
224820_at	116228	FAM36A	1.27011
219271_at	79623	GALNT14	1.27008
219235_s_at	65979	PHACTR4	1.27003
221640_s_at	55367	LRDD	1.26991
205521_at	9941	EXOG	1.26986
243228_at	9329	GTF3C4	1.26938
216218_s_at	23228	PLCL2	1.26935
231996_at	55728	N4BP2	1.26922
243259_at	6314	ATXN7	1.2691
236462_at	55689	YEATS2	1.26898
222234_s_at	79007	DBNDD1	1.26879
236420_s_at	121601	ANO4	1.26871
208919_s_at	65220	NADK	1.26861
234295_at	51163	DBR1	1.26827
1557938_s_at	284119	PTRF	1.26805
214005_at	2677	GGCX	1.26803
1562836_at	1656	DDX6	1.26803
229766_at	353274	ZNF445	1.26792
205442_at	9848	MFAP3L	1.26748
207253_s_at	29855	UBN1	1.2674
238696_at	144983	HNRNPA1L2	1.26732
221844_x_at	60559	SPCS3	1.2667
225778_at	2523	FUT1	1.26666
202757_at	25920	COBRA1	1.26646
226936_at	387103	C6orf173	1.26643
209729_at	10634	GAS2L1	1.26637
214917_at	5562	PRKAA1	1.26631
202980_s_at	6477	SIAH1	1.26624
226555_at	54891	INO80D	1.2662
231970_at	55668	C14orf118	1.26619
217726_at	22818	COPZ1	1.26614
201253_s_at	10423	CDIPT	1.26611
212277_at	9110	MTMR4	1.26589
236215_at	51101	FAM164A	1.26579
222391_at	55754	TMEM30A	1.26566
221768_at	6421	SFPQ	1.26563
1558292_s_at	284098	PIGW	1.26551
204408_at	27301	APEX2	1.26541
204709_s_at	9493	KIF23	1.2654
229513_at	55342	STRBP	1.26536
218412_s_at	9569	GTF2IRD1	1.26534
200879_s_at	2034	EPAS1	1.26534
202543_s_at	2764	GMFB	1.2652
243414_at	23759	PPIL2	1.26509
1553172_at	27153	ZNF777	1.26503
201132_at	3188	HNRNPH2	1.26502
222538_s_at	26060	APPL1	1.26502
225649_s_at	140901	STK35	1.26501
217824_at	51465	UBE2J1	1.26484
224764_at	57584	ARHGAP21	1.26478
210160_at	5049	PAFAH1B2	1.2647
214899_at	163131	ZNF780B	1.26461
219801_at	80778	ZNF34	1.2645
228286_at	348654	GEN1	1.26444
236704_at	9659	PDE4DIP	1.26441
225814_at	54464	XRN1	1.26441
202880_s_at	9267	CYTH1	1.26438
226581_at	64145	ZFYVE20	1.26435
223519_at	51776	ZAK	1.26433
225005_at	148479	PHF13	1.26432
1560290_at	100129895	LOC100129895	1.26428
1553992_s_at	10230	NBR2	1.26426
228783_at	11149	BVES	1.26423
207956_x_at	23047	PDS5B	1.26411
227560_at	118980	SFXN2	1.26378
225942_at	57486	NLN	1.26377
205756_s_at	2157	F8	1.26362
224740_at	441075	NA	1.26359
202319_at	26054	SENP6	1.26357
212850_s_at	4038	LRP4	1.26354
209090_s_at	51100	SH3GLB1	1.26352
200747_s_at	4926	NUMA1	1.26319
203175_at	391	RHOG	1.26309
242297_at	6239	RREB1	1.26309
204244_s_at	10926	DBF4	1.26307
40640_at	29781	NCAPH2	1.26299
238089_at	4123	MAN2C1	1.26295
225686_at	348235	SKA2	1.26275
226753_at	143684	FAM76B	1.26262
224998_at	146223	CMTM4	1.26254
214075_at	29937	NENF	1.26244
217780_at	51398	C19orf56	1.26241
206441_s_at	54939	COMMD4	1.26227
1554099_a_at	169981	SPIN3	1.26226
210740_s_at	3705	ITPK1	1.26217
53987_at	57610	RANBP10	1.26202
212830_at	1955	MEGF9	1.26175
225008_at	157807	CLVS1	1.26163
204866_at	9767	PHF16	1.26156
238010_at	339448	C1orf174	1.26152
224952_at	26115	TANC2	1.2615
239164_at	201475	RAB12	1.26133
228951_at	55238	SLC38A7	1.26122
232911_at	57677	ZFP14	1.26116
209261_s_at	2063	NR2F6	1.26108
233110_s_at	83596	BCL2L12	1.26103
212739_s_at	4833	NME4	1.26062
222584_at	55154	MSTO1	1.2606
1558755_x_at	284390	ZNF763	1.26057
204617_s_at	65057	ACD	1.26057
218644_at	26499	PLEK2	1.26048
232356_at	23167	EFR3A	1.26041
205005_s_at	9397	NMT2	1.26024
219745_at	79847	TMEM180	1.25989
1554572_a_at	79723	SUV39H2	1.25977
218058_at	30827	CXXC1	1.25963
213044_at	6093	ROCK1	1.25958
218632_at	79654	HECTD3	1.25945
[truncated: 89 more rows]

## Sheet: K562 Down-regulated genes
Genes down-regulated by miR-34a over-expression in K562 cells
Probe	EntrezID	Symbol	Fold change (CTL/miR-34a)
234108_at	259291	TAS2R45	5.04272
211241_at	305	ANXA2P3	3.81371
1559578_at	400602	NA	3.38639
1570533_at	51727	CMPK1	2.55543
205090_s_at	51172	NAGPA	2.54271
1553711_a_at	152756	C4orf39	2.51748
221586_s_at	1875	E2F5	2.41108
217715_x_at	6940	ZNF354A	2.39997
215467_x_at	1660	DHX9	2.30358
204420_at	8061	FOSL1	2.24268
225533_at	26147	PHF19	2.23172
1553828_at	120400	FAM55A	2.18901
210176_at	7096	TLR1	2.0762
39313_at	65125	WNK1	2.04437
1560418_at	285753	C6orf182	2.02727
201500_s_at	6992	PPP1R11	2.02505
224847_at	1021	CDK6	2.01409
205051_s_at	3815	KIT	2.00865
232873_at	7581	ZNF33A	2.00332
221704_s_at	79720	VPS37B	1.9954
241343_at	246243	RNASEH1	1.99312
205008_s_at	10518	CIB2	1.97297
1569325_at	10092	ARPC5	1.96526
1560001_at	389634	LOC389634	1.96207
208223_s_at	91	ACVR1B	1.95414
242272_at	146540	ZNF785	1.95116
202117_at	392	ARHGAP1	1.92663
212614_at	84159	ARID5B	1.90491
233684_at	23180	RFTN1	1.89558
212316_at	23225	NUP210	1.89506
218719_s_at	64785	GINS3	1.86926
1562935_at	441776	NA	1.85527
223391_at	81537	SGPP1	1.85491
221558_s_at	51176	LEF1	1.83195
241981_at	54757	FAM20A	1.81947
240633_at	285489	DOK7	1.81799
239602_at	257357	C21orf87	1.81473
236672_at	148213	ZNF681	1.80691
243147_x_at	51520	LARS	1.80532
231731_at	5015	OTX2	1.802
221874_at	57535	KIAA1324	1.79928
202422_s_at	2182	ACSL4	1.79673
239284_at	142684	RAB40A	1.79224
221483_s_at	10776	ARPP19	1.7841
242983_at	56478	EIF4ENIF1	1.7808
234004_at	23331	TTC28	1.7802
234243_at	80135	RPF1	1.77564
239635_at	10432	RBM14	1.76485
1557736_at	4820	NKTR	1.76364
239867_at	8725	C19orf2	1.75787
226986_at	26100	WIPI2	1.74778
217204_at	54516	MTRF1L	1.73072
205052_at	549	AUH	1.73069
212660_at	23338	PHF15	1.72855
1552735_at	56111	PCDHGA4	1.72588
204073_s_at	745	C11orf9	1.71518
213539_at	915	CD3D	1.71508
237278_x_at	27032	ATP2C1	1.70934
1554145_a_at	129285	KLRAQ1	1.70893
202579_x_at	10473	HMGN4	1.69524
228987_at	51571	FAM49B	1.69166
224004_at	7769	ZNF226	1.69076
218035_s_at	54502	RBM47	1.68537
201851_at	6455	SH3GL1	1.67986
217645_at	51241	COX16	1.67827
1558705_at	84913	ATOH8	1.67801
226996_at	253558	LCLAT1	1.67519
214721_x_at	23580	CDC42EP4	1.67393
218247_s_at	51320	MEX3C	1.67382
213662_at	54463	FAM134B	1.6731
220174_at	80131	LRRC8E	1.67291
228638_at	199870	FAM76A	1.67036
217776_at	51109	RDH11	1.65767
235045_at	25996	REXO2	1.65743
201945_at	5045	FURIN	1.65731
202382_s_at	10007	GNPDA1	1.65548
210357_s_at	54498	SMOX	1.65472
202770_s_at	901	CCNG2	1.65463
204995_at	8851	CDK5R1	1.65351
225400_at	116461	TSEN15	1.64996
215987_at	9693	RAPGEF2	1.6492
225343_at	283578	TMED8	1.64822
236551_at	282890	ZNF311	1.6479
223729_at	27443	CECR2	1.64649
224837_at	27086	FOXP1	1.6446
224929_at	340061	TMEM173	1.64185
223666_at	27131	SNX5	1.64177
1555516_at	93986	FOXP2	1.63828
239788_at	55234	SMU1	1.63713
218994_s_at	64940	STAG3L4	1.63571
223175_s_at	55527	FEM1A	1.63415
238888_at	8887	TAX1BP1	1.63333
32540_at	5533	PPP3CC	1.6324
202859_x_at	3576	IL8	1.63181
201289_at	3491	CYR61	1.62905
214792_x_at	6844	VAMP2	1.62778
243008_at	6009	RHEB	1.62317
237346_at	23483	TGDS	1.62037
225673_at	91663	MYADM	1.61923
205419_at	1880	GPR183	1.61825
1552599_at	222659	PXT1	1.61812
202581_at	3304	HSPA1B	1.61692
243109_at	55784	MCTP2	1.61568
235345_at	55680	RUFY2	1.60994
227615_at	24144	TFIP11	1.60935
238833_at	729088	LOC729088	1.60571
237664_at	9200	PTPLA	1.60399
221590_s_at	4329	ALDH6A1	1.60361
1569091_at	7750	ZMYM2	1.59835
219546_at	55589	BMP2K	1.59695
216490_x_at	442175	RPLP2P1	1.59587
237026_at	10580	SORBS1	1.59516
234611_at	3964	LGALS8	1.59083
1556282_at	26127	FGFR1OP2	1.58676
203349_s_at	2119	ETV5	1.58545
211775_x_at	84796	MGC13053	1.58388
227425_at	9185	REPS2	1.58375
202246_s_at	1019	CDK4	1.58341
217948_at	26071	FAM127B	1.58291
219338_s_at	54839	LRRC49	1.58284
235020_at	6875	TAF4B	1.58277
1555113_at	117583	PARD3B	1.58118
218149_s_at	55893	ZNF395	1.57992
234761_at	57654	KIAA1530	1.57945
1558515_at	100302692	NCRNA00182	1.57827
209569_x_at	27065	D4S234E	1.57723
1566513_a_at	2786	GNG4	1.57631
239258_at	5281	PIGF	1.57545
240638_at	10154	PLXNC1	1.57226
204977_at	1662	DDX10	1.56851
222978_at	6836	SURF4	1.56498
217790_s_at	6747	SSR3	1.56245
204798_at	4602	MYB	1.56085
240636_at	79684	C11orf61	1.55731
229621_x_at	253738	EBF3	1.55728
233391_at	60437	CDH26	1.55719
219143_s_at	54913	RPP25	1.55559
220115_s_at	1008	CDH10	1.55547
210355_at	5744	PTHLH	1.55443
208429_x_at	3172	HNF4A	1.55298
201487_at	1075	CTSC	1.55238
225342_at	205	AK3L1	1.55222
1558199_at	2335	FN1	1.54981
200878_at	2034	EPAS1	1.54979
1568873_at	162655	ZNF519	1.54633
240459_at	91746	YTHDC1	1.54546
1557415_s_at	137994	LETM2	1.54266
209424_s_at	23600	AMACR	1.5425
236495_at	10135	NAMPT	1.54025
214225_at	5303	PIN4	1.53896
221824_s_at	220972	MARCH8	1.53755
209540_at	3479	IGF1	1.5349
218878_s_at	23411	SIRT1	1.53309
229891_x_at	55425	KIAA1704	1.53215
202441_at	10613	ERLIN1	1.53196
229514_at	55668	C14orf118	1.52894
202852_s_at	79719	AAGAB	1.52764
1554314_at	135398	C6orf141	1.52759
207036_x_at	2906	GRIN2D	1.52749
240016_at	26054	SENP6	1.5253
231899_at	85463	ZC3H12C	1.52412
204548_at	6770	STAR	1.524
1566507_a_at	26268	FBXO9	1.52299
229987_at	219333	USP12	1.52082
210069_at	1120	CHKB	1.52067
33323_r_at	2810	SFN	1.52002
232021_at	283464	GXYLT1	1.51956
229876_at	5255	PHKA1	1.51948
242857_at	10494	STK25	1.51946
203759_at	6484	ST3GAL4	1.51816
237839_at	288	ANK3	1.5147
207995_s_at	10332	CLEC4M	1.51223
220590_at	55846	ITFG2	1.50803
202470_s_at	11052	CPSF6	1.50633
207643_s_at	7132	TNFRSF1A	1.50582
215218_s_at	284403	WDR62	1.50436
218927_s_at	55501	CHST12	1.50358
204224_s_at	2643	GCH1	1.50058
221864_at	93129	ORAI3	1.49922
244569_at	157657	C8orf37	1.49818
217844_at	58190	CTDSP1	1.49801
220949_s_at	78996	C7orf49	1.49681
219039_at	54910	SEMA4C	1.49053
216044_x_at	388650	FAM69A	1.49026
227256_at	57478	USP31	1.48976
233320_at	146771	TCAM1	1.48956
204695_at	993	CDC25A	1.48861
235462_at	132864	CPEB2	1.48767
200788_s_at	8682	PEA15	1.48766
204352_at	7188	TRAF5	1.48643
215730_at	51442	VGLL1	1.48589
216041_x_at	2896	GRN	1.48541
216203_at	9517	SPTLC2	1.48508
221773_at	2004	ELK3	1.48419
241715_x_at	93650	ACPT	1.484
1570001_at	9994	CASP8AP2	1.48337
229010_at	867	CBL	1.48291
201040_at	2771	GNAI2	1.48205
235551_at	10785	WDR4	1.48203
203988_s_at	2530	FUT8	1.48098
212973_at	22934	RPIA	1.48022
224951_at	91012	LASS5	1.47943
204416_x_at	341	APOC1	1.47891
209741_x_at	49855	SCAPER	1.4788
1560662_s_at	339005	WHAMML1	1.47563
208048_at	6869	TACR1	1.47512
242405_at	84441	MAML2	1.47464
216540_at	6964	TRD@	1.47418
218724_s_at	60436	TGIF2	1.47414
243427_at	23348	DOCK9	1.47371
222733_x_at	8568	RRP1	1.47305
233637_at	50717	DCAF8	1.47245
211964_at	1284	COL4A2	1.47
1569706_at	114803	MYSM1	1.46924
202027_at	25829	TMEM184B	1.46865
1562314_at	8648	NCOA1	1.46654
1558081_at	26783	SNORA65	1.46562
225382_at	10838	ZNF275	1.46506
201855_s_at	23300	ATMIN	1.46482
219038_at	79710	MORC4	1.4643
225731_at	57182	ANKRD50	1.46393
1570571_at	440092	NA	1.46099
242166_at	79577	CDC73	1.46089
229265_at	1822	ATN1	1.46074
204169_at	3614	IMPDH1	1.45984
1566776_at	25981	DNAH1	1.45972
242946_at	963	CD53	1.45935
1569003_at	81671	TMEM49	1.45835
201555_at	4172	MCM3	1.4568
206956_at	11243	PMF1	1.45615
1561638_at	220965	FAM13C	1.45605
216282_x_at	5432	POLR2C	1.45545
235725_at	4089	SMAD4	1.45542
202490_at	8518	IKBKAP	1.45514
206184_at	1399	CRKL	1.45471
91816_f_at	399664	MEX3D	1.4544
209779_at	84298	LLPH	1.45376
1564798_at	8411	EEA1	1.45364
208216_at	1748	DLX4	1.45339
212233_at	4131	MAP1B	1.45315
212934_at	137886	UBXN2B	1.45257
210053_at	6877	TAF5	1.45242
201895_at	369	ARAF	1.45224
238185_at	5937	RBMS1	1.45178
233853_at	402671	NA	1.45114
220586_at	80205	CHD9	1.45025
226063_at	7410	VAV2	1.44805
211034_s_at	283450	C12orf51	1.44805
209758_s_at	8076	MFAP5	1.44783
238618_at	4771	NF2	1.44603
223019_at	64855	FAM129B	1.44602
201969_at	4678	NASP	1.4453
228273_at	55771	PRR11	1.44343
225740_x_at	4194	MDM4	1.44284
228988_at	7552	ZNF711	1.44284
231012_at	159371	TMEM20	1.44277
208384_s_at	11043	MID2	1.4406
227649_s_at	23380	SRGAP2	1.43767
228771_at	157	ADRBK2	1.43664
1558560_s_at	8548	BLZF1	1.43523
241495_at	57018	CCNL1	1.43445
226691_at	84629	TNRC18	1.43422
1560290_at	100129895	LOC100129895	1.43194
201542_at	56681	SAR1A	1.4317
203394_s_at	3280	HES1	1.43149
226849_at	57706	DENND1A	1.43012
209349_at	10111	RAD50	1.42995
230060_at	83879	CDCA7	1.42976
242805_at	892	CCNC	1.4292
215013_s_at	9736	USP34	1.42864
202215_s_at	4802	NFYC	1.42801
221915_s_at	5902	RANBP1	1.42799
218177_at	57132	CHMP1B	1.42788
216109_at	23389	MED13L	1.42743
213249_at	23194	FBXL7	1.42678
207908_at	3849	KRT2	1.42637
239983_at	169026	SLC30A8	1.42472
211695_x_at	4582	MUC1	1.42223
204477_at	5877	RABIF	1.42058
201468_s_at	1728	NQO1	1.42049
238774_at	284058	KIAA1267	1.4191
222026_at	5935	RBM3	1.41854
229101_at	150166	LOC150166	1.41667
206579_at	7745	ZNF192	1.41574
202136_at	10771	ZMYND11	1.41483
202295_s_at	1512	CTSH	1.41407
242394_at	154043	CNKSR3	1.41314
217992_s_at	79180	EFHD2	1.41271
217837_s_at	51652	VPS24	1.41245
209990_s_at	9568	GABBR2	1.41216
213119_at	206358	SLC36A1	1.41102
206919_at	2005	ELK4	1.41064
218102_at	51071	DERA	1.41035
237864_at	57403	RAB22A	1.4097
210649_s_at	8289	ARID1A	1.40876
233509_at	26091	HERC4	1.40874
202651_at	9926	LPGAT1	1.40865
218610_s_at	55313	CPPED1	1.40849
235371_at	389129	NA	1.40759
214283_at	27346	TMEM97	1.40518
233964_at	84641	HIATL1	1.40497
207391_s_at	8394	PIP5K1A	1.40472
212465_at	84193	SETD3	1.40388
207011_s_at	5754	PTK7	1.40239
241644_at	81893	SLC7A5P1	1.40196
44696_at	54662	TBC1D13	1.40177
223013_at	79718	TBL1XR1	1.40146
218390_s_at	63877	C10orf84	1.40088
236621_at	6232	RPS27	1.40084
225948_at	84334	C14orf153	1.40075
230056_at	2186	BPTF	1.40035
204999_s_at	22809	ATF5	1.40027
208789_at	284119	PTRF	1.40013
201802_at	2030	SLC29A1	1.39967
200782_at	308	ANXA5	1.3991
239372_at	26009	ZZZ3	1.39899
203574_at	4783	NFIL3	1.39724
207255_at	3953	LEPR	1.39629
225187_at	57805	KIAA1967	1.39582
228906_at	80312	TET1	1.39573
204440_at	9308	CD83	1.39564
238048_at	23122	CLASP2	1.39551
1557145_at	11329	STK38	1.39551
202670_at	5604	MAP2K1	1.39431
240008_at	57492	ARID1B	1.39272
204558_at	8438	RAD54L	1.39252
1564598_a_at	200403	VWA3B	1.39202
204826_at	899	CCNF	1.39141
1557987_at	641298	LOC641298	1.39131
1555938_x_at	7431	VIM	1.39077
233415_at	2073	ERCC5	1.3904
1554869_at	22884	WDR37	1.38883
225643_at	93487	MAPK1IP1L	1.38802
223378_at	84662	GLIS2	1.38767
200941_at	3281	HSBP1	1.38756
225524_at	118429	ANTXR2	1.38721
214293_at	55752	SEPT11	1.38702
203692_s_at	1871	E2F3	1.38654
223474_at	64207	C14orf4	1.38588
1555894_s_at	92154	MTSS1L	1.38527
242041_at	79848	CSPP1	1.38458
210675_s_at	5801	PTPRR	1.38332
1559658_at	79768	C15orf29	1.38325
201051_at	8125	ANP32A	1.38307
231057_at	8898	MTMR2	1.38301
214806_at	636	BICD1	1.38224
1562664_at	286009	tcag7.929	1.38162
1570007_at	84230	LRRC8C	1.38153
210817_s_at	10241	CALCOCO2	1.38139
224675_at	23184	MESDC2	1.38123
227210_at	57713	SFMBT2	1.381
1569167_at	51397	COMMD10	1.38083
204718_at	2051	EPHB6	1.38044
201828_x_at	8933	FAM127A	1.38012
235159_at	55281	TMEM140	1.37938
1566785_x_at	4905	NSF	1.37921
231819_at	10153	CEBPZ	1.3787
213278_at	66036	MTMR9	1.37836
218384_at	23589	CARHSP1	1.37834
232264_at	51366	UBR5	1.37812
241515_at	9249	DHRS3	1.37772
1554095_at	155435	RBM33	1.37695
244622_at	54014	BRWD1	1.37666
1570444_at	441117	NA	1.37653
213551_x_at	7703	PCGF2	1.37653
204215_at	79161	C7orf23	1.37596
208873_s_at	7905	REEP5	1.37567
221169_s_at	59340	HRH4	1.37503
225179_at	3093	UBE2K	1.37503
224997_x_at	283120	H19	1.37494
200659_s_at	5245	PHB	1.37456
201382_at	27101	CACYBP	1.37436
215293_s_at	27315	PGAP2	1.37414
223392_s_at	57616	TSHZ3	1.37388
218082_s_at	7342	UBP1	1.37386
229992_at	149837	RP5-1022P6.6	1.37385
1554638_at	9765	ZFYVE16	1.3723
226696_at	10741	RBBP9	1.37224
212635_at	3842	TNPO1	1.3721
202211_at	26286	ARFGAP3	1.37154
244788_at	9902	MRC2	1.37154
222514_at	64121	RRAGC	1.37154
208634_s_at	23499	MACF1	1.37149
1554558_at	8816	DCAF5	1.37091
213486_at	53844	COPG2IT1	1.37086
1554537_at	55863	TMEM126B	1.37048
46947_at	54552	GNL3L	1.3699
205262_at	3757	KCNH2	1.36976
221555_x_at	8555	CDC14B	1.3694
224801_at	54602	NDFIP2	1.36921
225274_at	51449	PCYOX1	1.36822
218684_at	55144	LRRC8D	1.36778
205034_at	9134	CCNE2	1.36768
232912_at	160897	GPR180	1.36713
222919_at	10345	TRDN	1.36667
224658_x_at	55690	PACS1	1.36623
202892_at	8697	CDC23	1.36617
241682_at	151230	KLHL23	1.36589
236367_at	9887	SMG7	1.3658
223473_at	84769	MPV17L2	1.3636
1562442_a_at	6742	SSBP1	1.3635
228975_at	80320	SP6	1.36347
1553668_at	84859	LRCH3	1.36344
238148_s_at	390963	ZNF818P	1.36327
212679_at	26608	TBL2	1.36295
211926_s_at	4627	MYH9	1.36287
1559848_at	387338	NSUN4	1.36287
209494_s_at	23598	PATZ1	1.36264
220036_s_at	55716	LMBR1L	1.36214
1569444_at	9031	BAZ1B	1.36212
1561723_at	339894	LOC339894	1.36156
218577_at	55631	LRRC40	1.36131
1553220_at	150864	FAM117B	1.36077
235264_at	29915	HCFC2	1.36061
226372_at	50515	CHST11	1.36042
204573_at	54677	CROT	1.36009
214668_at	57213	C13orf1	1.35969
228864_at	115950	ZNF653	1.35912
203278_s_at	51317	PHF21A	1.35911
1555137_a_at	55785	FGD6	1.35893
230759_at	57231	SNX14	1.35874
242024_at	51631	LUC7L2	1.35834
202369_s_at	9697	TRAM2	1.3582
213422_s_at	54587	MXRA8	1.35779
1556186_s_at	23065	KIAA0090	1.35777
232733_s_at	57642	COL20A1	1.35739
48106_at	55652	SLC48A1	1.35736
231892_at	84904	C9orf100	1.35725
212184_s_at	23118	TAB2	1.35692
243909_x_at	375513	GUSBL2	1.35664
212321_at	8879	SGPL1	1.35629
204027_s_at	4234	METTL1	1.3561
222476_at	57472	CNOT6	1.35593
205554_s_at	1776	DNASE1L3	1.35532
208760_at	7329	UBE2I	1.35515
222301_at	10485	C1orf61	1.35471
228575_at	53833	IL20RB	1.35465
219517_at	80237	ELL3	1.35455
231839_at	201626	PDE12	1.35398
212686_at	57460	PPM1H	1.35396
212500_at	84890	ADO	1.35389
1555882_at	169981	SPIN3	1.3534
222663_at	55781	RIOK2	1.35309
241710_at	728819	hCG_1645220	1.35278
1554185_at	554206	LOC554206	1.35276
203445_s_at	10106	CTDSP2	1.35239
204474_at	7701	ZNF142	1.35215
214593_at	9063	PIAS2	1.35189
226671_at	3920	LAMP2	1.35172
202404_s_at	1278	COL1A2	1.35097
1556029_s_at	23057	NMNAT2	1.35075
202638_s_at	3383	ICAM1	1.34961
236259_at	6789	STK4	1.3495
230720_at	221687	RNF182	1.34917
243570_at	9789	SPCS2	1.3491
[truncated: 490 more rows]
