# Supplementary material for: Capture of MicroRNA–Bound mRNAs Identifies the Tumor Suppressor miR-34a as a Regulator of Growth Factor Signaling
Source: PLoS Genet. 2011 Nov 10;7(11):e1002363. doi: 10.1371/journal.pgen.1002363 (PMC3213160; doi:10.1371/journal.pgen.1002363)
Supplement: Table S2 — Experimental validation of miR-34a target genes. (XLS) [file pgen.1002363.s007.xls]

## Sheet: Exp Valid miR-34a targets
Table S2. Experimental validation of miR-34a target genes.
		Pull-down enrichment ratio		mRNA down-regulation after miR-34a over-expression
	Gene name	HCT116	K562	HCT116	K562
Known targets	ACSL1	0.23545	2.39271	0.851427	0.999893
	ACSL4	8.42108	84.8958	0.510611	0.556567
	AXL	16.965	18.3234	0.34968	Absent
	BCL2	1.78	1.05	Absent	Absent
	BIRC5	1.76535	2.14085	0.459509	0.765068
	CCND1	3.66	40.29	0.826446	Absent
	CCNE2	3.65	6.69	0.3125	0.729927
	CD44	1.38745	2.37046	1.02777	0.92809
	CDK4	3.45	2.73	0.423729	0.632911
	CDK6	22.8	62.52	0.346021	0.497512
	DLL1	8.3	Absent	Absent	Absent
	E2F3	2.71	5.2	0.588235	0.719424
	EFNB1	5.3267	3.88191	Absent	Absent
	FOXP1	16.98	6.69	0.584795	0.609756
	HNF4A	8.35	Absent	Absent	0.645161
	JAG1	0.99	Absent	1.14943	Absent
	LDHA	1.43129	1.1695	0.938373	0.920855
	LEF1	Absent	32.6512	Absent	0.545865
	MAGEA2	Absent	Absent	Absent	Absent
	MAGEA3	1.19864	0.994839	1.02126	0.927577
	MAGEA6	1.27102	0.95142	1.02158	0.984116
	MAGEA12	Absent	1.29345	1.03955	0.959454
	MEK1 (MAP2K1)	2.71	1.92	0.558659	0.719424
	MET	6.77	0.53	0.34965	Absent
	MTA2	8.37205	11.2208	0.656889	Absent
	MYB	8.94	2.47	0.369004	0.641026
	MYC	1.47	4.8	1.06383	0.900901
	MYCN	Absent	Absent	Absent	Absent
	NOTCH1	7.13	3.22	0.675676	0.763359
	NOTCH2	7.18	Absent	0.47	Absent
	RRAS	63.8602	32.4154	0.246099	Absent
	SIRT1	9.84	10.22	0.549451	0.653595
	TPD52	13.3084	1.00579	0.19014	Absent
	VCL	6.19688	1.81269	0.422874	0.882305
	WNT1	Absent	Absent	Absent	Absent
	YY1	4.83449	52.8192	0.753684	0.802352
						Experimental validation of candidate genes
						3'UTR luciferase	3'UTR MREs	Protein down-regulation in HCT116
Random genes	ACSM3	15.96	55	Absent	2.12766	NO	NOT TESTED	NOT TESTED
	AGBL5	3.89	14.73	0.961538	0.884956	YES	NOT TESTED	NOT TESTED
	AXL	16.97	18.32	0.34965	Absent	YES	NOT TESTED	NOT TESTED
	CCNG2	6.68	21.9	0.943396	0.606061	YES	NOT TESTED	NOT TESTED
	CDK4	3.45	2.73	0.423729	0.632911	YES	NOT TESTED	NOT TESTED
	FOXP1	16.98	6.69	0.584795	0.609756	YES	NOT TESTED	NOT TESTED
	MAD2L2	4.23	8.79	0.740741	0.8	YES	NOT TESTED	NOT TESTED
	PCYOX1L	2.89	9.66	0.877193	1.2987	YES	NOT TESTED	NOT TESTED
	PDRG1	2.69	3.27	0.806452	0.75188	YES	NOT TESTED	NOT TESTED
	PSMD5	2.64	2.61	0.62	0.76	YES	NOT TESTED	NOT TESTED
	RBBP4	4.65	4.18	0.492611	0.833333	YES	NOT TESTED	NOT TESTED
Growth factor genes	ARAF	8.29	14.64	0.4329	0.689655	YES	YES	YES
	AXL	16.97	18.32	0.34965	Absent	YES	YES	YES
	MEK1 (MAP2K1)	2.71	1.92	0.558659	0.719424	YES	YES	YES
	MET	6.77	0.53	0.34965	Absent	YES	YES	YES
	PIK3R2	2.33	2.3	0.628931	0.892857	NOT TESTED	YES	YES
Cell cycle genes	CCND3	4.45	2.9	0.769231	1.14943	YES	YES	Antibody not available
	MCM2	2.29	1.44	0.446429	0.925926	YES	YES	YES
	MCM4	2.27	1.84	0.699301	0.961538	NO	NO	YES
	MCM5	2.83	2.44	0.401606	0.970874	YES	YES	YES
	MYT1	3.5	Absent	Absent	Absent	NO	NO	YES
	PLK1	3.32	1.84	0.740741	0.877193	YES	NO	YES
	SMAD4	4.65	4.81	0.729927	0.684932	YES	YES	YES
