# Supplementary material for: Capture of MicroRNA–Bound mRNAs Identifies the Tumor Suppressor miR-34a as a Regulator of Growth Factor Signaling
Source: PLoS Genet. 2011 Nov 10;7(11):e1002363. doi: 10.1371/journal.pgen.1002363 (PMC3213160; doi:10.1371/journal.pgen.1002363)
Supplement: Table S3 — Sequence of primers used for qRT-PCR. (XLS) [file pgen.1002363.s008.xls]

## Sheet: Sheet1
Table S3. Sequence of primers used for qRT-PCR.
	Gene	Sequence of Forward Primer	Sequence of Reverse Primer
	GAPDH	TGCACCACCAACTGCTTAGC	GGCATGGACTGTGGTCATGAG
	SDHA	TGGGAACAAGAGGGCATCTG	CCACCACTGCATCAAATTCATG
	UBC	ATTTGGGTCGCGGTTCTTG	TGCCTTGACATTCTCGATGGT
	CDK4	CAGATGGCACTTACACCCGTG	GCAGCCCAATCAGGTCAAAGA
	E2F3	GCAGCCTCCTCTACACCAC	AGGTACTGATGACCGCTTTCT
	ACSM3	GTTAAGGTTTGCACATCCCCT	GGGGGTAAGCGGTAGGTAGG
	AGBL5	CCAGCCTCCTCACACAAGC	GCTCCCTGGTATGTTGAATGAAT
	AXL	GTGGGCAACCCAGGGAATATC	GTACTGTCCCGTGTCGGAAAG
	CCNG2	TGCCTAGCCGAGTATTCTTCT	TGTTTGTGCCACTTTGAAGTTG
	FOXP1	TGGCATCTCATAAACCATCAGC	GGTCCACTCATCTTCGTCTCAG
	MAD2L2	GTGGCTGTGCATCTCATCCTC	GGCGGTGCTCTTTATCCAAAATC
	PCYOX1L	GCTGCTCTACTCACTGGGG	ACAAACCAGCTTATTGCCTCC
	PDRG1	AAGCGGCAGATTGTGGACC	GGGTGAGGCATCTTGATAAACA
	PSMD5	GCGCTGCTGAGAGAGGTAG	AGTCTTTTCCCTATGGTTCTCGT
	RBBP4	ATGATTTGGTGATGACCCATGC	GGACAAGTCGATGAATGCTGA
	ARAF	GACCATGCACAATTTTGTACGG	TAGCCACAGGTTTGGCAACG
	MEK1	GCCCTCCAACATCCTAGTCA	GGCGACATGTAGGACCTTGT
	MET	TGGTGCAGAGGAGCAATGG	CATTCTGGATGGGTGTTTCCG
	PIK3R2	GTCCGAGATGCTTCTAGCAAG	CAGCTTATTGTTCCCGCCTTT
	CCND3	TGCTGGCTTACTGGATGCTG	GACGCAAGACAGGTAGCGA
	MCM2	ATGGCGGAATCATCGGAATCC	GGTGAGGGCATCAGTACGC
	MCM4	AGGCCAAAAACTTGTGATCTGG	GTCGTTGCATGTATAGAGGTTCA
	MCM5	AGCATTCGTAGCCTGAAGTCG	CGGCACTGGATAGAGATGCG
	MYT1	CCGGCCAGAGTCCTTCTTC	ATGGAACGCTTTACCGCATAG
	PLK1	TGTTCGCGGGCAAGATTGT	GGCTGCGGTGAATGGATATTTC
	SMAD4	ACGAACGAGTTGTATCACCTGG	ATGGCTGTCCCTCAAAGTCAT
