# Supplementary material for: Capture of MicroRNA–Bound mRNAs Identifies the Tumor Suppressor miR-34a as a Regulator of Growth Factor Signaling
Source: PLoS Genet. 2011 Nov 10;7(11):e1002363. doi: 10.1371/journal.pgen.1002363 (PMC3213160; doi:10.1371/journal.pgen.1002363)
Supplement: Table S4 — Sequence of primers used for cloning 3′UTR of miR-34a target genes. (XLS) [file pgen.1002363.s009.xls]

## Sheet: Sheet1
Table S4. Sequence of primers used for cloning 3'UTR of miR-34a target genes.
3'UTR	Forward Primer	Reverse Primer
CDK4	ATGACTCGAGGCAATGGAGTGGCTGCCATGGAAGGAAG	ATGAGCGGCCGCGACCATTATTTCTTTGTTTTGTTTTTCCT
ACSM3	ATGACTCGAGAGTTGTTTCATTAATTACCATATCTATAAAAC	ATGAGCGGCCGCGGAGGAATTTGCCAAATATTTTATTTCAAAA
AGBL5	ATGACTCGAGTAATGCCTTTATGTTCAAGCCCAGGATATAG	ATGAGCGGCCGCGGATTTTTCCAAACAACTTTTATTTCCT
AXL	ATGACTCGAGGACAACCCTCCACCTGGTACTCCCTCTC	ATGAGCGGCCGCGTTGATATACAAAGTTTTATGTGACCTGAG
CCNG2	ATGACTCGAGAAATCTGATTGTTCTGTCAGAATTTATATTTAC	ATGAGCGGCCGCGTGTTTTAAAGTTCATTCTTTATTCTGTTAATACA
FOXP1	ATGACTCGAGCTATCGGGGCGGGCCAACCCCGAGAATG	ATGAGCGGCCGCCAAAAGTTCAATAGTTTTGACACTCCCCAT
MAD2L2	ATGACTCGAGGGGGGCACCTGCCACCCCACTGATG	ATGAGCGGCCGCCAGCCCAGCCCTTGGGGCCCCTTT
PCYOX1L	ATGACTCGAGGGGCTCTAGGGAGAGCCTGGGAACTTTCATC	ATGAGCGGCCGCCAAAAGGAATGAAAAGGGCTTTTAC
PDRG1	ATGACTCGAGGACTCAAGAACCAAGATGGGGGACCAGC	ATGAGCGGCCGCGCTATTCATTCATTCAGCTAACATTTATTGA
PSMD5	ATGACTCGAGTTTCTTCTAGAGCTCATGTAG	ATGAGCGGCCGCACTTATGAAATGAAAATAATGATTTACAAA
RBBP4	ATGACTCGAGATATGTCTTTACTTGTTGTGATTTTAGAC	ATGAGCGGCCGCAACTTTAATGCATTTTATTTAACCCAACACATAT
ARAF	ATGACTCGAGGGCCCCGCCCAAGCCACCAGGGAGCCAATC	ATGAGCGGCCGCAAACAAGCAAAGGCCCAGCAGAATTCTGTGCTTC
MEK1	ATGACTCGAGAGTGTTTGGGAAGCAACAAAGAGCGAGT	ATGAGCGGCCGCATTTCATAGTATATTTATTAGAATAAGA
MET	ATGACTCGAGTGCTAGTACTATGTCAAAGCAACAGTCCAC	ATGAGCGGCCGCCACTTTACTTTAATTGCATGATTTATC
CCND3	ATGACTCGAGCCAGGAACCACACCACATCTAAG	ATGAGCGGCCGCTCATCTTTATTACAGTAGGATGATGGTC
MCM2	ATGACTCGAGGGCCCTATGCCATCCATAA	ATGAGCGGCCGCAAAAATTAAAACTACAGAAACCAAACC
MCM4	ATGACTCGAGAAGCCTTGTGAGCAAGGAAG	ATGAGCGGCCGCAAGAAAGGCTCTAGCCCTTTACCA
MCM5	ATGACTCGAGGTCGCGCCGCCTCACTGGACTC	ATGAGCGGCCGCACCTGAACACACCGTGGCTTTAT
MYT1	ATGACTCGAGGCCCCAGACTCTGCCTCTGCAC	ATGAGCGGCCGCGCCACATGAGCAAGCTTGGGTGCT
PLK1	ATGACTCGAGTAGCTGCCCTCCCCTCCGGACTGGTG	ATGAGCGGCCGCGAATATTCACATCTGTTTAATGTGCA
SMAD4	ATGACTCGAGGTGGGTTTTCTCTAGCTAATTCATATCT	ATGAGCGGCCGCGGCTTTAGAGGTAATTGCTTTCATATAC
